# Supplementary material for: Controlling for cellular heterogeneity using single-cell deconvolution of gene expression reveals novel markers of colorectal tumors exhibiting microsatellite instability
Source: Oncotarget. 2021 Apr 13;12(8):767–82. doi: 10.18632/oncotarget.27935 (PMC8057268; doi:10.18632/oncotarget.27935)
Supplement: Supplementary file 6 [file oncotarget-12-767-s006.xlsx]

## Sheet: DEGs
Summary		Cell Controlled						Prior to cell type adjustments
Ensembl	HGNC	baseMean	log2FoldChange	lfcSE	Stat	P	FDR	baseMean	log2FoldChange	lfcSE	Stat	P	FDR
ENSG00000184956	MUC6	917.649	5.24872	0.548415	9.57071	1.06176e-21	1.98071e-17	917.649	4.83063	0.392639	12.303	8.72868e-35	9.04631e-32
ENSG00000198553	KCNRG	14.0619	1.84285	0.20134	9.1529	5.54256e-20	5.16982e-16	14.0619	1.476	0.136743	10.794	3.67486e-27	9.79349e-25
ENSG00000076242	MLH1	782.695	-1.44079	0.159148	-9.05315	1.38899e-19	8.63719e-16	782.695	-1.32495	0.115223	-11.499	1.33486e-30	5.92902e-28
ENSG00000178567	EPM2AIP1	565.136	-1.58912	0.188609	-8.42549	3.59247e-17	1.67544e-13	565.136	-1.59312	0.131211	-12.1417	6.35281e-34	5.38689e-31
ENSG00000212993	POU5F1B	257.219	-2.461	0.294318	-8.36168	6.18291e-17	2.30684e-13	257.219	-2.92226	0.208019	-14.0481	7.91362e-45	4.92095e-41
ENSG00000163513	TGFBR2	4272.25	-0.989141	0.127345	-7.76742	8.01008e-15	2.49047e-11	4272.25	-0.898957	0.0960224	-9.36195	7.82752e-21	7.60533e-19
ENSG00000250641	LY6G6F-LY6G6D	336.738	-3.64357	0.473224	-7.69946	1.3664e-14	3.64146e-11	336.738	-5.90502	0.353563	-16.7014	1.27929e-62	2.38651e-58
ENSG00000231503	PTMAP4	123.33	1.89177	0.250767	7.54393	4.56017e-14	1.06337e-10	123.33	2.13505	0.183605	11.6285	2.95164e-31	1.57322e-28
ENSG00000168243	GNG4	1390.94	-2.95511	0.402825	-7.33596	2.20138e-13	4.10668e-10	1390.94	-3.40116	0.278248	-12.2235	2.32855e-34	2.06853e-31
ENSG00000144214	LYG1	27.3465	1.62144	0.220692	7.3471	2.02554e-13	4.10668e-10	27.3465	1.66444	0.150035	11.0937	1.34659e-28	4.18678e-26
ENSG00000163736	PPBP	1341.13	-4.69563	0.65393	-7.18064	6.93884e-13	1.17676e-09	1341.13	-4.7018	0.498949	-9.4234	4.36704e-21	4.33336e-19
ENSG00000162929	KIAA1841	391.628	-0.849427	0.118845	-7.14735	8.84673e-13	1.3753e-09	391.628	-0.882259	0.0839827	-10.5052	8.17122e-26	1.77249e-23
ENSG00000108244	KRT23	2023.26	-3.20119	0.450568	-7.10479	1.20508e-12	1.72929e-09	2023.26	-3.44914	0.301819	-11.4278	3.03637e-30	1.23138e-27
ENSG00000146054	TRIM7	314.195	2.2581	0.318937	7.08007	1.44081e-12	1.91988e-09	314.195	2.76241	0.236091	11.7006	1.26554e-31	7.15413e-29
ENSG00000163584	RPL22L1	2281.59	1.56902	0.222329	7.05718	1.69913e-12	2.11315e-09	2281.59	1.662	0.154825	10.7347	6.99795e-27	1.81315e-24
ENSG00000244355	LY6G6D	324.26	-3.43775	0.4906	-7.00723	2.43081e-12	2.66745e-09	324.26	-5.60805	0.361765	-15.5019	3.36724e-54	3.14079e-50
ENSG00000117242	PINK1-AS	211.236	0.907821	0.129418	7.01462	2.30582e-12	2.66745e-09	211.236	0.846566	0.0887127	9.54278	1.39051e-21	1.50814e-19
ENSG00000128203	ASPHD2	342.782	1.20957	0.176921	6.83679	8.09846e-12	8.16965e-09	342.782	1.56736	0.136676	11.4677	1.91582e-30	7.94215e-28
ENSG00000177984	LCN15	1728.96	-4.70693	0.688861	-6.83291	8.32074e-12	8.16965e-09	1728.96	-4.70512	0.492084	-9.56163	1.1592e-21	1.2872e-19
ENSG00000241258	CRCP	1663.29	-0.56818	0.0837189	-6.78677	1.14674e-11	1.06934e-08	1663.29	-0.699135	0.0581104	-12.0311	2.43782e-33	1.8191e-30
ENSG00000151413	NUBPL	547.435	-0.882802	0.130211	-6.77976	1.20376e-11	1.06934e-08	547.435	-1.03388	0.0900664	-11.4791	1.68055e-30	7.12515e-28
ENSG00000128513	POT1	656.143	-0.82087	0.121554	-6.75313	1.44694e-11	1.22694e-08	656.143	-0.522648	0.0894234	-5.84464	5.07668e-09	6.03219e-08
ENSG00000101298	SNPH	206.167	1.73314	0.257315	6.73547	1.634e-11	1.32532e-08	206.167	1.61707	0.188449	8.58094	9.41013e-18	5.55525e-16
ENSG00000171243	SOSTDC1	195.205	-2.71271	0.404092	-6.7131	1.90527e-11	1.42171e-08	195.205	-2.04021	0.267604	-7.624	2.45938e-14	7.97907e-13
ENSG00000126261	UBA2	3879.61	-0.699694	0.10422	-6.71364	1.89828e-11	1.42171e-08	3879.61	-0.538051	0.0791892	-6.79449	1.08696e-11	2.24555e-10
ENSG00000174292	TNK1	611.213	0.744576	0.111984	6.64896	2.95173e-11	2.11787e-08	611.213	0.424331	0.0880298	4.82032	1.43331e-06	9.80921e-06
ENSG00000020922	MRE11	895.44	-0.74066	0.11226	-6.59772	4.17532e-11	2.88484e-08	895.44	-0.65633	0.0837918	-7.83287	4.76849e-15	1.74424e-13
ENSG00000203288	TDRKH-AS1	23.4434	-1.28596	0.196796	-6.53447	6.38331e-11	4.10623e-08	23.4434	-1.46132	0.142276	-10.271	9.51875e-25	1.70743e-22
ENSG00000213062		12.5699	-1.41889	0.217095	-6.53581	6.32669e-11	4.10623e-08	12.5699	-1.25429	0.1493	-8.40113	4.42206e-17	2.36371e-15
ENSG00000107890	ANKRD26	220.893	-0.948478	0.145298	-6.5278	6.6742e-11	4.15024e-08	220.893	-0.877835	0.107662	-8.15362	3.53196e-16	1.62688e-14
ENSG00000227359		46.1463	-1.63816	0.251159	-6.52239	6.91962e-11	4.16405e-08	46.1463	-2.03867	0.171396	-11.8945	1.26337e-32	8.12694e-30
ENSG00000198774	RASSF9	57.4196	-2.27043	0.349356	-6.49889	8.09156e-11	4.71713e-08	57.4196	-0.940658	0.251004	-3.74758	0.000178546	0.000726926
ENSG00000072310	SREBF1	4788.3	0.986328	0.151926	6.49218	8.46037e-11	4.78267e-08	4788.3	0.680181	0.11673	5.82694	5.64514e-09	6.6358e-08
ENSG00000185340	GAS2L1	694.762	0.926025	0.143442	6.45576	1.07678e-10	5.90804e-08	694.762	1.01285	0.111399	9.09212	9.71243e-20	8.01705e-18
ENSG00000131015	ULBP2	82.3558	1.75236	0.272937	6.42038	1.35938e-10	7.2455e-08	82.3558	2.39717	0.183572	13.0585	5.68481e-39	1.515e-35
ENSG00000148584	A1CF	721.656	-1.50871	0.236138	-6.38908	1.6689e-10	8.64816e-08	721.656	-1.55201	0.158188	-9.81115	1.00814e-22	1.29703e-20
ENSG00000154319	FAM167A	138.518	1.55943	0.244735	6.37191	1.86685e-10	9.41243e-08	138.518	1.81719	0.188657	9.63224	5.8441e-22	6.68845e-20
ENSG00000196352	CD55	5999.63	1.26252	0.200559	6.29501	3.07374e-10	1.50897e-07	5999.63	1.23729	0.158487	7.8069	5.86108e-15	2.07868e-13
ENSG00000174791	RIN1	970.028	0.937417	0.149407	6.27426	3.51304e-10	1.6804e-07	970.028	0.701351	0.108273	6.4776	9.3194e-11	1.57478e-09
ENSG00000109472	CPE	1052.08	-1.91002	0.30522	-6.25784	3.90345e-10	1.82047e-07	1052.08	-1.63881	0.218428	-7.50275	6.24949e-14	1.88039e-12
ENSG00000223891	OSER1-DT	294.992	-1.19797	0.192149	-6.23459	4.5295e-10	2.06092e-07	294.992	-1.58577	0.142554	-11.124	9.58673e-29	3.19358e-26
ENSG00000120694	HSPH1	6360.15	-0.978978	0.157338	-6.22215	4.90402e-10	2.1782e-07	6360.15	-1.15144	0.118474	-9.71892	2.50412e-22	3.0334e-20
ENSG00000139725	RHOF	213.103	1.36778	0.221932	6.16308	7.13453e-10	3.09523e-07	213.103	1.39408	0.177108	7.8714	3.50699e-15	1.30846e-13
ENSG00000254166	CASC19	37.7543	-1.53193	0.248834	-6.15642	7.44086e-10	3.15476e-07	37.7543	-1.34134	0.171477	-7.82227	5.18811e-15	1.86482e-13
ENSG00000141469	SLC14A1	347.167	-3.20685	0.524393	-6.11536	9.63409e-10	3.99387e-07	347.167	-3.6186	0.37422	-9.66969	4.056e-22	4.81941e-20
ENSG00000115514	TXNDC9	871.557	-0.835208	0.137198	-6.08759	1.14624e-09	4.5496e-07	871.557	-0.741449	0.108259	-6.84883	7.44567e-12	1.59105e-10
ENSG00000166579	NDEL1	1118.83	0.514373	0.0844858	6.08827	1.14136e-09	4.5496e-07	1118.83	0.411564	0.0661186	6.22462	4.82712e-10	7.16044e-09
ENSG00000277443	MARCKS	5233.78	-0.789876	0.129865	-6.08228	1.18485e-09	4.60489e-07	5233.78	-0.755766	0.0965456	-7.82807	4.95409e-15	1.79106e-13
ENSG00000154914	USP43	443.531	0.664203	0.109493	6.06616	1.31006e-09	4.98758e-07	443.531	0.523261	0.0814164	6.42697	1.30169e-10	2.13571e-09
ENSG00000175509	ACRP1	21.5003	-1.8923	0.312726	-6.05099	1.4396e-09	5.26584e-07	21.5003	-2.48555	0.222861	-11.1529	6.92887e-29	2.39367e-26
ENSG00000066926	FECH	492.755	0.745503	0.123154	6.05341	1.41808e-09	5.26584e-07	492.755	0.894078	0.0861845	10.374	3.25591e-25	6.32698e-23
ENSG00000226419	SLC16A1-AS1	124.815	-1.19024	0.197839	-6.01621	1.78553e-09	6.4056e-07	124.815	-0.946825	0.137026	-6.9098	4.8535e-12	1.0766e-10
ENSG00000203546		12.4883	-1.27939	0.213183	-6.00136	1.95667e-09	6.88711e-07	12.4883	-1.26429	0.153384	-8.24263	1.68472e-16	8.07928e-15
ENSG00000204869	IGFL4	78.7953	-1.98525	0.330978	-5.99812	1.99612e-09	6.89586e-07	78.7953	-2.23518	0.240005	-9.31303	1.24233e-20	1.16633e-18
ENSG00000198677	TTC37	1989.31	-0.681987	0.113839	-5.99082	2.08785e-09	7.03525e-07	1989.31	-0.8023	0.0811517	-9.88642	4.76752e-23	6.44479e-21
ENSG00000198862	LTN1	801.378	-0.877185	0.146467	-5.98896	2.1119e-09	7.03525e-07	801.378	-0.953332	0.104393	-9.13217	6.71392e-20	5.66734e-18
ENSG00000162927	PUS10	250.094	-0.689146	0.115143	-5.98515	2.16195e-09	7.07563e-07	250.094	-0.74713	0.0844808	-8.84379	9.25248e-19	6.29946e-17
ENSG00000159708	LRRC36	111.631	-1.76655	0.295392	-5.98037	2.22636e-09	7.16082e-07	111.631	-2.23756	0.20679	-10.8204	2.75444e-27	7.44698e-25
ENSG00000183092	BEGAIN	50.6174	1.62577	0.272636	5.96316	2.47405e-09	7.82262e-07	50.6174	1.87173	0.187603	9.97707	1.92045e-23	2.73517e-21
ENSG00000248429	FAM198B-AS1	54.1485	-2.14162	0.35991	-5.95042	2.6746e-09	8.31578e-07	54.1485	-1.92271	0.245546	-7.83035	4.86525e-15	1.76235e-13
ENSG00000145920	CPLX2	162.474	-2.72725	0.458635	-5.94646	2.74012e-09	8.37982e-07	162.474	-1.56809	0.33434	-4.69011	2.73062e-06	1.73796e-05
ENSG00000226124	FTCDNL1	87.4783	-1.08554	0.182796	-5.93851	2.87624e-09	8.65424e-07	87.4783	-1.18354	0.128257	-9.22792	2.75941e-20	2.47484e-18
ENSG00000171234	UGT2B7	229.612	-2.65523	0.447559	-5.93271	2.97976e-09	8.8234e-07	229.612	-1.18117	0.310822	-3.80014	0.000144616	0.000602191
ENSG00000083444	PLOD1	4621.67	0.643216	0.108682	5.91832	3.25244e-09	9.48036e-07	4621.67	0.620321	0.0803696	7.71835	1.17845e-14	4.04117e-13
ENSG00000147655	RSPO2	23.2491	-2.37343	0.401551	-5.91066	3.4073e-09	9.77894e-07	23.2491	-2.46584	0.312992	-7.8783	3.31861e-15	1.24816e-13
ENSG00000129682	FGF13	75.5111	-1.78897	0.303303	-5.89831	3.67233e-09	1.03799e-06	75.5111	-1.31577	0.222088	-5.92452	3.13203e-09	3.88742e-08
ENSG00000183196	CHST6	124.189	1.6125	0.273702	5.89144	3.82838e-09	1.06595e-06	124.189	2.04351	0.20285	10.074	7.20053e-24	1.14808e-21
ENSG00000213700	RPL17P50	22.1024	1.04447	0.177773	5.87527	4.22163e-09	1.15816e-06	22.1024	1.101	0.120479	9.13853	6.33064e-20	5.3926e-18
ENSG00000104517	UBR5	3200.13	-0.671168	0.114708	-5.85108	4.884e-09	1.31259e-06	3200.13	-0.622245	0.0832541	-7.47405	7.77632e-14	2.30999e-12
ENSG00000183150	GPR19	35.8049	-1.07669	0.18406	-5.84968	4.92529e-09	1.31259e-06	35.8049	-0.705095	0.132917	-5.3048	1.12799e-07	9.94456e-07
ENSG00000198075	SULT1C4	109.824	-2.85126	0.488652	-5.83495	5.38068e-09	1.39412e-06	109.824	-3.43823	0.337421	-10.1897	2.20403e-24	3.73783e-22
ENSG00000118263	KLF7	691.609	-0.953926	0.163426	-5.83706	5.31307e-09	1.39412e-06	691.609	-1.21266	0.124303	-9.75569	1.74419e-22	2.1985e-20
ENSG00000126803	HSPA2	714.307	-1.33714	0.229654	-5.82241	5.80054e-09	1.48231e-06	714.307	-0.617533	0.199021	-3.10286	0.00191661	0.00582223
ENSG00000178460	MCMDC2	69.1211	-1.50396	0.259345	-5.79907	6.66842e-09	1.68107e-06	69.1211	-1.86002	0.179844	-10.3424	4.53068e-25	8.62448e-23
ENSG00000151366	NDUFC2	1164.51	-0.672694	0.116128	-5.7927	6.92621e-09	1.72278e-06	1164.51	-0.590421	0.0888619	-6.64425	3.0476e-11	5.70813e-10
ENSG00000119537	KDSR	1760.55	0.586882	0.101811	5.76445	8.19269e-09	2.01098e-06	1760.55	0.710414	0.0717547	9.90059	4.13828e-23	5.67644e-21
ENSG00000101470	TNNC2	507.222	-1.98921	0.34573	-5.75367	8.73291e-09	2.11575e-06	507.222	-3.1133	0.249006	-12.5029	7.19861e-36	9.59215e-33
ENSG00000136243	NUP42	818.509	-0.566241	0.0984854	-5.74949	8.9512e-09	2.14083e-06	818.509	-0.509681	0.0743812	-6.85229	7.26791e-12	1.55485e-10
ENSG00000260604		27.5141	-2.43012	0.423072	-5.74399	9.24694e-09	2.15627e-06	27.5141	-2.0284	0.293563	-6.9096	4.86032e-12	1.07683e-10
ENSG00000115750	TAF1B	315.547	-0.693896	0.1208	-5.74417	9.23738e-09	2.15627e-06	315.547	-0.420952	0.0909664	-4.62756	3.69999e-06	2.28252e-05
ENSG00000245937	LINC01184	870.94	-0.661812	0.115384	-5.73572	9.70978e-09	2.23625e-06	870.94	-0.623466	0.0815967	-7.64082	2.15834e-14	7.12635e-13
ENSG00000124102	PI3	3406.34	2.28128	0.399385	5.71199	1.11661e-08	2.54029e-06	3406.34	1.53033	0.292987	5.22322	1.75843e-07	1.48231e-06
ENSG00000075461	CACNG4	144.881	-2.99201	0.525661	-5.69191	1.25628e-08	2.82361e-06	144.881	-3.36517	0.364356	-9.23594	2.56036e-20	2.30742e-18
ENSG00000175315	CST6	38.1445	-2.51666	0.443072	-5.68001	1.34683e-08	2.99109e-06	38.1445	-1.58222	0.345288	-4.58232	4.59847e-06	2.76456e-05
ENSG00000176919	C8G	81.5237	1.76237	0.310939	5.6679	1.44558e-08	3.17262e-06	81.5237	0.972651	0.257623	3.77548	0.000159697	0.00065852
ENSG00000167244	IGF2	45160.8	-3.45887	0.610725	-5.66354	1.48277e-08	3.21641e-06	45160.8	-5.06103	0.43781	-11.5599	6.57981e-31	3.14734e-28
ENSG00000185238	PRMT3	831.628	-0.589486	0.104133	-5.66089	1.5059e-08	3.22903e-06	831.628	-0.534573	0.0819247	-6.52518	6.7921e-11	1.18862e-09
ENSG00000090863	GLG1	7513.73	0.449144	0.0794014	5.65662	1.54383e-08	3.23598e-06	7513.73	0.373717	0.0625296	5.97663	2.27801e-09	2.90672e-08
ENSG00000137673	MMP7	2385.86	-2.32725	0.411292	-5.6584	1.52792e-08	3.23598e-06	2385.86	-1.33564	0.292141	-4.57189	4.83339e-06	2.89089e-05
ENSG00000281404	LINC01176	35.415	-1.28679	0.228016	-5.64344	1.66689e-08	3.4551e-06	35.415	-1.32662	0.158246	-8.38325	5.14844e-17	2.7208e-15
ENSG00000236452		29.7098	-2.04057	0.361714	-5.64139	1.68685e-08	3.45805e-06	29.7098	-1.9276	0.254415	-7.57659	3.54766e-14	1.1123e-12
ENSG00000226320	LINC01811	15.2641	-2.0266	0.359485	-5.6375	1.72533e-08	3.49848e-06	15.2641	-1.9684	0.251366	-7.83083	4.84676e-15	1.7612e-13
ENSG00000159217	IGF2BP1	150.772	-3.43215	0.609225	-5.63364	1.76445e-08	3.50168e-06	150.772	-3.4897	0.426902	-8.17448	2.97137e-16	1.38232e-14
ENSG00000175054	ATR	1008.99	-0.496201	0.0880701	-5.63416	1.75913e-08	3.50168e-06	1008.99	-0.400775	0.0674506	-5.94175	2.81987e-09	3.54002e-08
ENSG00000184719	RNLS	208.731	-1.45223	0.258445	-5.61912	1.9193e-08	3.76889e-06	208.731	-1.77442	0.177703	-9.98535	1.76676e-23	2.61579e-21
ENSG00000226812		275.619	-1.33397	0.237752	-5.61078	2.01418e-08	3.91401e-06	275.619	-2.14997	0.180147	-11.9345	7.8205e-33	5.21041e-30
ENSG00000167034	NKX3-1	50.1325	1.65519	0.296887	5.57516	2.47303e-08	4.75613e-06	50.1325	2.02611	0.200822	10.0891	6.17473e-24	9.93013e-22
ENSG00000198134	PTMAP9	60.7566	1.03593	0.18599	5.5698	2.55038e-08	4.80578e-06	60.7566	1.05268	0.139918	7.52353	5.3316e-14	1.61988e-12
ENSG00000106415	GLCCI1	302.231	-0.854723	0.153437	-5.57051	2.5399e-08	4.80578e-06	302.231	-0.557727	0.113676	-4.90629	9.28143e-07	6.62883e-06
ENSG00000142875	PRKACB	1405	-1.27871	0.229694	-5.56703	2.59119e-08	4.83387e-06	1405	-1.43458	0.168087	-8.53471	1.40509e-17	8.19124e-16
ENSG00000234072		203.083	-0.708644	0.127362	-5.56402	2.63633e-08	4.86939e-06	203.083	-0.807481	0.0921461	-8.76305	1.90035e-18	1.25268e-16
ENSG00000006625	GGCT	2011.48	-0.641968	0.115571	-5.55475	2.78017e-08	5.08472e-06	2011.48	-0.506833	0.0976342	-5.19114	2.09011e-07	1.73063e-06
ENSG00000226833		9.96765	-1.35076	0.243333	-5.5511	2.8388e-08	5.14154e-06	9.96765	-1.15336	0.171929	-6.70836	1.96818e-11	3.81668e-10
ENSG00000081059	TCF7	1824.1	-0.847527	0.152843	-5.54507	2.93835e-08	5.27066e-06	1824.1	-1.15386	0.109919	-10.4974	8.88008e-26	1.88248e-23
ENSG00000147459	DOCK5	1290.66	0.815508	0.147186	5.54067	3.01314e-08	5.35335e-06	1290.66	0.850941	0.104601	8.13512	4.11516e-16	1.87697e-14
ENSG00000151490	PTPRO	1973.37	-1.74797	0.316051	-5.53067	3.19014e-08	5.61434e-06	1973.37	-2.68408	0.231828	-11.5779	5.33286e-31	2.6851e-28
ENSG00000231252		19.7855	-1.96641	0.357374	-5.50239	3.74683e-08	6.53243e-06	19.7855	-2.94342	0.258408	-11.3906	4.65704e-30	1.80994e-27
ENSG00000149634	SPATA25	39.5256	-1.26735	0.230553	-5.497	3.8631e-08	6.67279e-06	39.5256	-1.73121	0.169243	-10.2292	1.46759e-24	2.58282e-22
ENSG00000113889	KNG1	22.2813	-2.3702	0.432631	-5.47858	4.28762e-08	7.23192e-06	22.2813	-3.91899	0.317601	-12.3393	5.56164e-35	6.10308e-32
ENSG00000263753	LINC00667	718.408	-1.17969	0.215341	-5.47823	4.29598e-08	7.23192e-06	718.408	-1.3632	0.145881	-9.34463	9.2213e-21	8.86718e-19
ENSG00000139211	AMIGO2	713.787	-1.1354	0.207268	-5.47794	4.3031e-08	7.23192e-06	713.787	-0.596644	0.165811	-3.59833	0.000320263	0.00121854
ENSG00000141503	MINK1	5257.7	0.631585	0.115532	5.46677	4.58322e-08	7.63393e-06	5257.7	0.305683	0.0916861	3.33401	0.000856026	0.00288304
ENSG00000177370	TIMM22	589	0.568316	0.104	5.46459	4.63967e-08	7.65956e-06	589	0.73128	0.0712739	10.2601	1.06558e-24	1.89318e-22
ENSG00000229807	XIST	1126.91	-2.62381	0.480585	-5.45962	4.77145e-08	7.80802e-06	1126.91	-2.39651	0.318315	-7.52876	5.12252e-14	1.564e-12
ENSG00000117479	SLC19A2	619.75	-0.680955	0.124763	-5.45797	4.81597e-08	7.81235e-06	619.75	-0.424214	0.0946501	-4.48192	7.39757e-06	4.23659e-05
ENSG00000147041	SYTL5	266.405	-1.79737	0.329414	-5.45628	4.86216e-08	7.81927e-06	266.405	-1.50466	0.257469	-5.84403	5.0953e-09	6.04661e-08
ENSG00000075240	GRAMD4	2001.26	0.675885	0.123941	5.4533	4.94447e-08	7.88368e-06	2001.26	0.373182	0.0925306	4.03307	5.50539e-05	0.000256245
ENSG00000144668	ITGA9	751.428	-1.30537	0.239798	-5.44361	5.22113e-08	8.25425e-06	751.428	-1.46812	0.167905	-8.74374	2.25509e-18	1.47093e-16
ENSG00000197557	TTC30A	221.136	-0.900501	0.165612	-5.43742	5.40567e-08	8.47418e-06	221.136	-0.936501	0.113135	-8.2777	1.25579e-16	6.11662e-15
ENSG00000124257	NEURL2	31.9393	-1.01983	0.188207	-5.41866	6.00473e-08	9.26453e-06	31.9393	-1.24857	0.134414	-9.28902	1.55721e-20	1.44526e-18
ENSG00000185269	NOTUM	2451.03	-2.73474	0.504702	-5.41853	6.00916e-08	9.26453e-06	2451.03	-3.46503	0.373247	-9.2835	1.64001e-20	1.51457e-18
ENSG00000196544	BORCS6	281.7	0.61527	0.113828	5.40523	6.47236e-08	9.89688e-06	281.7	0.496478	0.088755	5.5938	2.2215e-08	2.26707e-07
ENSG00000114626	ABTB1	1036.11	0.85057	0.157779	5.39091	7.01006e-08	1.06319e-05	1036.11	0.739868	0.118908	6.2222	4.90244e-10	7.26409e-09
ENSG00000011295	TTC19	1867.08	0.616118	0.114411	5.38511	7.23995e-08	1.0892e-05	1867.08	0.44021	0.0783972	5.61512	1.96424e-08	2.02224e-07
ENSG00000111052	LIN7A	164.261	-2.10128	0.39034	-5.3832	7.31748e-08	1.09206e-05	164.261	-2.36323	0.265513	-8.90064	5.55251e-19	3.95352e-17
ENSG00000006128	TAC1	82.7077	-2.92689	0.54388	-5.3815	7.3866e-08	1.09363e-05	82.7077	-1.89592	0.369374	-5.13279	2.85473e-07	2.28348e-06
ENSG00000102934	PLLP	604.638	1.17263	0.218562	5.36519	8.08634e-08	1.1878e-05	604.638	1.48404	0.164993	8.99459	2.37106e-19	1.82025e-17
ENSG00000157613	CREB3L1	4485.35	1.20254	0.224277	5.36183	8.23837e-08	1.20068e-05	4485.35	1.2975	0.194086	6.68517	2.30661e-11	4.41784e-10
ENSG00000141664	ZCCHC2	550.419	0.554683	0.103493	5.35962	8.33993e-08	1.20606e-05	550.419	0.695317	0.0743343	9.35392	8.44607e-21	8.16381e-19
ENSG00000229167		86.7764	-1.27484	0.238172	-5.35261	8.66943e-08	1.24406e-05	86.7764	-1.64981	0.159269	-10.3586	3.82396e-25	7.35422e-23
ENSG00000134769	DTNA	121.478	-1.6856	0.315152	-5.34855	8.86625e-08	1.26259e-05	121.478	-1.3515	0.237202	-5.69769	1.21441e-08	1.31493e-07
ENSG00000177337	DLGAP1-AS1	207.734	-0.839307	0.157203	-5.33899	9.34648e-08	1.3209e-05	207.734	-0.767355	0.106769	-7.18704	6.62088e-13	1.68273e-11
ENSG00000180233	ZNRF2	879.908	-0.601223	0.112706	-5.33445	9.58359e-08	1.33419e-05	879.908	-0.618764	0.084519	-7.32101	2.46109e-13	6.63464e-12
ENSG00000177731	FLII	5188.37	0.626105	0.117369	5.33451	9.58024e-08	1.33419e-05	5188.37	0.529464	0.0954702	5.54585	2.92523e-08	2.90576e-07
ENSG00000152527	PLEKHH2	98.2542	-1.26291	0.236869	-5.33168	9.73068e-08	1.34464e-05	98.2542	-0.986008	0.183489	-5.37367	7.715e-08	7.0447e-07
ENSG00000177058	SLC38A9	329.205	-0.621401	0.1171	-5.3066	1.11691e-07	1.53206e-05	329.205	-0.487175	0.0864462	-5.63558	1.74466e-08	1.82436e-07
ENSG00000213981		45.932	-2.68718	0.50827	-5.28692	1.24394e-07	1.69384e-05	45.932	-2.27132	0.360321	-6.30359	2.90824e-10	4.49488e-09
ENSG00000257512		75.9075	-1.10218	0.208584	-5.28408	1.2634e-07	1.69559e-05	75.9075	-1.30313	0.150661	-8.64938	5.17803e-18	3.19855e-16
ENSG00000229344	MTCO2P12	346.566	-2.16561	0.409773	-5.28491	1.25768e-07	1.69559e-05	346.566	-0.885105	0.28646	-3.0898	0.0020029	0.00604499
ENSG00000165863	C10orf82	39.9161	-2.58697	0.490049	-5.279	1.29888e-07	1.73075e-05	39.9161	-4.21557	0.343418	-12.2753	1.22912e-34	1.2068e-31
ENSG00000212694	LINC01089	219.171	-0.946295	0.17938	-5.27536	1.32497e-07	1.74066e-05	219.171	-0.845961	0.125983	-6.71488	1.88227e-11	3.66533e-10
ENSG00000048052	HDAC9	143.688	-1.18427	0.224452	-5.27625	1.31851e-07	1.74066e-05	143.688	-0.701394	0.194762	-3.60129	0.000316638	0.00120647
ENSG00000205930	C21orf62-AS1	21.0651	-1.22992	0.233424	-5.26907	1.3712e-07	1.76213e-05	21.0651	-1.57627	0.170387	-9.25115	2.22097e-20	2.01203e-18
ENSG00000197959	DNM3	96.3858	-1.23182	0.233817	-5.26833	1.37672e-07	1.76213e-05	96.3858	-1.4788	0.165003	-8.96225	3.18108e-19	2.37372e-17
ENSG00000134627	PIWIL4	349.5	-0.960021	0.18218	-5.26963	1.36702e-07	1.76213e-05	349.5	-1.01572	0.120559	-8.42509	3.60474e-17	1.97783e-15
ENSG00000230561	CCDC192	26.2974	-1.18954	0.225804	-5.26801	1.3791e-07	1.76213e-05	26.2974	-0.737362	0.161565	-4.56387	5.02188e-06	2.99116e-05
ENSG00000188130	MAPK12	222.161	1.22393	0.232793	5.25758	1.45965e-07	1.83985e-05	222.161	1.82446	0.174613	10.4486	1.48711e-25	3.08246e-23
ENSG00000086232	EIF2AK1	7589.81	-0.444967	0.0846134	-5.25882	1.4498e-07	1.83985e-05	7589.81	-0.410651	0.058172	-7.05925	1.67408e-12	3.96823e-11
ENSG00000224099		117.061	-3.2708	0.623883	-5.24264	1.58293e-07	1.96864e-05	117.061	-2.52404	0.422245	-5.97767	2.26355e-09	2.89222e-08
ENSG00000158560	DYNC1I1	43.5279	-1.8576	0.35427	-5.24345	1.57603e-07	1.96864e-05	43.5279	-1.26279	0.245826	-5.13694	2.79247e-07	2.23904e-06
ENSG00000180999	C1orf105	16.7951	-2.13845	0.408587	-5.23377	1.66085e-07	2.03707e-05	16.7951	-2.57404	0.288858	-8.91109	5.05336e-19	3.62147e-17
ENSG00000131969	ABHD12B	186.936	-3.0836	0.589043	-5.23493	1.6505e-07	2.03707e-05	186.936	-2.54395	0.40138	-6.33801	2.32756e-10	3.65186e-09
ENSG00000182621	PLCB1	513.524	-1.28387	0.245357	-5.23268	1.67072e-07	2.03707e-05	513.524	-0.971104	0.17265	-5.62468	1.8585e-08	1.9315e-07
ENSG00000187546	AGMO	67.9514	-2.02892	0.38836	-5.22434	1.74778e-07	2.1172e-05	67.9514	-0.654576	0.288591	-2.26818	0.0233182	0.0500231
ENSG00000257167	TMPO-AS1	110.116	-0.731894	0.140193	-5.2206	1.78342e-07	2.14643e-05	110.116	-0.124092	0.104223	-1.19064	0.233795	0.338596
ENSG00000060069	CTDP1	1159.96	0.584341	0.111962	5.2191	1.79797e-07	2.15007e-05	1159.96	0.463627	0.0942529	4.91896	8.7003e-07	6.25691e-06
ENSG00000180861	LINC01559	1126.8	-1.34495	0.257966	-5.21367	1.85144e-07	2.19992e-05	1126.8	-1.34754	0.195638	-6.88793	5.66102e-12	1.24683e-10
ENSG00000148935	GAS2	74.8753	-1.46277	0.281665	-5.19332	2.06576e-07	2.42369e-05	74.8753	-1.69642	0.197004	-8.61109	7.23695e-18	4.39757e-16
ENSG00000105865	DUS4L	293.04	-0.62665	0.120654	-5.19376	2.06093e-07	2.42369e-05	293.04	-0.509578	0.0890508	-5.72234	1.05068e-08	1.15162e-07
ENSG00000127863	TNFRSF19	231.902	-2.11598	0.4079	-5.1875	2.13137e-07	2.48504e-05	231.902	-1.77833	0.285239	-6.23453	4.53143e-10	6.7573e-09
ENSG00000237978	KCNMB2-AS1	28.1486	-2.55366	0.493016	-5.17967	2.22277e-07	2.57551e-05	28.1486	-1.94435	0.328342	-5.92173	3.18575e-09	3.93839e-08
ENSG00000272502		159.003	-1.29604	0.25045	-5.17483	2.28123e-07	2.62694e-05	159.003	-1.40425	0.172503	-8.14043	3.93866e-16	1.80087e-14
ENSG00000077063	CTTNBP2	378.807	-1.38417	0.267628	-5.17198	2.31623e-07	2.65088e-05	378.807	-2.51002	0.191345	-13.1178	2.60493e-39	9.71899e-36
ENSG00000185386	MAPK11	162.301	0.84429	0.163357	5.16836	2.36153e-07	2.68624e-05	162.301	1.21504	0.134253	9.05036	1.42502e-19	1.12643e-17
ENSG00000197971	MBP	1507.91	0.575738	0.111493	5.16387	2.41891e-07	2.7234e-05	1507.91	0.769152	0.0804683	9.55845	1.19538e-21	1.31952e-19
ENSG00000258837		120.268	-2.26473	0.438602	-5.16353	2.42339e-07	2.7234e-05	120.268	-2.43768	0.298424	-8.16849	3.12269e-16	1.4491e-14
ENSG00000156504	FAM122B	1624.42	-0.62323	0.121009	-5.15026	2.60124e-07	2.90575e-05	1624.42	-0.702904	0.0864851	-8.12746	4.38371e-16	1.98491e-14
ENSG00000205269	TMEM170B	137.924	-1.21009	0.235107	-5.14697	2.64723e-07	2.93953e-05	137.924	-1.13236	0.163491	-6.92611	4.3256e-12	9.70839e-11
ENSG00000123561	SERPINA7	26.5244	-3.01315	0.585581	-5.14557	2.66707e-07	2.94404e-05	26.5244	-3.94512	0.4035	-9.77724	1.41003e-22	1.80165e-20
ENSG00000159871	LYPD5	162.156	1.23986	0.241172	5.14097	2.73327e-07	2.99937e-05	162.156	1.34315	0.170096	7.89642	2.87035e-15	1.09502e-13
ENSG00000196576	PLXNB2	12373.8	0.625825	0.12179	5.13855	2.76862e-07	3.02039e-05	12373.8	0.378949	0.106963	3.54279	0.000395914	0.00146631
ENSG00000101040	ZMYND8	3082.12	-0.645324	0.125658	-5.13555	2.81327e-07	3.03815e-05	3082.12	-1.03119	0.0881937	-11.6923	1.39519e-31	7.65509e-29
ENSG00000186907	RTN4RL2	55.3037	1.25679	0.244841	5.1331	2.85004e-07	3.03815e-05	55.3037	1.52527	0.179348	8.50456	1.82289e-17	1.04634e-15
ENSG00000250546		10.5858	-2.01418	0.392389	-5.13312	2.84971e-07	3.03815e-05	10.5858	-1.66988	0.271473	-6.15119	7.6906e-10	1.09937e-08
ENSG00000122490	SLC66A2	1549.86	0.707434	0.137812	5.13332	2.84671e-07	3.03815e-05	1549.86	0.641667	0.105842	6.06249	1.34031e-09	1.81101e-08
ENSG00000162641	AKNAD1	13.5621	-1.48301	0.289014	-5.13128	2.87783e-07	3.05033e-05	13.5621	-2.08082	0.211859	-9.82169	9.08116e-23	1.18468e-20
ENSG00000185666	SYN3	81.632	-2.04763	0.399461	-5.126	2.95968e-07	3.11937e-05	81.632	-3.82181	0.287379	-13.2988	2.35066e-40	1.09629e-36
ENSG00000165675	ENOX2	650.989	-0.56904	0.111122	-5.12084	3.04173e-07	3.17002e-05	650.989	-0.646423	0.0790614	-8.17623	2.92874e-16	1.36932e-14
ENSG00000185630	PBX1	1212.34	-0.996526	0.19459	-5.12115	3.03685e-07	3.17002e-05	1212.34	-1.1121	0.140646	-7.90705	2.63556e-15	1.01583e-13
ENSG00000156787	TBC1D31	371.521	-0.63452	0.123977	-5.11806	3.08695e-07	3.19928e-05	371.521	-0.204916	0.100439	-2.04021	0.0413296	0.0814499
ENSG00000124743	KLHL31	52.8419	-1.05622	0.206607	-5.11224	3.18364e-07	3.2744e-05	52.8419	-1.37114	0.144844	-9.46636	2.89767e-21	3.00312e-19
ENSG00000159733	ZFYVE28	397.069	0.787509	0.154063	5.11159	3.19454e-07	3.2744e-05	397.069	0.487741	0.121981	3.99849	6.3748e-05	0.000291618
ENSG00000072210	ALDH3A2	2600.94	0.636505	0.124551	5.1104	3.21471e-07	3.27707e-05	2600.94	0.464991	0.089633	5.18772	2.1288e-07	1.75876e-06
ENSG00000011347	SYT7	2281.38	-1.10476	0.216901	-5.09337	3.5175e-07	3.56625e-05	2281.38	-1.45039	0.155728	-9.31361	1.23557e-20	1.16633e-18
ENSG00000261448		34.8748	-1.89437	0.372716	-5.08262	3.72267e-07	3.73367e-05	34.8748	-2.10285	0.253322	-8.3011	1.03155e-16	5.11799e-15
ENSG00000118965	WDR35	417.682	-0.843228	0.165886	-5.08318	3.71175e-07	3.73367e-05	417.682	-0.985218	0.122346	-8.05272	8.09726e-16	3.44087e-14
ENSG00000126003	PLAGL2	3236.19	-0.7544	0.148713	-5.07285	3.91906e-07	3.8479e-05	3236.19	-1.38511	0.111045	-12.4734	1.04325e-35	1.29746e-32
ENSG00000240449	REPIN1-AS1	48.3096	-0.96228	0.189677	-5.07327	3.91043e-07	3.8479e-05	48.3096	-1.24839	0.132327	-9.4341	3.94367e-21	3.95533e-19
ENSG00000187658	C5orf52	32.4555	-1.48373	0.292332	-5.07551	3.86449e-07	3.8479e-05	32.4555	-1.84657	0.208571	-8.85344	8.48636e-19	5.88525e-17
ENSG00000142186	SCYL1	2790.78	0.413114	0.0814278	5.07337	3.90825e-07	3.8479e-05	2790.78	0.329183	0.0671853	4.89963	9.60175e-07	6.83667e-06
ENSG00000242622		34.1535	-0.847102	0.167036	-5.07137	3.94968e-07	3.85766e-05	34.1535	-0.799413	0.112909	-7.08015	1.43996e-12	3.44391e-11
ENSG00000139291	TMEM19	1132.37	-0.760962	0.150289	-5.06331	4.12035e-07	4.00339e-05	1132.37	-0.614194	0.104957	-5.85187	4.86086e-09	5.82024e-08
ENSG00000005513	SOX8	137.982	2.30539	0.45547	5.06155	4.15855e-07	4.01957e-05	137.982	2.76474	0.309105	8.94435	3.74132e-19	2.73703e-17
ENSG00000162522	KIAA1522	6305.76	0.525679	0.103982	5.05548	4.29315e-07	4.12828e-05	6305.76	0.238965	0.081421	2.93493	0.00333624	0.00942994
ENSG00000176532	PRR15	3611.77	-0.739868	0.146388	-5.05416	4.32279e-07	4.13547e-05	3611.77	-1.47744	0.117635	-12.5595	3.52503e-36	5.05842e-33
ENSG00000248593	DSTNP2	106.644	-0.699173	0.138404	-5.05169	4.37927e-07	4.15166e-05	106.644	-0.749053	0.0933432	-8.02472	1.01758e-15	4.19978e-14
ENSG00000141499	WRAP53	501.633	0.553854	0.109642	5.05147	4.38423e-07	4.15166e-05	501.633	0.645099	0.0818532	7.88118	3.24315e-15	1.22224e-13
ENSG00000141646	SMAD4	1506.29	0.616163	0.122094	5.04664	4.49654e-07	4.23651e-05	1506.29	0.553282	0.082941	6.67078	2.54439e-11	4.83357e-10
ENSG00000158352	SHROOM4	824.295	-0.900188	0.178475	-5.04377	4.56459e-07	4.27902e-05	824.295	-1.72079	0.134743	-12.7709	2.38427e-37	4.0435e-34
ENSG00000108557	RAI1	1385.37	0.623269	0.123695	5.03874	4.68607e-07	4.37094e-05	1385.37	0.549764	0.0940455	5.84572	5.04375e-09	6.00072e-08
ENSG00000101074	R3HDML	54.088	-1.41192	0.28043	-5.03483	4.78269e-07	4.43886e-05	54.088	-2.48234	0.214443	-11.5757	5.46952e-31	2.6851e-28
ENSG00000070182	SPTB	44.9249	1.20175	0.238895	5.03045	4.89326e-07	4.519e-05	44.9249	1.42919	0.175754	8.13175	4.2315e-16	1.92065e-14
ENSG00000184164	CRELD2	1537.91	0.683858	0.136509	5.00962	5.45363e-07	4.99824e-05	1537.91	0.77919	0.109735	7.10062	1.24197e-12	3.03181e-11
ENSG00000146013	GFRA3	28.9145	-2.06539	0.41232	-5.0092	5.46577e-07	4.99824e-05	28.9145	-1.5318	0.290764	-5.2682	1.37766e-07	1.19038e-06
ENSG00000115841	RMDN2	148.883	-0.783304	0.156449	-5.00675	5.53559e-07	5.03739e-05	148.883	-0.821847	0.11176	-7.3537	1.92795e-13	5.32041e-12
ENSG00000172201	ID4	289.517	-1.37627	0.274997	-5.00469	5.5952e-07	5.06692e-05	289.517	-1.41503	0.184617	-7.66465	1.79321e-14	5.99504e-13
ENSG00000177000	MTHFR	836.125	0.572984	0.114527	5.00304	5.64336e-07	5.08584e-05	836.125	0.549427	0.0856353	6.4159	1.39994e-10	2.28886e-09
ENSG00000091622	PITPNM3	513.24	1.08566	0.217372	4.9945	5.89881e-07	5.29049e-05	513.24	0.70661	0.154079	4.58603	4.51744e-06	2.72287e-05
ENSG00000188385	JAKMIP3	12.5822	1.41762	0.284052	4.9907	6.01614e-07	5.36991e-05	12.5822	1.23988	0.190432	6.51085	7.47262e-11	1.29435e-09
ENSG00000163956	LRPAP1	4068.11	0.493846	0.0990058	4.98805	6.09902e-07	5.41796e-05	4068.11	0.405272	0.0767307	5.28175	1.27953e-07	1.11384e-06
ENSG00000156026	MCU	2239.48	0.477017	0.0957148	4.98373	6.2369e-07	5.46241e-05	2239.48	0.635382	0.0802495	7.91759	2.4216e-15	9.41145e-14
ENSG00000220205	VAMP2	1062.38	0.621543	0.124676	4.98526	6.18799e-07	5.46241e-05	1062.38	0.434179	0.0922308	4.70753	2.50731e-06	1.6068e-05
ENSG00000074755	ZZEF1	2126.22	0.568845	0.114133	4.98408	6.22584e-07	5.46241e-05	2126.22	0.204293	0.0967805	2.11089	0.034782	0.0703344
ENSG00000120875	DUSP4	1938.08	1.43717	0.288917	4.97434	6.5471e-07	5.68075e-05	1938.08	1.99867	0.22598	8.84446	9.19717e-19	6.28473e-17
ENSG00000156802	ATAD2	1773.2	-0.735329	0.147804	-4.97504	6.5233e-07	5.68075e-05	1773.2	-0.0111053	0.121348	-0.0915163	0.927082	0.9512
ENSG00000171759	PAH	121.024	-2.47297	0.497265	-4.97314	6.58776e-07	5.68957e-05	121.024	-2.93884	0.350223	-8.39135	4.80604e-17	2.54707e-15
ENSG00000141252	VPS53	1505.59	0.562072	0.113152	4.96739	6.78597e-07	5.80699e-05	1505.59	0.560169	0.0862156	6.4973	8.17717e-11	1.40207e-09
ENSG00000170298	LGALS9B	92.9019	1.99018	0.400601	4.96798	6.76522e-07	5.80699e-05	92.9019	-0.352055	0.290281	-1.21281	0.225204	0.328473
ENSG00000258655	ARHGAP5-AS1	107.161	-0.841793	0.169495	-4.96648	6.81781e-07	5.80759e-05	107.161	-0.329368	0.123827	-2.6599	0.00781647	0.0197316
ENSG00000254290		724.478	-1.07603	0.216741	-4.9646	6.88421e-07	5.83749e-05	724.478	-1.65067	0.156316	-10.5598	4.57494e-26	1.05365e-23
ENSG00000161921	CXCL16	3559.29	0.701179	0.141267	4.96351	6.92314e-07	5.84394e-05	3559.29	0.746002	0.104544	7.13581	9.62207e-13	2.39333e-11
ENSG00000126243	LRFN3	620.299	0.727614	0.146756	4.95797	7.12317e-07	5.98571e-05	620.299	0.472605	0.118221	3.99765	6.39754e-05	0.000292372
ENSG00000185033	SEMA4B	4266.36	0.755181	0.152484	4.95254	7.32507e-07	6.12776e-05	4266.36	0.802945	0.117629	6.82609	8.7258e-12	1.83517e-10
ENSG00000176641	RNF152	195.246	0.97067	0.196467	4.94062	7.78741e-07	6.48545e-05	195.246	0.913577	0.151012	6.04969	1.45125e-09	1.94212e-08
ENSG00000270933		76.2067	-1.21405	0.24579	-4.93939	7.83683e-07	6.48591e-05	76.2067	-1.16787	0.174413	-6.69601	2.14189e-11	4.11927e-10
ENSG00000166145	SPINT1	8545.05	0.531565	0.107629	4.93887	7.85749e-07	6.48591e-05	8545.05	0.149303	0.0933669	1.5991	0.109799	0.182934
ENSG00000175826	CTDNEP1	2818.92	0.451215	0.0914909	4.9318	8.1474e-07	6.69559e-05	2818.92	0.500143	0.0635277	7.87283	3.4671e-15	1.29617e-13
ENSG00000179603	GRM8	533.566	-1.73849	0.352648	-4.92983	8.23014e-07	6.73392e-05	533.566	-3.26327	0.24969	-13.0693	4.93473e-39	1.515e-35
ENSG00000152926	ZNF117	391.066	-1.13362	0.230098	-4.92668	8.36371e-07	6.81332e-05	391.066	-0.814907	0.165775	-4.91575	8.84452e-07	6.34839e-06
ENSG00000178904	DPY19L3	754.318	-0.656786	0.133463	-4.92112	8.60486e-07	6.97929e-05	754.318	-0.574912	0.093835	-6.12683	8.96449e-10	1.26884e-08
ENSG00000276334		35.1759	-0.968042	0.196772	-4.91962	8.6714e-07	7.00281e-05	35.1759	-1.16912	0.141138	-8.28352	1.1959e-16	5.85554e-15
ENSG00000083635	NUFIP1	487.334	-0.592333	0.120428	-4.91855	8.71879e-07	7.01073e-05	487.334	-0.829983	0.0933816	-8.88808	6.2176e-19	4.39353e-17
ENSG00000182648	LINC01006	388.486	-1.03796	0.211094	-4.91704	8.78637e-07	7.03475e-05	388.486	-1.20225	0.149575	-8.03777	9.14856e-16	3.84296e-14
ENSG00000173531	MST1	208.968	1.17593	0.23947	4.91057	9.08102e-07	7.23959e-05	208.968	0.732457	0.173166	4.22981	2.33891e-05	0.000118631
ENSG00000131899	LLGL1	1086.97	0.64315	0.131191	4.90241	9.46669e-07	7.51494e-05	1086.97	0.594726	0.102883	5.78063	7.44221e-09	8.45005e-08
ENSG00000146666	LINC00525	21.7048	-1.47326	0.300929	-4.89572	9.79477e-07	7.70976e-05	21.7048	-2.03732	0.206147	-9.88289	4.9389e-23	6.62842e-21
ENSG00000205593	DENND6B	219.22	0.786169	0.160558	4.89649	9.75616e-07	7.70976e-05	219.22	0.731911	0.11561	6.33087	2.43787e-10	3.81211e-09
ENSG00000167740	CYB5D2	383.894	0.670875	0.137097	4.89343	9.90924e-07	7.76709e-05	383.894	0.758166	0.101169	7.49409	6.67593e-14	1.99903e-12
ENSG00000230731		18.8051	-2.21533	0.452884	-4.8916	1.00019e-06	7.80691e-05	18.8051	-2.66367	0.308577	-8.63211	6.02313e-18	3.68398e-16
ENSG00000124228	DDX27	3563.38	-0.549202	0.1125	-4.88181	1.05115e-06	8.13922e-05	3563.38	-1.00805	0.089372	-11.2792	1.66201e-29	6.07937e-27
ENSG00000260328		11.4088	1.52945	0.3133	4.88175	1.05149e-06	8.13922e-05	11.4088	1.84453	0.222522	8.28919	1.1402e-16	5.61224e-15
ENSG00000228742	LINC02577	51.8135	-1.6376	0.335626	-4.87925	1.06493e-06	8.20917e-05	51.8135	-0.0903957	0.23705	-0.381337	0.702953	0.780292
ENSG00000137251	TINAG	230.551	-1.42141	0.291455	-4.87693	1.07752e-06	8.23818e-05	230.551	-2.2709	0.201581	-11.2654	1.94405e-29	6.8427e-27
ENSG00000235501		86.5714	-0.935455	0.191796	-4.87735	1.07519e-06	8.23818e-05	86.5714	-1.00845	0.129876	-7.76474	8.18102e-15	2.84733e-13
ENSG00000116514	RNF19B	1947.63	0.564247	0.115851	4.87046	1.11338e-06	8.44642e-05	1947.63	0.658195	0.0920674	7.14906	8.73771e-13	2.18209e-11
ENSG00000237499	WAKMAR2	32.2229	-0.782729	0.160715	-4.87029	1.11436e-06	8.44642e-05	32.2229	-0.707174	0.118097	-5.98806	2.12358e-09	2.73832e-08
ENSG00000172167	MTBP	246.908	-0.707291	0.145247	-4.86958	1.11834e-06	8.44642e-05	246.908	-0.387821	0.119269	-3.25166	0.00114733	0.00372039
ENSG00000197879	MYO1C	7695.9	0.537803	0.110586	4.86321	1.15498e-06	8.68797e-05	7695.9	0.321696	0.0913321	3.52226	0.000427881	0.00157252
ENSG00000150961	SEC24D	1985.54	0.570889	0.117718	4.84963	1.23694e-06	9.26714e-05	1985.54	0.826532	0.0981017	8.42526	3.59959e-17	1.97783e-15
ENSG00000254111		11.1375	-1.74594	0.360319	-4.84553	1.26273e-06	9.42252e-05	11.1375	-2.56826	0.257408	-9.9774	1.91421e-23	2.73517e-21
ENSG00000101544	ADNP2	964.714	0.443033	0.0915035	4.84171	1.28727e-06	9.50534e-05	964.714	0.582274	0.0640662	9.08863	1.00292e-19	8.20592e-18
ENSG00000082438	COBLL1	863.755	-0.729619	0.150728	-4.84064	1.29421e-06	9.50534e-05	863.755	-0.792219	0.103845	-7.62886	2.36837e-14	7.72412e-13
ENSG00000156831	NSMCE2	698.005	-0.64628	0.133501	-4.841	1.29188e-06	9.50534e-05	698.005	-0.531564	0.107311	-4.95349	7.28941e-07	5.31603e-06
ENSG00000225526	MKRN2OS	105.491	0.843402	0.17422	4.84101	1.2918e-06	9.50534e-05	105.491	0.630008	0.132741	4.74614	2.07337e-06	1.35905e-05
ENSG00000143248	RGS5	2053.53	-0.988362	0.204324	-4.83723	1.31659e-06	9.63176e-05	2053.53	-0.965915	0.164208	-5.88227	4.04676e-09	4.91807e-08
ENSG00000136830	NIBAN2	10322.3	0.516348	0.106776	4.83581	1.32604e-06	9.66297e-05	10322.3	0.349017	0.0882788	3.95357	7.69925e-05	0.000344931
ENSG00000158435	CNOT11	2791.7	-0.345709	0.0715011	-4.83502	1.33132e-06	9.66376e-05	2791.7	-0.262767	0.0568319	-4.62358	3.77173e-06	2.3237e-05
ENSG00000216775		285.064	-1.03563	0.214237	-4.83404	1.33787e-06	9.67364e-05	285.064	-0.656108	0.144112	-4.55275	5.29491e-06	3.13377e-05
ENSG00000034152	MAP2K3	2968.81	0.648578	0.134319	4.82862	1.37479e-06	9.90221e-05	2968.81	0.394408	0.0946522	4.16691	3.08751e-05	0.000152536
ENSG00000040608	RTN4R	328.492	0.970992	0.20125	4.82481	1.40134e-06	0.000100161	328.492	0.896095	0.151746	5.90525	3.52119e-09	4.31022e-08
ENSG00000196167	COLCA1	308.712	-1.87777	0.389179	-4.82495	1.40038e-06	0.000100161	308.712	-1.18088	0.27492	-4.29535	1.74415e-05	9.16541e-05
ENSG00000161513	FDXR	951.387	0.838699	0.174113	4.81699	1.45739e-06	0.000103653	951.387	0.689442	0.127078	5.42533	5.78479e-08	5.4338e-07
ENSG00000172037	LAMB2	3168.67	0.644684	0.13385	4.81646	1.46131e-06	0.000103653	3168.67	0.481405	0.120465	3.99623	6.43585e-05	0.000293906
ENSG00000171121	KCNMB3	41.9757	-1.01526	0.210975	-4.81225	1.49241e-06	0.000105458	41.9757	-1.00704	0.147441	-6.83009	8.48598e-12	1.78877e-10
ENSG00000201363		13.2677	-1.66756	0.346653	-4.81045	1.50591e-06	0.00010601	13.2677	-2.67168	0.266308	-10.0323	1.09941e-23	1.695e-21
ENSG00000197712	FAM114A1	1500.32	0.57399	0.119342	4.80961	1.51227e-06	0.000106058	1500.32	0.696114	0.102546	6.78829	1.13474e-11	2.32622e-10
ENSG00000168487	BMP1	1400.83	0.534534	0.111209	4.80659	1.53527e-06	0.000107267	1400.83	0.267812	0.0952777	2.81086	0.00494092	0.0132509
ENSG00000025796	SEC63	2796.52	-0.56771	0.118142	-4.80533	1.54497e-06	0.000107542	2796.52	-0.506409	0.0877995	-5.76779	8.03168e-09	9.09169e-08
ENSG00000054793	ATP9A	7146.13	-0.738105	0.15385	-4.79756	1.60609e-06	0.000110118	7146.13	-1.30079	0.112571	-11.5553	6.93698e-31	3.23523e-28
ENSG00000106069	CHN2	923.882	-1.11911	0.2333	-4.79689	1.61148e-06	0.000110118	923.882	-1.40936	0.158876	-8.87086	7.25851e-19	5.05252e-17
ENSG00000118508	RAB32	1171.69	-0.922287	0.19226	-4.79708	1.60996e-06	0.000110118	1171.69	-1.21636	0.140137	-8.67979	3.96487e-18	2.48203e-16
ENSG00000122565	CBX3	7766.41	-0.56339	0.117439	-4.7973	1.60823e-06	0.000110118	7766.41	-0.390656	0.0974612	-4.00832	6.1151e-05	0.000280978
ENSG00000212864	RNF208	350.655	0.92218	0.192182	4.79848	1.59872e-06	0.000110118	350.655	0.4219	0.157321	2.68177	0.00732332	0.0186558
ENSG00000188312	CENPP	192.248	-0.485875	0.101337	-4.79466	1.62949e-06	0.000110942	192.248	-0.245215	0.0776994	-3.15594	0.00159981	0.00497822
ENSG00000086289	EPDR1	1071.67	-1.08453	0.226254	-4.79344	1.63945e-06	0.000111214	1071.67	-1.67704	0.154463	-10.8572	1.84271e-27	5.05527e-25
ENSG00000225953	SATB2-AS1	395.653	-1.42063	0.296458	-4.79201	1.65119e-06	0.00011146	395.653	-2.57233	0.218475	-11.774	5.31287e-32	3.09724e-29
ENSG00000169992	NLGN2	444.115	0.792335	0.165405	4.79026	1.66562e-06	0.00011146	444.115	0.795824	0.141504	5.62405	1.86532e-08	1.9375e-07
ENSG00000214429	CYCSP6	21.033	-2.70287	0.564262	-4.7901	1.66698e-06	0.00011146	21.033	-1.73955	0.373828	-4.65334	3.26604e-06	2.03636e-05
ENSG00000245614	DDX11-AS1	30.6007	-0.81915	0.170977	-4.79099	1.65962e-06	0.00011146	30.6007	-0.291361	0.121012	-2.4077	0.0160535	0.0364209
ENSG00000242575	TUBAP13	27.2658	-3.23687	0.676458	-4.78503	1.70964e-06	0.000113905	27.2658	-4.96027	0.462904	-10.7156	8.6036e-27	2.19863e-24
ENSG00000177406	NINJ2-AS1	280.443	-0.761655	0.159505	-4.77512	1.79601e-06	0.000119233	280.443	-0.889077	0.108198	-8.21715	2.08405e-16	9.8926e-15
ENSG00000248690	HAS2-AS1	48.9736	-1.67725	0.351419	-4.77279	1.81695e-06	0.000120196	48.9736	-1.66365	0.245664	-6.77205	1.26973e-11	2.56628e-10
ENSG00000174827	PDZK1	34.3903	-1.54456	0.323793	-4.77021	1.84032e-06	0.000121298	34.3903	-1.44059	0.21875	-6.58554	4.53231e-11	8.24076e-10
ENSG00000177427	MIEF2	353.796	0.54783	0.114861	4.76952	1.84662e-06	0.000121298	353.796	0.411381	0.0902544	4.55801	5.16404e-06	3.06541e-05
ENSG00000145911	N4BP3	185.34	0.848746	0.178048	4.76695	1.8704e-06	0.000122001	185.34	1.22355	0.122901	9.95558	2.38424e-23	3.3442e-21
ENSG00000221926	TRIM16	732.247	0.67201	0.14097	4.76705	1.86939e-06	0.000122001	732.247	0.599777	0.107744	5.56668	2.59636e-08	2.60965e-07
ENSG00000163041	H3-3A	909.497	-1.03502	0.217389	-4.76115	1.92489e-06	0.000124683	909.497	-0.998414	0.159929	-6.24287	4.29616e-10	6.42702e-09
ENSG00000121988	ZRANB3	178.164	-0.566831	0.119051	-4.76124	1.92407e-06	0.000124683	178.164	-0.244264	0.0904874	-2.69943	0.00694585	0.0178036
ENSG00000188522	FAM83G	1563.91	0.534642	0.112321	4.75995	1.93641e-06	0.000124996	1563.91	0.222529	0.0871074	2.55465	0.0106296	0.0256659
ENSG00000163702	IL17RC	861.396	0.577039	0.121247	4.75921	1.94352e-06	0.000125022	861.396	0.359044	0.0989204	3.62963	0.000283833	0.00109625
ENSG00000171365	CLCN5	786.377	-0.707769	0.149014	-4.74968	2.03743e-06	0.000130613	786.377	-0.871693	0.106003	-8.22327	1.98031e-16	9.44827e-15
ENSG00000007952	NOX1	5913.34	-1.30291	0.27522	-4.73407	2.20061e-06	0.000140591	5913.34	-1.83125	0.188125	-9.73421	2.15488e-22	2.64469e-20
ENSG00000174231	PRPF8	9872.5	0.529632	0.112078	4.72558	2.29461e-06	0.000146095	9872.5	0.370759	0.0842508	4.40065	1.07925e-05	5.9496e-05
ENSG00000198355	PIM3	3674.73	0.637823	0.135076	4.72195	2.33598e-06	0.000148223	3674.73	0.591278	0.108609	5.44408	5.20745e-08	4.93122e-07
ENSG00000135063	FAM189A2	34.8974	1.3622	0.288544	4.72093	2.34767e-06	0.00014846	34.8974	1.15615	0.226215	5.11087	3.20685e-07	2.54136e-06
ENSG00000241962		9.56405	0.779327	0.165509	4.70868	2.49323e-06	0.000157133	9.56405	0.927566	0.110987	8.35742	6.41027e-17	3.31257e-15
ENSG00000227258	SMIM2-AS1	131.346	-1.47836	0.314047	-4.70745	2.50831e-06	0.000157551	131.346	-1.93356	0.213609	-9.05186	1.40555e-19	1.11577e-17
ENSG00000129292	PHF20L1	1354.25	-0.66284	0.14101	-4.70066	2.59321e-06	0.000162337	1354.25	-0.405619	0.104283	-3.88958	0.000100417	0.000437135
ENSG00000245149	RNF139-AS1	66.5909	-0.851876	0.181256	-4.69984	2.6037e-06	0.000162449	66.5909	-0.689178	0.132151	-5.21507	1.83749e-07	1.54199e-06
ENSG00000153790	C7orf31	151.666	-0.847867	0.180688	-4.69245	2.69957e-06	0.000167743	151.666	-1.16671	0.123564	-9.44216	3.65185e-21	3.68244e-19
ENSG00000144362	PHOSPHO2	107.202	-0.668673	0.142516	-4.69192	2.70654e-06	0.000167743	107.202	-0.742734	0.100141	-7.41686	1.19929e-13	3.44197e-12
ENSG00000128591	FLNC	1512.44	1.20946	0.257965	4.68847	2.75256e-06	0.00017003	1512.44	1.09387	0.211257	5.17788	2.24423e-07	1.83946e-06
ENSG00000111266	DUSP16	2923.87	-0.521006	0.111162	-4.6869	2.77368e-06	0.000170769	2923.87	-0.794385	0.0772125	-10.2883	7.95708e-25	1.45529e-22
ENSG00000000419	DPM1	1728.57	-0.571406	0.121964	-4.68504	2.79911e-06	0.000171768	1728.57	-0.770126	0.0958755	-8.03256	9.54619e-16	3.96624e-14
ENSG00000281332	LINC00997	123.733	-0.793254	0.169553	-4.6785	2.88979e-06	0.000176751	123.733	-0.667348	0.114923	-5.80693	6.36288e-09	7.35436e-08
ENSG00000183833	CFAP91	22.8083	-2.36996	0.507177	-4.67284	2.97061e-06	0.0001811	22.8083	-0.373867	0.345677	-1.08155	0.279453	0.39018
ENSG00000167705	RILP	394.157	0.725626	0.155364	4.67048	3.00491e-06	0.000182595	394.157	0.367777	0.133672	2.75135	0.005935	0.0155349
ENSG00000072134	EPN2	672.327	0.504941	0.10816	4.66848	3.03442e-06	0.000183789	672.327	0.457895	0.0837843	5.46516	4.62483e-08	4.41763e-07
ENSG00000204052	LRRC73	46.0499	1.19785	0.256643	4.66739	3.05048e-06	0.000184164	46.0499	1.82169	0.190676	9.55384	1.24982e-21	1.37149e-19
ENSG00000166913	YWHAB	17469.2	-0.487083	0.104397	-4.66569	3.07582e-06	0.000185095	17469.2	-0.616054	0.0743847	-8.28201	1.21118e-16	5.91481e-15
ENSG00000223813		92.6116	-0.785159	0.168557	-4.65812	3.19112e-06	0.000190816	92.6116	-0.999383	0.121021	-8.25794	1.48206e-16	7.12574e-15
ENSG00000118557	PMFBP1	121.659	-1.15092	0.247079	-4.6581	3.19135e-06	0.000190816	121.659	-1.33702	0.177452	-7.53457	4.89941e-14	1.50574e-12
ENSG00000183161	FANCF	935.239	-0.522838	0.112373	-4.65271	3.27601e-06	0.000195252	935.239	-0.516874	0.0786788	-6.56942	5.05123e-11	9.0781e-10
ENSG00000277072	STAG3L2	130.01	-0.69086	0.148652	-4.6475	3.35978e-06	0.000199608	130.01	-0.643877	0.103937	-6.19491	5.83191e-10	8.47967e-09
ENSG00000039523	RIPOR1	1510.79	0.518944	0.111741	4.64415	3.41474e-06	0.000202229	1510.79	0.492003	0.0847157	5.80769	6.33397e-09	7.32549e-08
ENSG00000233593	LINC02609	28.3472	-1.34958	0.290739	-4.6419	3.45217e-06	0.000203156	28.3472	-1.41551	0.200702	-7.05279	1.75364e-12	4.13058e-11
ENSG00000272849		37.3019	-0.949285	0.204476	-4.64252	3.4418e-06	0.000203156	37.3019	-0.946652	0.13985	-6.76905	1.29629e-11	2.60866e-10
ENSG00000229358	DPY19L1P1	80.7819	-0.73943	0.159348	-4.64034	3.47832e-06	0.00020405	80.7819	-0.575931	0.110667	-5.20416	1.94873e-07	1.62481e-06
ENSG00000179409	GEMIN4	1499.99	0.582158	0.125504	4.63856	3.50843e-06	0.000205172	1499.99	0.670073	0.087235	7.68124	1.57552e-14	5.31488e-13
ENSG00000223658	C1GALT1C1L	14.641	-1.65503	0.356861	-4.63776	3.52213e-06	0.000205329	14.641	-1.47343	0.246628	-5.97429	2.31091e-09	2.94669e-08
ENSG00000136943	CTSV	536.008	-1.1254	0.242987	-4.63151	3.63003e-06	0.000209031	536.008	-1.38262	0.162381	-8.51468	1.67049e-17	9.64798e-16
ENSG00000260807	CEROX1	136.404	2.03441	0.439206	4.63201	3.62133e-06	0.000209031	136.404	2.23969	0.293338	7.63519	2.25496e-14	7.39303e-13
ENSG00000249395	CASC9	207.027	-1.57828	0.34071	-4.63233	3.61576e-06	0.000209031	207.027	-1.21003	0.234267	-5.16518	2.40212e-07	1.95598e-06
ENSG00000168924	LETM1	2788.42	0.496093	0.107113	4.63149	3.63044e-06	0.000209031	2788.42	0.352317	0.0850857	4.14074	3.46193e-05	0.000168887
ENSG00000164398	ACSL6	746.096	-1.94277	0.419591	-4.63014	3.65423e-06	0.000209753	746.096	-2.71022	0.28886	-9.38246	6.44498e-21	6.32796e-19
ENSG00000139160	ETFBKMT	77.9441	0.596905	0.128955	4.62879	3.67807e-06	0.000210474	77.9441	0.567002	0.0912429	6.2142	5.15875e-10	7.59562e-09
ENSG00000112305	SMAP1	523.815	-0.580026	0.12547	-4.62283	3.78541e-06	0.000215295	523.815	-0.919178	0.088143	-10.4283	1.84239e-25	3.7769e-23
ENSG00000183309	ZNF623	1171.48	-0.502889	0.10877	-4.62343	3.77454e-06	0.000215295	1171.48	-0.539057	0.080933	-6.66054	2.72826e-11	5.15139e-10
ENSG00000241224	C3orf85	97.737	-1.58693	0.343651	-4.61786	3.87713e-06	0.000219841	97.737	-2.37679	0.238171	-9.97932	1.8775e-23	2.73517e-21
ENSG00000124107	SLPI	1782.57	1.19697	0.259395	4.61447	3.94098e-06	0.000222785	1782.57	0.712278	0.185723	3.83517	0.000125479	0.000532488
ENSG00000270012		58.9218	-0.917804	0.198944	-4.61339	3.96158e-06	0.000223273	58.9218	-0.982279	0.144297	-6.80735	9.94105e-12	2.07207e-10
ENSG00000164344	KLKB1	12.2454	1.57197	0.34116	4.60772	4.07102e-06	0.00022875	12.2454	0.72189	0.229171	3.15	0.00163271	0.0050696
ENSG00000150687	PRSS23	5328.36	-0.899662	0.195592	-4.59969	4.23118e-06	0.000237035	5328.36	-1.37243	0.138152	-9.93414	2.95722e-23	4.08645e-21
ENSG00000177398	UMODL1	50.4719	-1.76293	0.383425	-4.59783	4.26915e-06	0.000238446	50.4719	-2.72461	0.271828	-10.0233	1.20437e-23	1.84159e-21
ENSG00000081923	ATP8B1	5659.01	0.60324	0.131231	4.59678	4.29069e-06	0.000238934	5659.01	0.197033	0.105662	1.86476	0.0622153	0.114438
ENSG00000274993		307.506	-1.12658	0.245325	-4.59218	4.38645e-06	0.000243539	307.506	-2.10469	0.177647	-11.8476	2.21472e-32	1.37718e-29
ENSG00000189045	ANKDD1B	101.533	-1.2435	0.271085	-4.5871	4.49435e-06	0.000247866	101.533	-1.64931	0.191541	-8.61071	7.26088e-18	4.39778e-16
ENSG00000203645	LINC00501	23.895	-1.36811	0.298281	-4.58665	4.50423e-06	0.000247866	23.895	-1.01172	0.213026	-4.74928	2.0414e-06	1.34187e-05
ENSG00000131747	TOP2A	5574.45	-0.641379	0.1398	-4.58784	4.47855e-06	0.000247866	5574.45	-0.107542	0.115873	-0.928103	0.353354	0.467472
ENSG00000148734	NPFFR1	123.648	-1.30103	0.283966	-4.58162	4.61382e-06	0.00025315	123.648	-2.13091	0.195766	-10.885	1.35896e-27	3.84112e-25
ENSG00000130294	KIF1A	74.8853	-2.05272	0.448164	-4.58028	4.64352e-06	0.000254032	74.8853	-0.518203	0.337574	-1.53508	0.124764	0.202901
ENSG00000082458	DLG3	3445.29	0.521242	0.113837	4.57885	4.6753e-06	0.000255022	3445.29	0.310248	0.0849369	3.65269	0.000259509	0.00101364
ENSG00000010310	GIPR	88.6104	1.23772	0.270363	4.57799	4.69468e-06	0.000255333	88.6104	1.01874	0.200425	5.08288	3.71748e-07	2.89681e-06
ENSG00000189229		14.6213	-2.35035	0.513976	-4.57288	4.81063e-06	0.000260879	14.6213	-1.70252	0.350597	-4.85606	1.19745e-06	8.36877e-06
ENSG00000134247	PTGFRN	3971.31	0.449961	0.0984529	4.57032	4.8698e-06	0.000263322	3971.31	0.444362	0.069557	6.38846	1.67568e-10	2.70019e-09
ENSG00000206573	THUMPD3-AS1	438.143	-0.688422	0.150721	-4.56752	4.93537e-06	0.000266096	438.143	-0.84089	0.106655	-7.88424	3.16453e-15	1.19988e-13
ENSG00000189369	GSPT2	472.821	-1.21917	0.267022	-4.56579	4.9762e-06	0.000267136	472.821	-2.10802	0.191613	-11.0015	3.76008e-28	1.1134e-25
ENSG00000176454	LPCAT4	2468.33	0.597158	0.130798	4.56549	4.98328e-06	0.000267136	2468.33	0.565131	0.103618	5.454	4.92494e-08	4.68746e-07
ENSG00000197863	ZNF790	112.699	-1.23153	0.269833	-4.56404	5.01795e-06	0.000268223	112.699	-1.07371	0.188384	-5.69957	1.20109e-08	1.30459e-07
ENSG00000132334	PTPRE	1084.74	0.48125	0.10548	4.56247	5.0555e-06	0.000269458	1084.74	0.402172	0.0735518	5.46788	4.55461e-08	4.36172e-07
ENSG00000102547	CAB39L	813.463	-1.1873	0.260454	-4.55857	5.1503e-06	0.000273729	813.463	-2.08903	0.188144	-11.1034	1.20815e-28	3.82002e-26
ENSG00000170099	SERPINA6	98.8332	-2.36814	0.520319	-4.55133	5.33089e-06	0.000282522	98.8332	-2.67577	0.350598	-7.63201	2.31116e-14	7.55072e-13
ENSG00000072133	RPS6KA6	213.339	-1.57655	0.346487	-4.5501	5.36199e-06	0.000283365	213.339	-2.8936	0.242254	-11.9445	6.93642e-33	4.79255e-30
ENSG00000151929	BAG3	1788.28	0.534496	0.117539	4.54739	5.43146e-06	0.000286226	1788.28	0.670724	0.0802195	8.3611	6.21342e-17	3.22873e-15
ENSG00000107105	ELAVL2	33.0527	-2.30039	0.506149	-4.54489	5.49636e-06	0.00028883	33.0527	-2.76939	0.346178	-7.99991	1.24507e-15	5.09358e-14
ENSG00000042832	TG	357.232	-1.57371	0.346305	-4.54429	5.51212e-06	0.000288844	357.232	-1.96431	0.235618	-8.33684	7.63036e-17	3.89984e-15
ENSG00000127585	FBXL16	308.732	1.41284	0.310954	4.54358	5.53076e-06	0.000289009	308.732	1.70455	0.216231	7.88297	3.19683e-15	1.20967e-13
ENSG00000147251	DOCK11	645.173	-0.913932	0.201191	-4.5426	5.5564e-06	0.000289538	645.173	-0.818539	0.140647	-5.8198	5.8918e-09	6.88237e-08
ENSG00000144161	ZC3H8	485.878	-0.490982	0.108142	-4.54014	5.62171e-06	0.000292125	485.878	-0.45402	0.0817931	-5.55084	2.84307e-08	2.82867e-07
ENSG00000108064	TFAM	1841.54	-0.535563	0.118035	-4.53732	5.69737e-06	0.000295235	1841.54	-0.353663	0.089738	-3.94106	8.11236e-05	0.000361702
ENSG00000002587	HS3ST1	523.222	0.654573	0.144331	4.53521	5.7546e-06	0.000297374	523.222	0.91484	0.118253	7.7363	1.02354e-14	3.53596e-13
ENSG00000124222	STX16	2583.82	-0.537868	0.118656	-4.533	5.81522e-06	0.000298104	2583.82	-0.793584	0.089022	-8.91446	4.90178e-19	3.5306e-17
ENSG00000021645	NRXN3	223.766	-1.58653	0.350016	-4.53274	5.82237e-06	0.000298104	223.766	-1.79861	0.262032	-6.8641	6.69127e-12	1.44474e-10
ENSG00000126391	FRMD8	1565.32	0.414108	0.0913668	4.53237	5.83265e-06	0.000298104	1565.32	0.409796	0.0752655	5.44467	5.19026e-08	4.91744e-07
ENSG00000254004	ZNF260	548.04	-0.698916	0.154175	-4.53326	5.80799e-06	0.000298104	548.04	-0.574988	0.108931	-5.27845	1.30285e-07	1.1315e-06
ENSG00000235655	H3P6	131.123	-1.05375	0.232901	-4.52446	6.05495e-06	0.000308621	131.123	-0.784181	0.169502	-4.62637	3.72135e-06	2.29493e-05
ENSG00000225361	PPP1R26-AS1	156.221	-0.717749	0.158682	-4.52318	6.09175e-06	0.00030965	156.221	-0.753689	0.111738	-6.74512	1.52896e-11	3.03434e-10
ENSG00000260032	NORAD	13321.9	-0.487552	0.107882	-4.51932	6.20388e-06	0.000314493	13321.9	-0.784018	0.0792847	-9.88865	4.66296e-23	6.34945e-21
ENSG00000135052	GOLM1	9319.53	0.70239	0.15551	4.51668	6.28174e-06	0.000316718	9319.53	0.387572	0.117282	3.30462	0.000951046	0.00316252
ENSG00000237070		70.4389	-1.639	0.362875	-4.51672	6.28036e-06	0.000316718	70.4389	-0.795842	0.26635	-2.98795	0.00280853	0.00812423
ENSG00000131389	SLC6A6	4068.32	-0.830082	0.18409	-4.50911	6.50987e-06	0.000327336	4068.32	-1.28522	0.135868	-9.45935	3.0986e-21	3.17606e-19
ENSG00000115828	QPCT	1207.21	-1.28793	0.285697	-4.50805	6.54277e-06	0.000328106	1207.21	-1.65098	0.198775	-8.30576	9.91833e-17	4.93404e-15
ENSG00000075223	SEMA3C	2245.05	-0.830423	0.184392	-4.50358	6.68184e-06	0.0003336	2245.05	-1.23211	0.138271	-8.9108	5.06676e-19	3.62147e-17
ENSG00000152270	PDE3B	709.143	-0.732709	0.162702	-4.50338	6.6881e-06	0.0003336	709.143	-0.612558	0.115451	-5.30577	1.12196e-07	9.89608e-07
ENSG00000164292	RHOBTB3	2335.33	-1.02523	0.22771	-4.50237	6.72007e-06	0.000334301	2335.33	-0.648975	0.161309	-4.02317	5.74193e-05	0.000265532
ENSG00000175445	LPL	391.286	-1.39704	0.310447	-4.50008	6.79286e-06	0.000337024	391.286	-1.5622	0.224519	-6.95796	3.45224e-12	7.87305e-11
ENSG00000279048		24.6267	-0.966169	0.214775	-4.49851	6.84315e-06	0.000338618	24.6267	-0.950222	0.151148	-6.28668	3.24323e-10	4.95109e-09
ENSG00000152767	FARP1	3042	-0.811901	0.180661	-4.49406	6.98765e-06	0.000343039	3042	-1.32842	0.126376	-10.5116	7.63963e-26	1.67667e-23
ENSG00000006744	ELAC2	2559.14	0.472119	0.105054	4.49407	6.98735e-06	0.000343039	2559.14	0.461335	0.0761171	6.06085	1.35404e-09	1.82644e-08
ENSG00000249464	LINC01091	57.5313	-1.12543	0.250404	-4.49445	6.97493e-06	0.000343039	57.5313	-0.660326	0.172534	-3.82722	0.0001296	0.000547362
ENSG00000213468	FIRRE	48.3624	-1.94261	0.432809	-4.48837	7.17691e-06	0.000350693	48.3624	-1.41554	0.290811	-4.86756	1.12986e-06	7.92988e-06
ENSG00000112242	E2F3	962.373	-0.414632	0.0923818	-4.48825	7.18117e-06	0.000350693	962.373	-0.343603	0.0712246	-4.82422	1.40556e-06	9.64112e-06
ENSG00000104341	LAPTM4B	6132.42	-1.07983	0.240702	-4.48618	7.25126e-06	0.000353191	6132.42	-1.1776	0.164288	-7.16789	7.61617e-13	1.9174e-11
ENSG00000196741	LINC01560	77.7069	-0.689277	0.153676	-4.48525	7.28274e-06	0.000353801	77.7069	-0.780526	0.109132	-7.1521	8.54573e-13	2.13987e-11
ENSG00000106615	RHEB	2320.31	-0.478547	0.106738	-4.48338	7.34716e-06	0.000356004	2320.31	-0.388699	0.0780446	-4.98047	6.34286e-07	4.68247e-06
ENSG00000215182	MUC5AC	2246.51	2.23981	0.499985	4.47975	7.47293e-06	0.000361159	2246.51	2.29954	0.407869	5.63793	1.72106e-08	1.80366e-07
ENSG00000128283	CDC42EP1	5005.28	0.638127	0.142498	4.47814	7.5295e-06	0.000362953	5005.28	0.930636	0.112683	8.2589	1.47024e-16	7.11732e-15
ENSG00000233527	ZNF529-AS1	47.1656	-1.2251	0.273644	-4.477	7.56996e-06	0.000363963	47.1656	-1.29421	0.182501	-7.09154	1.32623e-12	3.19649e-11
ENSG00000259891		71.0939	-0.804415	0.17989	-4.47172	7.75931e-06	0.000371528	71.0939	-0.829092	0.128584	-6.44787	1.13435e-10	1.88435e-09
ENSG00000131019	ULBP3	56.6916	0.823438	0.184152	4.4715	7.76713e-06	0.000371528	56.6916	0.786852	0.123873	6.35211	2.12386e-10	3.36053e-09
ENSG00000167721	TSR1	1657.55	0.445048	0.0995438	4.47088	7.78995e-06	0.000371666	1657.55	0.551727	0.0682486	8.08408	6.26363e-16	2.71739e-14
ENSG00000205189	ZBTB10	818.479	-0.979035	0.21911	-4.46823	7.88688e-06	0.000372282	818.479	-1.3446	0.151449	-8.87824	6.79272e-19	4.76384e-17
ENSG00000228784	LINC00954	27.4186	-1.40637	0.314735	-4.46842	7.87999e-06	0.000372282	27.4186	-2.02093	0.23321	-8.66572	4.48683e-18	2.79939e-16
ENSG00000158691	ZSCAN12	156.778	-0.73214	0.163801	-4.46968	7.83373e-06	0.000372282	156.778	-0.696421	0.117438	-5.93013	3.02691e-09	3.76697e-08
ENSG00000229939		21.228	-1.19526	0.267573	-4.46703	7.93128e-06	0.000372282	21.228	-1.07	0.181884	-5.88286	4.03242e-09	4.90384e-08
ENSG00000184845	DRD1	15.0736	-1.92246	0.430395	-4.46673	7.94256e-06	0.000372282	15.0736	-1.55503	0.3001	-5.1817	2.19868e-07	1.80848e-06
ENSG00000161955	TNFSF13	534.163	0.687326	0.153863	4.46712	7.92793e-06	0.000372282	534.163	0.467329	0.125805	3.71471	0.00020344	0.000817044
ENSG00000177666	PNPLA2	3543.18	0.62187	0.139175	4.46825	7.88613e-06	0.000372282	3543.18	0.362241	0.119107	3.04131	0.00235552	0.0069794
ENSG00000105329	TGFB1	1644.9	0.74244	0.166495	4.45923	8.2256e-06	0.000383622	1644.9	1.04467	0.142164	7.34832	2.0071e-13	5.51435e-12
ENSG00000135452	TSPAN31	1077.85	-0.451897	0.101335	-4.45945	8.21703e-06	0.000383622	1077.85	-0.433533	0.0761717	-5.69152	1.25914e-08	1.35776e-07
ENSG00000181284	TMEM102	553.052	0.609164	0.136633	4.45841	8.25715e-06	0.000384133	553.052	0.292714	0.111992	2.61369	0.00895698	0.0221785
ENSG00000213693	SEC14L1P1	16.645	0.924235	0.207584	4.45234	8.49394e-06	0.000394165	16.645	0.858982	0.142631	6.02239	1.71857e-09	2.25775e-08
ENSG00000135929	CYP27A1	1439.33	-0.964146	0.216788	-4.44742	8.69083e-06	0.000401726	1439.33	-0.975257	0.1601	-6.09156	1.11814e-09	1.54396e-08
ENSG00000166450	PRTG	20.7799	-1.57898	0.355052	-4.44719	8.69993e-06	0.000401726	20.7799	-0.356717	0.257415	-1.38577	0.165818	0.256431
ENSG00000196900	TEX43	13.7525	-1.65758	0.372932	-4.44472	8.80053e-06	0.000404916	13.7525	-3.15003	0.27142	-11.6057	3.85303e-31	1.99662e-28
ENSG00000130988	RGN	41.8753	-1.97	0.443251	-4.44443	8.81243e-06	0.000404916	41.8753	-2.32813	0.309216	-7.52913	5.10786e-14	1.56208e-12
ENSG00000041880	PARP3	863.212	0.641742	0.144419	4.44362	8.8457e-06	0.000405446	863.212	0.555833	0.107661	5.16282	2.43252e-07	1.97728e-06
ENSG00000111674	ENO2	1003.42	0.933204	0.210108	4.44154	8.93164e-06	0.00040693	1003.42	1.39801	0.147679	9.46654	2.89253e-21	3.00312e-19
ENSG00000228223	HCG11	232.452	-1.10442	0.24865	-4.44165	8.92718e-06	0.00040693	232.452	-1.34094	0.170577	-7.8612	3.80472e-15	1.41107e-13
ENSG00000133740	E2F5	594.766	-0.660407	0.148698	-4.44126	8.94351e-06	0.00040693	594.766	-0.667718	0.112054	-5.95892	2.53908e-09	3.21784e-08
ENSG00000197324	LRP10	10928	0.507146	0.114219	4.44012	8.99078e-06	0.000407199	10928	0.462771	0.102298	4.52374	6.07561e-06	3.55077e-05
ENSG00000186081	KRT5	588.354	-2.66795	0.600882	-4.44007	8.99308e-06	0.000407199	588.354	-1.25977	0.452994	-2.78098	0.00541955	0.014361
ENSG00000173486	FKBP2	1760.97	0.545126	0.122797	4.43925	9.02724e-06	0.000407756	1760.97	0.446354	0.0948808	4.70437	2.54652e-06	1.62857e-05
ENSG00000123405	NFE2	44.7685	-1.8042	0.406682	-4.43638	9.14839e-06	0.00041223	44.7685	-1.12984	0.287078	-3.93564	8.2976e-05	0.000368903
ENSG00000213462	ERV3-1	317.112	-1.07789	0.243019	-4.4354	9.19026e-06	0.000413119	317.112	-0.930011	0.173725	-5.35335	8.63424e-08	7.81975e-07
ENSG00000102445	RUBCNL	2893.35	-1.11635	0.252213	-4.42621	9.59018e-06	0.000429145	2893.35	-2.19307	0.192849	-11.372	5.76724e-30	2.19567e-27
ENSG00000140807	NKD1	3214.45	-1.46456	0.330908	-4.42588	9.60511e-06	0.000429145	3214.45	-2.76632	0.251985	-10.9781	4.87031e-28	1.41962e-25
ENSG00000264575	LINC00526	135.448	-1.18134	0.266932	-4.42564	9.6158e-06	0.000429145	135.448	-1.56456	0.181807	-8.60561	7.5909e-18	4.55332e-16
ENSG00000143315	PIGM	613.53	-0.443321	0.100248	-4.42225	9.76801e-06	0.000434898	613.53	-0.352142	0.070257	-5.0122	5.38125e-07	4.04298e-06
ENSG00000106443	PHF14	1532.06	-0.442663	0.100125	-4.42111	9.81958e-06	0.000436153	1532.06	-0.393817	0.0760814	-5.17626	2.26377e-07	1.85287e-06
ENSG00000167699	GLOD4	2370.1	0.442452	0.100116	4.41938	9.89848e-06	0.000437574	2370.1	0.452202	0.0699717	6.46263	1.02898e-10	1.72623e-09
ENSG00000026652	AGPAT4	224.779	0.905952	0.204975	4.41982	9.87854e-06	0.000437574	224.779	0.886949	0.156946	5.65131	1.5923e-08	1.68106e-07
ENSG00000226453	LINC02542	41.2437	-1.58973	0.359839	-4.41788	9.9672e-06	0.00043957	41.2437	-1.47687	0.239452	-6.16773	6.92788e-10	9.98761e-09
ENSG00000139209	SLC38A4	123.182	-1.76327	0.399266	-4.41627	1.00417e-05	0.000441811	123.182	-2.82918	0.269433	-10.5005	8.5912e-26	1.84217e-23
ENSG00000211668	IGLV2-11	1104.59	-1.8538	0.420047	-4.41332	1.01799e-05	0.000446838	1104.59	-0.913278	0.325533	-2.80549	0.00502405	0.0134352
ENSG00000153246	PLA2R1	364.394	-0.858338	0.194672	-4.40915	1.03777e-05	0.000454449	364.394	-1.06321	0.136117	-7.81095	5.67564e-15	2.01674e-13
ENSG00000223960	CHROMR	81.4175	-0.981617	0.222676	-4.40827	1.042e-05	0.000455235	81.4175	-0.599308	0.166402	-3.60157	0.000316302	0.00120569
ENSG00000113522	RAD50	2329.32	-0.443576	0.100673	-4.40612	1.0524e-05	0.000458704	2329.32	-0.490233	0.0716387	-6.84312	7.74843e-12	1.6482e-10
ENSG00000142149	HUNK	1203.58	-1.19602	0.271663	-4.40259	1.06964e-05	0.000463576	1203.58	-2.09778	0.191305	-10.9656	5.59034e-28	1.60443e-25
ENSG00000240370	RPL13P5	63.3735	-0.621275	0.14111	-4.40277	1.06879e-05	0.000463576	63.3735	-0.783179	0.096779	-8.09244	5.84811e-16	2.56095e-14
ENSG00000196482	ESRRG	40.1145	-1.75999	0.399787	-4.40231	1.07103e-05	0.000463576	40.1145	-1.84799	0.27089	-6.82195	8.98151e-12	1.88047e-10
ENSG00000104361	NIPAL2	1409	-0.627205	0.142587	-4.39876	1.08872e-05	0.000469054	1409	-0.669368	0.100754	-6.6436	3.06115e-11	5.72777e-10
ENSG00000171861	MRM3	557.256	0.570719	0.129735	4.39911	1.08698e-05	0.000469054	557.256	0.592827	0.0918113	6.45702	1.06787e-10	1.78664e-09
ENSG00000101346	POFUT1	5713.86	-0.610833	0.138924	-4.39688	1.09816e-05	0.000470946	5713.86	-1.23631	0.102124	-12.1059	9.82777e-34	7.97118e-31
ENSG00000112902	SEMA5A	1770.67	-0.887215	0.201776	-4.39702	1.09746e-05	0.000470946	1770.67	-1.77546	0.146892	-12.0868	1.23951e-33	9.63457e-31
ENSG00000101407	TTI1	1477.54	-0.447759	0.101909	-4.39372	1.11427e-05	0.000475669	1477.54	-0.630886	0.074474	-8.47123	2.42816e-17	1.37682e-15
ENSG00000108509	CAMTA2	1370.99	0.490127	0.111545	4.39399	1.11289e-05	0.000475669	1370.99	0.309893	0.0912028	3.39784	0.000679196	0.00235507
ENSG00000100258	LMF2	2311.04	0.527396	0.12007	4.3924	1.12107e-05	0.000476986	2311.04	0.646425	0.0982306	6.58069	4.68275e-11	8.49773e-10
ENSG00000181789	COPG1	8246.99	0.37364	0.0850799	4.39163	1.12503e-05	0.000476986	8246.99	0.356468	0.0640762	5.56319	2.64882e-08	2.65095e-07
ENSG00000172348	RCAN2	238.174	-0.726242	0.165364	-4.39179	1.12419e-05	0.000476986	238.174	-0.712543	0.13446	-5.2993	1.1625e-07	1.02054e-06
ENSG00000150054	MPP7	862.129	-0.815065	0.185667	-4.38993	1.13387e-05	0.000478562	862.129	-0.727242	0.128689	-5.65118	1.59351e-08	1.68139e-07
ENSG00000129219	PLD2	847.504	0.570493	0.129941	4.39038	1.13152e-05	0.000478562	847.504	0.410031	0.095623	4.288	1.80293e-05	9.445e-05
ENSG00000099625	CBARP	57.4104	1.25308	0.285778	4.38481	1.16087e-05	0.000486686	57.4104	1.36359	0.211133	6.45843	1.05795e-10	1.77324e-09
ENSG00000133028	SCO1	1333.26	0.450972	0.102847	4.38487	1.16054e-05	0.000486686	1333.26	0.450587	0.0698669	6.44922	1.12425e-10	1.87426e-09
ENSG00000048342	CC2D2A	213.376	-0.901853	0.205677	-4.3848	1.16095e-05	0.000486686	213.376	-0.905629	0.147099	-6.15661	7.43187e-10	1.06729e-08
ENSG00000129250	KIF1C	6210.25	0.509358	0.116258	4.38127	1.17988e-05	0.000493512	6210.25	0.190066	0.0927503	2.04922	0.0404407	0.0799091
ENSG00000105778	AVL9	3685.23	-0.426027	0.0972507	-4.3807	1.18297e-05	0.000493696	3685.23	-0.634898	0.0694995	-9.13529	6.52315e-20	5.53134e-18
ENSG00000120526	NUDCD1	1150.31	-0.570564	0.130415	-4.37501	1.21428e-05	0.000505635	1150.31	-0.337194	0.107085	-3.14883	0.00163924	0.00508734
ENSG00000231806	PCAT7	63.8241	-0.95932	0.21942	-4.37208	1.23068e-05	0.000510186	63.8241	-0.964365	0.149767	-6.43912	1.20168e-10	1.98912e-09
ENSG00000171792	RHNO1	1029.21	-0.553561	0.1266	-4.37254	1.22811e-05	0.000510186	1029.21	-0.200813	0.0925369	-2.17009	0.0300001	0.0619564
ENSG00000186020	ZNF529	254.821	-0.963701	0.220458	-4.37137	1.23472e-05	0.000510724	254.821	-1.18791	0.151023	-7.86572	3.66991e-15	1.36651e-13
ENSG00000272556	GTF2IP13	38.1357	-1.09307	0.250081	-4.37086	1.2376e-05	0.000510783	38.1357	-1.03041	0.171375	-6.0126	1.82566e-09	2.39002e-08
ENSG00000279117		295.382	0.728906	0.166869	4.36814	1.2531e-05	0.000516041	295.382	0.513406	0.115916	4.42912	9.46165e-06	5.28148e-05
ENSG00000254872	LINC02688	54.2765	1.31915	0.302071	4.36701	1.25957e-05	0.000517562	54.2765	1.45969	0.220942	6.60667	3.93066e-11	7.22428e-10
ENSG00000106603	COA1	1179.59	-0.417655	0.095659	-4.36608	1.26494e-05	0.000518626	1179.59	-0.102158	0.0749483	-1.36305	0.172866	0.265198
ENSG00000115866	DARS1	3448.33	-0.441424	0.101127	-4.36503	1.27103e-05	0.000519982	3448.33	-0.395953	0.0790261	-5.01041	5.43156e-07	4.07422e-06
ENSG00000137563	GGH	4268.19	-0.913169	0.209259	-4.36383	1.27805e-05	0.000521705	4268.19	-1.2464	0.149648	-8.32887	8.16192e-17	4.16013e-15
ENSG00000168065	SLC22A11	83.6555	-1.79196	0.410822	-4.36189	1.28944e-05	0.000523721	83.6555	-3.78487	0.297307	-12.7305	4.00235e-37	6.22199e-34
ENSG00000182718	ANXA2	30362.5	0.591839	0.135697	4.36148	1.29186e-05	0.000523721	30362.5	0.680671	0.0990648	6.87097	6.3766e-12	1.38805e-10
ENSG00000260265	LINC02562	121.91	-0.949604	0.217717	-4.36165	1.29086e-05	0.000523721	121.91	-0.939511	0.151201	-6.21366	5.17643e-10	7.61565e-09
ENSG00000050820	BCAR1	3680.3	0.501925	0.115092	4.36108	1.29421e-05	0.000523721	3680.3	0.266936	0.100033	2.66848	0.00761953	0.0192818
ENSG00000246263	UBR5-AS1	180.949	-0.711333	0.163162	-4.35968	1.30253e-05	0.000525946	180.949	-0.771924	0.118531	-6.5124	7.39575e-11	1.28342e-09
ENSG00000141026	MED9	475.133	0.368851	0.0846179	4.35902	1.30649e-05	0.000526405	475.133	0.382144	0.0613809	6.22578	4.79179e-10	7.11711e-09
ENSG00000110811	P3H3	653.994	0.872459	0.20019	4.35817	1.31157e-05	0.000527314	653.994	0.946624	0.149218	6.3439	2.24019e-10	3.5207e-09
ENSG00000115648	MLPH	2270.7	1.10141	0.252845	4.35606	1.32424e-05	0.000530275	2270.7	1.11227	0.208579	5.33263	9.68013e-08	8.67246e-07
ENSG00000102996	MMP15	4805.44	0.556394	0.127731	4.356	1.32462e-05	0.000530275	4805.44	0.0718004	0.107432	0.668334	0.50392	0.611529
ENSG00000132825	PPP1R3D	517.598	-0.576658	0.132442	-4.35403	1.33657e-05	0.000533202	517.598	-1.03136	0.0963806	-10.7009	1.00785e-26	2.54072e-24
ENSG00000150551	LYPD1	21.8673	-1.31747	0.3026	-4.35385	1.33765e-05	0.000533202	21.8673	-0.866005	0.207337	-4.17681	2.95626e-05	0.000146595
ENSG00000228393	LINC01004	63.7785	-0.937646	0.215454	-4.35194	1.34936e-05	0.000536725	63.7785	-1.07586	0.151184	-7.11621	1.10932e-12	2.73053e-11
ENSG00000271659		9.93606	-1.17602	0.270383	-4.34944	1.36484e-05	0.000541726	9.93606	-1.16717	0.200396	-5.82433	5.73412e-09	6.71922e-08
ENSG00000176771	NCKAP5	89.7767	-1.45007	0.333586	-4.34692	1.38063e-05	0.00054567	89.7767	-1.76102	0.230597	-7.63677	2.22731e-14	7.31523e-13
ENSG00000119711	ALDH6A1	862.042	0.648087	0.149076	4.34736	1.37787e-05	0.00054567	862.042	0.368538	0.107342	3.43329	0.000596299	0.00210442
ENSG00000071205	ARHGAP10	267.525	0.888314	0.204813	4.33719	1.44315e-05	0.000569174	267.525	1.31127	0.150038	8.73964	2.33855e-18	1.51478e-16
ENSG00000163814	CDCP1	3728.11	0.479336	0.110536	4.33648	1.44784e-05	0.000569819	3728.11	0.630792	0.0886418	7.11619	1.10948e-12	2.73053e-11
ENSG00000158296	SLC13A3	306.225	-1.95794	0.451704	-4.33457	1.46046e-05	0.000569978	306.225	-2.75999	0.316956	-8.70783	3.0976e-18	1.9655e-16
ENSG00000149798	CDC42EP2	802.04	0.732303	0.168896	4.33581	1.45223e-05	0.000569978	802.04	0.624088	0.122661	5.0879	3.62042e-07	2.82942e-06
ENSG00000173442	EHBP1L1	2765.49	0.538064	0.124122	4.33497	1.45778e-05	0.000569978	2765.49	0.322811	0.0989112	3.26364	0.0010999	0.00358716
ENSG00000141034	GID4	401.556	0.405499	0.0935428	4.33491	1.45822e-05	0.000569978	401.556	0.205806	0.0651309	3.15989	0.00157829	0.0049211
ENSG00000134240	HMGCS2	6433.16	-1.79193	0.413588	-4.33265	1.47327e-05	0.000573774	6433.16	-2.20354	0.286661	-7.68692	1.50714e-14	5.09343e-13
ENSG00000106541	AGR2	33808.7	0.810183	0.187093	4.33039	1.48849e-05	0.000578494	33808.7	1.72099	0.172412	9.98183	1.83051e-23	2.68883e-21
ENSG00000214182	PTMAP5	262.794	0.82995	0.191774	4.32775	1.50643e-05	0.000583038	262.794	1.3674	0.134821	10.1423	3.5847e-24	5.91792e-22
ENSG00000237877	LINC01473	19.9572	-0.830172	0.191815	-4.32797	1.50488e-05	0.000583038	19.9572	-1.11876	0.138903	-8.05429	7.99436e-16	3.4049e-14
ENSG00000087495	PHACTR3	99.48	-1.55971	0.36058	-4.32555	1.5215e-05	0.00058765	99.48	-2.08467	0.264751	-7.87407	3.43278e-15	1.28592e-13
ENSG00000100116	GCAT	815.833	0.713475	0.165024	4.32347	1.53595e-05	0.000592009	815.833	0.743063	0.127332	5.83561	5.35928e-09	6.33169e-08
ENSG00000070366	SMG6	564.968	0.482009	0.111511	4.32251	1.54265e-05	0.000593362	564.968	0.416991	0.0874287	4.7695	1.84681e-06	1.2322e-05
ENSG00000182405	PGBD4	86.4841	-0.699971	0.161957	-4.32195	1.54658e-05	0.000593652	86.4841	-0.632545	0.108273	-5.84212	5.15415e-09	6.11257e-08
ENSG00000129910	CDH15	12.6275	1.53406	0.355002	4.32126	1.55142e-05	0.000594285	12.6275	1.26833	0.238737	5.31266	1.08034e-07	9.57877e-07
ENSG00000233937		70.7537	-0.73837	0.170918	-4.32002	1.56016e-05	0.00059641	70.7537	-0.573203	0.113755	-5.03893	4.68133e-07	3.56741e-06
ENSG00000059588	TARBP1	1659.11	-0.500944	0.115973	-4.31948	1.564e-05	0.000596654	1659.11	-0.625259	0.0825423	-7.57502	3.59078e-14	1.12393e-12
ENSG00000140538	NTRK3	28.9287	1.7471	0.40479	4.31605	1.58843e-05	0.000603238	28.9287	2.3307	0.294156	7.92335	2.31199e-15	9.06095e-14
ENSG00000170577	SIX2	52.3005	-2.16445	0.501503	-4.31593	1.58932e-05	0.000603238	52.3005	-1.82439	0.349031	-5.227	1.72283e-07	1.45427e-06
ENSG00000198626	RYR2	109.465	-1.46286	0.338962	-4.3157	1.59096e-05	0.000603238	109.465	-0.370403	0.239028	-1.54962	0.121233	0.198021
ENSG00000177302	TOP3A	754.868	0.466602	0.108143	4.31466	1.59847e-05	0.000604857	754.868	0.56648	0.0746797	7.58546	3.31312e-14	1.04579e-12
ENSG00000114853	ZBTB47	382.325	0.559573	0.129708	4.31411	1.60245e-05	0.000605136	382.325	0.409824	0.111743	3.66757	0.000244862	0.000963286
ENSG00000256751	PLBD1-AS1	33.9841	-0.84593	0.19614	-4.31288	1.61141e-05	0.000607292	33.9841	-1.08016	0.13314	-8.11296	4.94021e-16	2.21006e-14
ENSG00000177542	SLC25A22	1560.84	0.580057	0.134584	4.30999	1.63259e-05	0.000612795	1560.84	0.745442	0.100421	7.42316	1.14358e-13	3.2922e-12
ENSG00000162639	HENMT1	600.425	-1.01234	0.234867	-4.31026	1.63063e-05	0.000612795	600.425	-0.857287	0.156795	-5.46757	4.56246e-08	4.36476e-07
ENSG00000103485	QPRT	2650.11	-1.20231	0.279104	-4.30773	1.64935e-05	0.000617815	2650.11	-2.6092	0.203089	-12.8476	8.87066e-38	1.72144e-34
ENSG00000232874		14.1611	-1.11531	0.258975	-4.30664	1.65751e-05	0.000617815	14.1611	-1.59859	0.183179	-8.72693	2.61671e-18	1.68909e-16
ENSG00000173227	SYT12	39.3881	1.39892	0.324846	4.30642	1.65921e-05	0.000617815	39.3881	1.73147	0.229692	7.53824	4.76338e-14	1.47121e-12
ENSG00000147679	UTP23	744.755	-0.563656	0.13087	-4.30698	1.65496e-05	0.000617815	744.755	-0.523211	0.099035	-5.28309	1.27023e-07	1.10781e-06
ENSG00000158125	XDH	904.661	1.11409	0.258794	4.30494	1.67029e-05	0.000620704	904.661	0.307595	0.207313	1.48372	0.137883	0.220393
ENSG00000080546	SESN1	1821.62	-1.00599	0.233773	-4.30325	1.68307e-05	0.00062421	1821.62	-1.70712	0.16528	-10.3287	5.22785e-25	9.82111e-23
ENSG00000235669	CHN2-AS1	11.6366	-1.84015	0.427814	-4.30128	1.69816e-05	0.000628554	11.6366	-2.38038	0.301555	-7.89369	2.93391e-15	1.11471e-13
ENSG00000170965	PLAC1	18.167	-1.96149	0.456508	-4.29673	1.73334e-05	0.00063904	18.167	-1.84572	0.311915	-5.91738	3.27115e-09	4.03593e-08
ENSG00000136059	VILL	2298.92	0.794503	0.184904	4.29683	1.73258e-05	0.00063904	2298.92	0.384771	0.155644	2.47212	0.0134313	0.0313201
ENSG00000171119	NRTN	68.6122	0.984549	0.22931	4.29353	1.75857e-05	0.000646101	68.6122	1.07104	0.174883	6.12434	9.10588e-10	1.28592e-08
ENSG00000186994	KANK3	90.5215	0.669299	0.155889	4.29342	1.75942e-05	0.000646101	90.5215	0.396184	0.149106	2.65706	0.00788252	0.0198779
ENSG00000099991	CABIN1	2709.56	0.442801	0.103151	4.29276	1.76465e-05	0.000646751	2709.56	0.413377	0.0800847	5.16174	2.4466e-07	1.9862e-06
ENSG00000177663	IL17RA	1062.06	0.411334	0.0958862	4.28981	1.78826e-05	0.000652861	1062.06	0.375312	0.0736319	5.09714	3.44827e-07	2.71195e-06
ENSG00000152904	GGPS1	1018.96	-0.436955	0.101859	-4.2898	1.78832e-05	0.000652861	1018.96	-0.250015	0.0748891	-3.33847	0.000842426	0.00284649
ENSG00000168772	CXXC4	126.901	-1.228	0.286575	-4.28509	1.82663e-05	0.000665541	126.901	-1.22585	0.200449	-6.11552	9.62396e-10	1.34685e-08
ENSG00000100744	GSKIP	2578.33	0.562226	0.131385	4.27923	1.87541e-05	0.000681985	2578.33	0.831986	0.117201	7.09879	1.2585e-12	3.05694e-11
ENSG00000205643	CDPF1	227.701	0.447586	0.104662	4.27651	1.89849e-05	0.000689035	227.701	0.398336	0.0724637	5.49705	3.86202e-08	3.74264e-07
ENSG00000133805	AMPD3	462.485	0.530269	0.12408	4.27361	1.92337e-05	0.000696708	462.485	0.336322	0.0941584	3.57187	0.000354439	0.00132932
ENSG00000251867		34.7158	-0.984986	0.230601	-4.2714	1.94253e-05	0.000702285	34.7158	-1.74713	0.171171	-10.2069	1.84613e-24	3.18885e-22
ENSG00000168646	AXIN2	5037.85	-0.933531	0.218583	-4.27083	1.94747e-05	0.000702708	5037.85	-1.99337	0.1608	-12.3966	2.72807e-35	3.18076e-32
ENSG00000155099	PIP4P2	263.512	-0.772805	0.180969	-4.27036	1.95157e-05	0.000702829	263.512	-0.595549	0.137391	-4.3347	1.45957e-05	7.80852e-05
ENSG00000105948	TTC26	311.848	-0.508278	0.119103	-4.26755	1.97633e-05	0.000710374	311.848	-0.32408	0.0897607	-3.61049	0.00030562	0.00117167
ENSG00000226742	HSBP1L1	451.447	0.604894	0.141805	4.26568	1.99292e-05	0.000714959	451.447	0.632003	0.0986958	6.40355	1.5181e-10	2.47122e-09
ENSG00000181873	IBA57	461.883	0.528305	0.123869	4.26504	1.99864e-05	0.000715637	461.883	0.539463	0.0881825	6.11757	9.50128e-10	1.33268e-08
ENSG00000040633	PHF23	1138.62	0.411017	0.096398	4.26375	2.01024e-05	0.000718411	1138.62	0.403889	0.067266	6.00435	1.92095e-09	2.49898e-08
ENSG00000132329	RAMP1	702.377	1.56084	0.366136	4.263	2.01696e-05	0.000719435	702.377	2.23618	0.258819	8.63996	5.62351e-18	3.45088e-16
ENSG00000131773	KHDRBS3	487.612	-1.10332	0.259107	-4.25816	2.06119e-05	0.000731802	487.612	-1.44984	0.173599	-8.35167	6.73061e-17	3.45894e-15
ENSG00000273374		11.553	-1.23182	0.289248	-4.25871	2.05611e-05	0.000731802	11.553	-1.45673	0.214732	-6.78393	1.16947e-11	2.38692e-10
ENSG00000183742	MACC1	2194.37	-0.729787	0.171395	-4.25792	2.0634e-05	0.000731802	2194.37	-0.826183	0.123781	-6.67456	2.47972e-11	4.72515e-10
ENSG00000117676	RPS6KA1	4338.75	0.500083	0.117467	4.25721	2.0699e-05	0.000732713	4338.75	0.278908	0.092363	3.01969	0.00253033	0.00741957
ENSG00000272913		96.1794	-1.62102	0.380827	-4.25658	2.07579e-05	0.000733408	96.1794	-2.13182	0.250802	-8.50004	1.89531e-17	1.08125e-15
ENSG00000074842	MYDGF	4537.2	0.507614	0.119276	4.25578	2.08319e-05	0.00073463	4537.2	0.579734	0.107759	5.3799	7.45261e-08	6.85207e-07
ENSG00000198947	DMD	363.059	-1.09559	0.257734	-4.25084	2.12967e-05	0.000748193	363.059	-1.48204	0.193742	-7.64955	2.01683e-14	6.67091e-13
ENSG00000157404	KIT	256.877	-1.24714	0.293367	-4.25113	2.12699e-05	0.000748193	256.877	-0.796155	0.210724	-3.77819	0.000157974	0.000651992
ENSG00000110047	EHD1	2811.96	0.473231	0.111367	4.2493	2.14438e-05	0.000751944	2811.96	0.428148	0.0904289	4.73463	2.19452e-06	1.42943e-05
ENSG00000104812	GYS1	2078.39	0.428602	0.100878	4.24873	2.14989e-05	0.00075246	2078.39	0.255442	0.0732925	3.48524	0.000491687	0.00178105
ENSG00000170677	SOCS6	1040.1	0.513452	0.120875	4.24781	2.1587e-05	0.000754131	1040.1	0.629036	0.0918642	6.84746	7.51728e-12	1.60452e-10
ENSG00000099769	IGFALS	97.9766	2.01022	0.473296	4.24729	2.16373e-05	0.000754476	97.9766	2.33082	0.378682	6.15508	7.50404e-10	1.076e-08
ENSG00000106477	CEP41	406.662	-0.504649	0.118833	-4.24673	2.16916e-05	0.000754955	406.662	-0.521269	0.0818259	-6.37046	1.88458e-10	3.02295e-09
ENSG00000073578	SDHA	5830.57	0.507801	0.119588	4.24627	2.17358e-05	0.000755086	5830.57	0.447492	0.0945195	4.73439	2.19715e-06	1.43064e-05
ENSG00000261136		18.6817	-0.953123	0.224563	-4.24435	2.19225e-05	0.000760156	18.6817	-0.919511	0.159125	-5.77854	7.53503e-09	8.53467e-08
ENSG00000147454	SLC25A37	1319.49	0.653625	0.154062	4.2426	2.20945e-05	0.000764698	1319.49	0.698072	0.105169	6.63761	3.18806e-11	5.95924e-10
ENSG00000166401	SERPINB8	525.751	0.607058	0.143115	4.24175	2.2178e-05	0.000764753	525.751	0.658918	0.110073	5.98618	2.14829e-09	2.76757e-08
ENSG00000249859	PVT1	465.609	-0.676426	0.159466	-4.24181	2.21725e-05	0.000764753	465.609	-0.385613	0.113791	-3.38879	0.00070203	0.00242301
ENSG00000154134	ROBO3	114.367	0.965366	0.227675	4.24011	2.23412e-05	0.000768958	114.367	1.45984	0.161595	9.03392	1.65624e-19	1.30368e-17
ENSG00000142733	MAP3K6	816.602	0.692967	0.163528	4.2376	2.25921e-05	0.000776161	816.602	0.982168	0.121857	8.06003	7.62777e-16	3.26367e-14
ENSG00000177030	DEAF1	990.066	0.461522	0.10897	4.23531	2.28239e-05	0.000782682	990.066	0.367787	0.0911124	4.03663	5.42243e-05	0.000252952
ENSG00000166816	LDHD	397.725	1.09979	0.259835	4.23264	2.3096e-05	0.000790561	397.725	0.188475	0.20473	0.920601	0.357259	0.471668
ENSG00000179715	PCED1B	249.918	-0.789112	0.186611	-4.22866	2.35089e-05	0.000803222	249.918	-0.375975	0.133252	-2.82154	0.00477944	0.0128696
ENSG00000131127	ZNF141	158.56	-0.919969	0.217761	-4.22467	2.39287e-05	0.000813096	158.56	-1.10818	0.157744	-7.0252	2.13756e-12	5.01586e-11
ENSG00000187266	EPOR	132.815	0.774466	0.183286	4.22544	2.38472e-05	0.000813096	132.815	0.906013	0.13082	6.92563	4.34028e-12	9.70839e-11
ENSG00000162344	FGF19	141.14	-2.40244	0.56865	-4.22482	2.39136e-05	0.000813096	141.14	0.38563	0.4281	0.900796	0.367697	0.482255
ENSG00000156162	DPY19L4	1101.51	-0.654101	0.154865	-4.22369	2.40335e-05	0.000815174	1101.51	-0.55837	0.113708	-4.91058	9.08097e-07	6.50309e-06
ENSG00000261824	LINC00662	181.881	-0.592563	0.140337	-4.22242	2.41694e-05	0.00081681	181.881	-0.648277	0.0959726	-6.75481	1.43022e-11	2.85051e-10
ENSG00000108963	DPH1	671.866	0.476933	0.112945	4.22269	2.41401e-05	0.00081681	671.866	0.271352	0.0879499	3.0853	0.00203344	0.00612132
ENSG00000176383	B3GNT4	50.4546	1.00414	0.237917	4.22054	2.43713e-05	0.000821477	50.4546	1.46333	0.169215	8.64774	5.25314e-18	3.23424e-16
ENSG00000269951		19.1121	0.918418	0.217618	4.22032	2.43955e-05	0.000821477	19.1121	1.17887	0.146627	8.0399	8.99127e-16	3.78628e-14
ENSG00000198393	ZNF26	420.034	-0.496953	0.117778	-4.21942	2.44936e-05	0.000821815	420.034	-0.367845	0.0852971	-4.31251	1.61413e-05	8.54956e-05
ENSG00000122545	SEPTIN7	4135.91	-0.50904	0.120638	-4.21957	2.44771e-05	0.000821815	4135.91	-0.398092	0.0951559	-4.18358	2.86954e-05	0.00014275
ENSG00000196605	ZNF846	124.086	-0.57692	0.136753	-4.21871	2.45701e-05	0.000822898	124.086	-0.610137	0.0939411	-6.49489	8.30922e-11	1.4221e-09
ENSG00000111254	AKAP3	39.6526	1.08342	0.256914	4.21704	2.47529e-05	0.000827536	39.6526	1.29854	0.178224	7.28601	3.19275e-13	8.48445e-12
ENSG00000170638	TRABD	2650.56	0.60778	0.144194	4.215	2.49776e-05	0.000833554	2650.56	0.565829	0.121966	4.63922	3.49726e-06	2.16677e-05
ENSG00000120306	CYSTM1	3875.56	0.564331	0.133938	4.21337	2.51583e-05	0.000838086	3875.56	0.54852	0.109878	4.99206	5.97399e-07	4.44357e-06
ENSG00000180537	RNF182	55.359	-2.25146	0.534422	-4.21289	2.52119e-05	0.000838375	55.359	-3.24868	0.357802	-9.07956	1.09017e-19	8.76604e-18
ENSG00000164442	CITED2	838.771	0.490697	0.116528	4.21099	2.54252e-05	0.000843964	838.771	0.528908	0.08844	5.98042	2.22567e-09	2.84773e-08
ENSG00000204271	SPIN3	112.853	-1.08745	0.25829	-4.21018	2.55169e-05	0.000845501	112.853	-1.52063	0.172512	-8.8146	1.20108e-18	8.08887e-17
ENSG00000100294	MCAT	823.587	0.46595	0.11073	4.20798	2.57665e-05	0.000852218	823.587	0.431989	0.0841379	5.1343	2.83197e-07	2.2674e-06
ENSG00000085117	CD82	2322.12	0.602703	0.143242	4.20759	2.58109e-05	0.000852218	2322.12	0.482582	0.109505	4.40695	1.04838e-05	5.80168e-05
ENSG00000077150	NFKB2	1870.67	0.506428	0.120385	4.20675	2.59068e-05	0.000853873	1870.67	0.725898	0.0912546	7.95464	1.7965e-15	7.14577e-14
ENSG00000139540	SLC39A5	2536.29	-1.04455	0.248531	-4.20288	2.63542e-05	0.00086654	2536.29	-2.05369	0.184797	-11.1133	1.08142e-28	3.47826e-26
ENSG00000114646	CSPG5	36.8285	1.22908	0.292456	4.20262	2.63841e-05	0.00086654	36.8285	1.437	0.197489	7.27633	3.43016e-13	9.06369e-12
ENSG00000184575	XPOT	3761.49	-0.494983	0.117848	-4.20018	2.66701e-05	0.000874393	3761.49	-0.209809	0.0886504	-2.3667	0.0179476	0.0400303
ENSG00000146676	PURB	1902.65	-0.498229	0.118689	-4.19778	2.69547e-05	0.000882175	1902.65	-0.447322	0.0848828	-5.26987	1.36519e-07	1.1818e-06
ENSG00000110721	CHKA	889.929	-0.566286	0.135134	-4.19054	2.78292e-05	0.000904449	889.929	-0.639379	0.0942838	-6.78143	1.18992e-11	2.42336e-10
ENSG00000103472	RRN3P2	26.5924	-0.95915	0.228859	-4.191	2.77722e-05	0.000904449	26.5924	-0.78645	0.157977	-4.97825	6.41605e-07	4.72963e-06
ENSG00000273983	H3C8	27.1602	-1.26894	0.302757	-4.19126	2.77411e-05	0.000904449	27.1602	-0.958578	0.211293	-4.53672	5.71366e-06	3.35923e-05
ENSG00000185905	C16orf54	91.9334	-1.04353	0.249004	-4.19082	2.77947e-05	0.000904449	91.9334	0.0959746	0.213021	0.45054	0.652321	0.738952
ENSG00000120054	CPN1	24.6586	-2.53922	0.606178	-4.1889	2.80311e-05	0.000909427	24.6586	-3.40229	0.433799	-7.84301	4.39859e-15	1.61846e-13
ENSG00000242366	UGT1A8	29.86	-1.66035	0.396433	-4.18823	2.81136e-05	0.00091052	29.86	-1.96854	0.291282	-6.75819	1.39725e-11	2.79357e-10
ENSG00000253854		22.6457	-0.741916	0.177217	-4.18649	2.83302e-05	0.00091559	22.6457	-0.817187	0.125676	-6.50232	7.90906e-11	1.3611e-09
ENSG00000161920	MED11	409.298	0.490607	0.117197	4.18618	2.83683e-05	0.00091559	409.298	0.511346	0.0874102	5.84996	4.917e-09	5.86488e-08
ENSG00000038002	AGA	521.216	-0.57837	0.138204	-4.1849	2.85295e-05	0.000919203	521.216	-0.523789	0.0947139	-5.53022	3.19823e-08	3.15235e-07
ENSG00000115896	PLCL1	68.6461	-0.776412	0.185807	-4.1786	2.93308e-05	0.000942456	68.6461	-0.695492	0.139707	-4.97823	6.41688e-07	4.72963e-06
ENSG00000215421	ZNF407	345.046	0.412008	0.09861	4.17815	2.93884e-05	0.000942456	345.046	0.356576	0.0775863	4.59586	4.30958e-06	2.60854e-05
ENSG00000160703	NLRX1	644.821	0.557151	0.133352	4.17804	2.94028e-05	0.000942456	644.821	0.368296	0.102915	3.57864	0.000345382	0.0012998
ENSG00000101333	PLCB4	4374.13	-1.16157	0.278343	-4.17316	3.00407e-05	0.00095633	4374.13	-2.09429	0.196085	-10.6805	1.25562e-26	3.08206e-24
ENSG00000254726	MEX3A	545.611	-0.978384	0.234422	-4.17361	2.99816e-05	0.00095633	545.611	-1.53053	0.169683	-9.01996	1.88157e-19	1.47482e-17
ENSG00000118420	UBE3D	192.236	-0.397688	0.0952946	-4.17324	3.00293e-05	0.00095633	192.236	-0.463869	0.0762119	-6.08657	1.15354e-09	1.58814e-08
ENSG00000104537	ANXA13	943.323	-1.33354	0.319474	-4.17418	2.99062e-05	0.00095633	943.323	-0.14065	0.230992	-0.608892	0.542596	0.646203
ENSG00000274180	NATD1	398.849	0.65584	0.157263	4.17034	3.0414e-05	0.000966563	398.849	0.122205	0.12347	0.98975	0.322296	0.435747
ENSG00000177694	NAALADL2	498.251	-0.919783	0.220627	-4.16895	3.06004e-05	0.000970833	498.251	-1.70589	0.159489	-10.696	1.06289e-26	2.64375e-24
ENSG00000064692	SNCAIP	190.605	-1.37167	0.329223	-4.1664	3.09445e-05	0.000980084	190.605	-1.79647	0.223154	-8.05034	8.25677e-16	3.50068e-14
ENSG00000140093	SERPINA10	78.1991	-2.27926	0.547356	-4.16413	3.12549e-05	0.000988236	78.1991	-2.83458	0.386665	-7.33085	2.28693e-13	6.21e-12
ENSG00000272953		15.185	-1.01695	0.244515	-4.15904	3.19582e-05	0.00100876	15.185	-1.25826	0.175627	-7.16443	7.8111e-13	1.96383e-11
ENSG00000103064	SLC7A6	732.672	-0.507998	0.122172	-4.15806	3.20961e-05	0.00101141	732.672	-0.774186	0.0888565	-8.71277	2.96529e-18	1.89443e-16
ENSG00000132470	ITGB4	16198.8	0.646293	0.155458	4.15736	3.21953e-05	0.00101282	16198.8	0.329555	0.129279	2.54917	0.0107978	0.0260216
ENSG00000030110	BAK1	1634.25	0.510072	0.122712	4.15665	3.22949e-05	0.00101424	1634.25	0.548751	0.0919049	5.97085	2.36017e-09	3.0013e-08
ENSG00000102287	GABRE	1010.29	-1.01826	0.245107	-4.15435	3.26218e-05	0.00102279	1010.29	-1.5412	0.170249	-9.05265	1.3954e-19	1.11244e-17
ENSG00000181222	POLR2A	7052.38	0.52281	0.125866	4.1537	3.27147e-05	0.00102398	7052.38	0.539561	0.100337	5.37749	7.55306e-08	6.93417e-07
ENSG00000182224	CYB5D1	44.6704	0.651615	0.157057	4.14891	3.34064e-05	0.00104388	44.6704	0.759286	0.108568	6.99363	2.67857e-12	6.19959e-11
ENSG00000214954	LRRC69	21.4369	-1.02552	0.247288	-4.14708	3.36739e-05	0.00105048	21.4369	-0.902761	0.166292	-5.42878	5.67394e-08	5.34043e-07
ENSG00000163531	NFASC	369.28	-0.922603	0.222507	-4.1464	3.37737e-05	0.00105183	369.28	-1.27561	0.167952	-7.59509	3.07577e-14	9.77488e-13
ENSG00000101004	NINL	241.153	-1.28239	0.309427	-4.1444	3.40698e-05	0.00105929	241.153	-1.66357	0.214136	-7.76877	7.9251e-15	2.76341e-13
ENSG00000118690	ARMC2	125.545	-0.89944	0.217046	-4.14401	3.41283e-05	0.00105934	125.545	-1.41255	0.157575	-8.96429	3.12289e-19	2.3491e-17
ENSG00000167778	SPRYD3	2347.89	0.377	0.0909963	4.14302	3.42755e-05	0.00106038	2347.89	0.352875	0.0700175	5.03981	4.65995e-07	3.55257e-06
ENSG00000179178	TMEM125	1328.33	0.625407	0.150949	4.14316	3.42553e-05	0.00106038	1328.33	0.254203	0.128667	1.97566	0.0481934	0.0925093
ENSG00000197408	CYP2B6	981.017	-1.31942	0.318538	-4.1421	3.44136e-05	0.00106289	981.017	-2.44084	0.228925	-10.6622	1.52983e-26	3.70637e-24
ENSG00000169174	PCSK9	2449.17	1.17531	0.283998	4.13843	3.49687e-05	0.00107689	2449.17	1.01816	0.196966	5.16924	2.35052e-07	1.91983e-06
ENSG00000133739	LRRCC1	814.097	-0.728042	0.175926	-4.13834	3.49825e-05	0.00107689	814.097	-0.491546	0.130689	-3.7612	0.000169102	0.000692708
ENSG00000196659	TTC30B	230.565	-0.506713	0.122493	-4.13667	3.52377e-05	0.00108297	230.565	-0.432545	0.0842767	-5.13244	2.86003e-07	2.28594e-06
ENSG00000189334	S100A14	6270.82	0.815066	0.197067	4.13599	3.53427e-05	0.0010844	6270.82	0.982908	0.152903	6.42831	1.29027e-10	2.12257e-09
ENSG00000175662	TOM1L2	1570.69	0.49181	0.118937	4.13503	3.54909e-05	0.00108716	1570.69	0.152661	0.0964366	1.58302	0.113418	0.187672
ENSG00000262001	DLGAP1-AS2	355.886	-0.814291	0.196978	-4.13392	3.56627e-05	0.00109064	355.886	-0.825405	0.136131	-6.06332	1.33338e-09	1.80379e-08
ENSG00000234084		11.137	-0.933595	0.225946	-4.13193	3.59728e-05	0.00109832	11.137	-0.825505	0.152325	-5.41938	5.98048e-08	5.59789e-07
ENSG00000151689	INPP1	1062.62	0.525841	0.127296	4.13086	3.61413e-05	0.00110166	1062.62	0.673892	0.0942762	7.14806	8.80112e-13	2.19499e-11
ENSG00000171928	TVP23B	596.555	0.506738	0.122725	4.12904	3.64274e-05	0.00110698	596.555	0.649594	0.0917237	7.08207	1.42015e-12	3.40526e-11
ENSG00000165272	AQP3	1228.84	1.13598	0.275148	4.12863	3.64938e-05	0.00110698	1228.84	1.57729	0.242913	6.49323	8.4016e-11	1.43527e-09
ENSG00000259070	LINC00639	13.4022	-1.52984	0.370534	-4.12873	3.64771e-05	0.00110698	13.4022	-1.50999	0.2607	-5.79206	6.95299e-09	7.95267e-08
ENSG00000174236	REP15	48.2972	-1.47052	0.356284	-4.12738	3.66928e-05	0.00111121	48.2972	-1.13264	0.309055	-3.66485	0.000247483	0.000971959
ENSG00000169750	RAC3	200.427	0.896653	0.217383	4.12476	3.71122e-05	0.00112209	200.427	1.18503	0.161542	7.33576	2.20464e-13	6.02161e-12
ENSG00000077943	ITGA8	127.389	-0.786766	0.190767	-4.12423	3.71983e-05	0.00112287	127.389	-1.04506	0.147695	-7.07583	1.48556e-12	3.54387e-11
ENSG00000164934	DCAF13	2283.11	-0.510371	0.123786	-4.12302	3.73936e-05	0.00112694	2283.11	-0.451831	0.0992769	-4.55122	5.3335e-06	3.15561e-05
ENSG00000267280	TBX2-AS1	11.5985	-1.1481	0.278531	-4.12198	3.75624e-05	0.0011302	11.5985	-1.00934	0.195371	-5.16627	2.38817e-07	1.94718e-06
ENSG00000157368	IL34	155.916	-0.926559	0.224877	-4.1203	3.78383e-05	0.00113622	155.916	-1.27282	0.163988	-7.76164	8.38372e-15	2.91244e-13
ENSG00000178015	GPR150	16.2993	-1.45439	0.353005	-4.12002	3.78842e-05	0.00113622	16.2993	-1.30167	0.240472	-5.41299	6.19799e-08	5.77828e-07
ENSG00000106355	LSM5	1568.98	-0.460837	0.111875	-4.11921	3.8017e-05	0.00113837	1568.98	-0.302108	0.0931255	-3.2441	0.00117824	0.00380739
ENSG00000160229	ZNF66	31.9867	-1.10025	0.26748	-4.11339	3.89889e-05	0.00116561	31.9867	-1.35258	0.185169	-7.30456	2.7817e-13	7.44515e-12
ENSG00000241127	YAE1	766.517	-0.630641	0.153437	-4.11009	3.95506e-05	0.00117674	766.517	-0.795273	0.116995	-6.7975	1.06448e-11	2.20642e-10
ENSG00000227533	SLC2A1-AS1	20.683	-1.2005	0.292067	-4.11035	3.95053e-05	0.00117674	20.683	-0.850021	0.200722	-4.23481	2.2874e-05	0.000116271
ENSG00000049089	COL9A2	675.278	1.20422	0.29295	4.11066	3.94534e-05	0.00117674	675.278	0.519891	0.210928	2.46478	0.0137099	0.03189
ENSG00000143228	NUF2	540.745	-0.563256	0.137077	-4.10904	3.97313e-05	0.00118024	540.745	0.0339239	0.11787	0.287807	0.773494	0.837174
ENSG00000251136		97.2746	-0.636055	0.154812	-4.10856	3.98136e-05	0.0011808	97.2746	-0.434376	0.116974	-3.71342	0.000204474	0.000820843
ENSG00000182362	YBEY	283.178	0.583292	0.142147	4.10344	4.0706e-05	0.00120535	283.178	0.430167	0.0996603	4.31633	1.58643e-05	8.41479e-05
ENSG00000078808	SDF4	6613.77	0.400029	0.0975294	4.10163	4.10258e-05	0.0012129	6613.77	0.287638	0.0838518	3.43031	0.000602887	0.00212365
ENSG00000225706	PTPRD-AS1	68.4649	-1.54651	0.377205	-4.09991	4.1331e-05	0.00121998	68.4649	-1.95849	0.259318	-7.55249	4.27015e-14	1.3321e-12
ENSG00000116260	QSOX1	10964.5	0.658159	0.160554	4.0993	4.14401e-05	0.00122127	10964.5	0.814511	0.140016	5.81726	5.98208e-09	6.96602e-08
ENSG00000139219	COL2A1	132.033	-2.04728	0.499688	-4.09712	4.18328e-05	0.00122736	132.033	-5.12601	0.39908	-12.8446	9.22779e-38	1.72144e-34
ENSG00000071575	TRIB2	834.778	0.759059	0.185245	4.09759	4.17475e-05	0.00122736	834.778	1.51833	0.136277	11.1415	7.87886e-29	2.67237e-26
ENSG00000227502	MROCKI	39.8336	-0.96471	0.235464	-4.09705	4.1844e-05	0.00122736	39.8336	-0.839893	0.158934	-5.28452	1.26031e-07	1.10071e-06
ENSG00000100147	CCDC134	130.996	0.520929	0.127226	4.09451	4.23059e-05	0.00123869	130.996	0.646414	0.0897022	7.20622	5.75244e-13	1.4767e-11
ENSG00000231133	HAR1B	17.0079	1.83711	0.448711	4.0942	4.23632e-05	0.00123869	17.0079	1.49048	0.308482	4.83167	1.35394e-06	9.32707e-06
ENSG00000058453	CROCC	719.158	0.585496	0.143091	4.09176	4.28106e-05	0.00124981	719.158	0.377668	0.107683	3.50723	0.000452796	0.00165334
ENSG00000268621	IGFL2-AS1	38.3482	-2.46697	0.603	-4.09116	4.29225e-05	0.00125112	38.3482	1.17608	0.418105	2.81289	0.00490989	0.0131752
ENSG00000105767	CADM4	333.333	0.843617	0.206244	4.09038	4.30658e-05	0.00125334	333.333	0.487476	0.151233	3.22336	0.00126698	0.00405829
ENSG00000260742		19.5169	-0.831469	0.203392	-4.088	4.35105e-05	0.00126431	19.5169	-0.651221	0.136675	-4.76474	1.89099e-06	1.25628e-05
ENSG00000281641	SAMD12-AS1	11.3812	-0.92586	0.226545	-4.08686	4.37249e-05	0.00126846	11.3812	-0.981271	0.150419	-6.52357	6.86514e-11	1.20027e-09
ENSG00000172115	CYCS	7237.28	-0.542857	0.132841	-4.08652	4.37891e-05	0.00126846	7237.28	-0.338149	0.109239	-3.09549	0.0019649	0.00594377
ENSG00000115946	PNO1	1086.76	-0.381161	0.093353	-4.08301	4.4457e-05	0.00128581	1086.76	-0.247336	0.0760477	-3.25238	0.00114442	0.00371482
ENSG00000213071	LPAL2	31.9118	-0.902471	0.22109	-4.08191	4.46665e-05	0.00128987	31.9118	-1.19263	0.156554	-7.61802	2.57597e-14	8.2853e-13
ENSG00000100304	TTLL12	4619.97	0.482897	0.118432	4.07742	4.55378e-05	0.00131183	4619.97	0.388338	0.0919479	4.22345	2.40588e-05	0.000121663
ENSG00000120899	PTK2B	1804.48	0.587271	0.144035	4.07727	4.55677e-05	0.00131183	1804.48	0.27142	0.111044	2.44426	0.0145149	0.0333917
ENSG00000129534	MIS18BP1	794.234	-0.622703	0.152799	-4.07532	4.59508e-05	0.00132082	794.234	-0.350622	0.112814	-3.10798	0.00188369	0.00573907
ENSG00000169621	APLF	115.897	-0.761853	0.187	-4.07409	4.61941e-05	0.00132577	115.897	-1.12163	0.133614	-8.39453	4.6778e-17	2.48616e-15
ENSG00000274925	ZKSCAN2-DT	87.6327	-0.836361	0.205335	-4.07314	4.63832e-05	0.00132712	87.6327	-0.720195	0.144404	-4.98736	6.12111e-07	4.54395e-06
ENSG00000138035	PNPT1	1588.05	-0.390197	0.0957928	-4.07335	4.63425e-05	0.00132712	1588.05	-0.19783	0.0782005	-2.52977	0.0114136	0.0272661
ENSG00000236824	BCYRN1	107.495	-0.830433	0.203929	-4.07217	4.65773e-05	0.00133063	107.495	-1.46767	0.141405	-10.3792	3.08404e-25	6.05607e-23
ENSG00000203799	CCDC162P	114.665	-1.01848	0.250152	-4.07145	4.67224e-05	0.00133147	114.665	-1.16546	0.177895	-6.55139	5.70033e-11	1.01179e-09
ENSG00000178971	CTC1	711.007	0.463406	0.113822	4.07131	4.67496e-05	0.00133147	711.007	0.390532	0.0842447	4.63569	3.55756e-06	2.19974e-05
ENSG00000196074	SYCP2	66.6239	-1.39672	0.343199	-4.06972	4.70702e-05	0.00133854	66.6239	-1.9559	0.246565	-7.9326	2.14611e-15	8.42855e-14
ENSG00000176438	SYNE3	189.292	0.653496	0.160608	4.06889	4.72367e-05	0.00133854	189.292	0.730877	0.121343	6.02321	1.70993e-09	2.24798e-08
ENSG00000236144	TMEM147-AS1	323.487	-0.621361	0.152719	-4.06866	4.72847e-05	0.00133854	323.487	-0.671275	0.114138	-5.88124	4.07194e-09	4.93902e-08
ENSG00000198001	IRAK4	780.258	-0.389264	0.0956682	-4.0689	4.72366e-05	0.00133854	780.258	-0.34741	0.0712673	-4.87474	1.08949e-06	7.68994e-06
ENSG00000203876	ADD3-AS1	73.2331	-0.914813	0.225157	-4.06301	4.8445e-05	0.00136723	73.2331	-1.38209	0.162317	-8.51475	1.66946e-17	9.64798e-16
ENSG00000181830	SLC35C1	2598.59	0.40377	0.0993768	4.06302	4.84413e-05	0.00136723	2598.59	0.163313	0.0854412	1.91141	0.0559516	0.104839
ENSG00000103260	METRN	785.701	1.0519	0.258952	4.06213	4.86269e-05	0.00137029	785.701	1.02402	0.201745	5.07583	3.858e-07	2.99505e-06
ENSG00000116663	FBXO6	561.646	0.717118	0.17659	4.06092	4.88801e-05	0.00137535	561.646	1.13475	0.128898	8.80345	1.32673e-18	8.87102e-17
ENSG00000225345	SNX18P3	17.7581	1.1751	0.289469	4.0595	4.9177e-05	0.00138162	17.7581	1.15726	0.190727	6.06764	1.29803e-09	1.75979e-08
ENSG00000138771	SHROOM3	4160.3	0.471833	0.116275	4.0579	4.95166e-05	0.00138907	4160.3	0.363558	0.0901402	4.03326	5.50094e-05	0.000256102
ENSG00000101146	RAE1	2143.27	-0.410842	0.101281	-4.05646	4.98225e-05	0.00139555	2143.27	-0.524897	0.0788495	-6.65694	2.79585e-11	5.26835e-10
ENSG00000145832	SLC25A48	39.9646	1.33805	0.329922	4.05566	4.99932e-05	0.00139823	39.9646	1.20253	0.235685	5.10227	3.35605e-07	2.645e-06
ENSG00000228956	SATB1-AS1	98.2468	-1.74736	0.430977	-4.05442	5.02589e-05	0.00140356	98.2468	-2.78395	0.286302	-9.72382	2.38648e-22	2.90979e-20
ENSG00000197016	ZNF470	164.951	-1.00854	0.248981	-4.05068	5.10699e-05	0.00142399	164.951	-1.5913	0.173377	-9.17823	4.38219e-20	3.83802e-18
ENSG00000213420	GPC2	60.5128	-0.872645	0.21545	-4.05034	5.1143e-05	0.00142399	60.5128	-1.26424	0.156847	-8.06031	7.61037e-16	3.26367e-14
ENSG00000149295	DRD2	146.64	-1.86967	0.461666	-4.04983	5.12545e-05	0.00142497	146.64	-2.9295	0.340612	-8.60068	7.92443e-18	4.70797e-16
ENSG00000157657	ZNF618	465.205	0.889808	0.21986	4.04717	5.18417e-05	0.00143915	465.205	1.247	0.157127	7.93627	2.08351e-15	8.23472e-14
ENSG00000130699	TAF4	1338.79	-0.422843	0.104557	-4.04415	5.25127e-05	0.00145319	1338.79	-0.758732	0.0773047	-9.81483	9.72014e-23	1.25923e-20
ENSG00000150471	ADGRL3	54.0259	-1.21765	0.301063	-4.04452	5.24311e-05	0.00145319	54.0259	-1.50184	0.216474	-6.93774	3.98436e-12	8.99858e-11
ENSG00000261650		26.4666	-1.85201	0.457982	-4.04385	5.25813e-05	0.00145319	26.4666	-2.21347	0.319099	-6.9366	4.01638e-12	9.05993e-11
ENSG00000106105	GARS1	5852.58	-0.419586	0.104016	-4.03386	5.48691e-05	0.00151418	5852.58	-0.177195	0.0771606	-2.29645	0.0216502	0.0469911
ENSG00000145901	TNIP1	5785.18	0.365216	0.0905471	4.03344	5.49662e-05	0.00151462	5785.18	0.311046	0.069822	4.45485	8.39537e-06	4.75457e-05
ENSG00000152683	SLC30A6	1186.81	-0.332308	0.0824126	-4.03225	5.52462e-05	0.00152009	1186.81	-0.15463	0.0615928	-2.51052	0.0120552	0.0285866
ENSG00000269399		40.354	-0.666801	0.165392	-4.03163	5.5391e-05	0.00152183	40.354	-0.603083	0.120687	-4.9971	5.81994e-07	4.33937e-06
ENSG00000128573	FOXP2	129.872	-1.55251	0.385203	-4.03039	5.56854e-05	0.00152766	129.872	-1.40548	0.262472	-5.35479	8.56544e-08	7.76803e-07
ENSG00000113318	MSH3	586.11	-0.510599	0.126749	-4.02843	5.61517e-05	0.00153594	586.11	-0.36744	0.0908476	-4.04457	5.24188e-05	0.000245327
ENSG00000100505	TRIM9	29.799	-1.43225	0.355532	-4.02847	5.61399e-05	0.00153594	29.799	-0.853301	0.250701	-3.40366	0.000664896	0.00231325
ENSG00000170417	TMEM182	199.146	-0.552361	0.137153	-4.02734	5.64106e-05	0.00154076	199.146	-0.469443	0.0974189	-4.81881	1.44418e-06	9.86493e-06
ENSG00000044524	EPHA3	104.34	-0.909699	0.225931	-4.02645	5.66244e-05	0.00154434	104.34	-1.01292	0.18326	-5.52725	3.25283e-08	3.20051e-07
ENSG00000266283		14.2897	0.750502	0.186413	4.02601	5.6732e-05	0.00154501	14.2897	0.675477	0.128742	5.24674	1.54812e-07	1.32478e-06
ENSG00000146242	TPBG	647.011	0.800052	0.198738	4.02566	5.68157e-05	0.00154504	647.011	0.900069	0.142541	6.31447	2.71097e-10	4.20741e-09
ENSG00000154330	PGM5	386.21	-1.31106	0.325763	-4.02459	5.70745e-05	0.00154982	386.21	-0.522934	0.247437	-2.1134	0.0345664	0.0699414
ENSG00000044574	HSPA5	23681.8	0.358433	0.0890726	4.02405	5.72056e-05	0.00155112	23681.8	0.540844	0.0638369	8.47229	2.40616e-17	1.3685e-15
ENSG00000142611	PRDM16	123.456	1.47086	0.365698	4.02207	5.76881e-05	0.00156193	123.456	1.67225	0.255014	6.55751	5.47135e-11	9.73003e-10
ENSG00000229931	ATXN1-AS1	23.6236	-0.812391	0.202067	-4.0204	5.80984e-05	0.00156786	23.6236	-0.873617	0.14048	-6.21878	5.01042e-10	7.40059e-09
ENSG00000100139	MICALL1	1151.96	0.384809	0.0957188	4.0202	5.81484e-05	0.00156786	1151.96	0.270311	0.0723205	3.73769	0.000185719	0.000753992
ENSG00000147274	RBMX	6466.46	-0.270537	0.0672952	-4.02016	5.81591e-05	0.00156786	6466.46	-0.152303	0.0539171	-2.82476	0.00473167	0.0127538
ENSG00000162009	SSTR5	74.1456	2.02594	0.504025	4.01952	5.83172e-05	0.00156985	74.1456	1.4092	0.363817	3.87338	0.000107338	0.000463625
ENSG00000234390	USP27X-AS1	30.6317	-0.795644	0.197973	-4.01895	5.84576e-05	0.00157136	30.6317	-0.838439	0.13498	-6.21158	5.24546e-10	7.69898e-09
ENSG00000141759	TXNL4A	1732.15	0.420898	0.104753	4.01802	5.86888e-05	0.00157531	1732.15	0.546557	0.079887	6.84163	7.82989e-12	1.66363e-10
ENSG00000088340	FER1L4	613.535	-1.29266	0.321813	-4.01681	5.89917e-05	0.00158116	613.535	-1.34168	0.219977	-6.09918	1.06617e-09	1.47876e-08
ENSG00000165152	PGAP4	1128.61	0.826551	0.205896	4.01442	5.95934e-05	0.00159271	1128.61	0.692643	0.145208	4.76999	1.84231e-06	1.22964e-05
ENSG00000077274	CAPN6	496.151	-2.13829	0.532612	-4.01472	5.95153e-05	0.00159271	496.151	-1.5327	0.355559	-4.31067	1.62762e-05	8.61368e-05
ENSG00000273014		76.0978	-0.779228	0.194156	-4.01342	5.98453e-05	0.00159716	76.0978	-0.662609	0.144293	-4.59211	4.38786e-06	2.64905e-05
ENSG00000143013	LMO4	1242.27	0.696551	0.173574	4.013	5.99514e-05	0.0015977	1242.27	1.0677	0.126697	8.42718	3.5408e-17	1.96588e-15
ENSG00000067113	PLPP1	735.072	-0.41814	0.104216	-4.01223	6.01467e-05	0.00160062	735.072	-0.515996	0.0892654	-5.78047	7.44943e-09	8.45311e-08
ENSG00000172361	CFAP53	17.9526	0.826103	0.205915	4.01187	6.02385e-05	0.00160078	17.9526	0.860708	0.139045	6.19015	6.01058e-10	8.72587e-09
ENSG00000117385	P3H1	944.694	0.387393	0.0965791	4.01114	6.0426e-05	0.00160348	944.694	0.350871	0.0848849	4.13349	3.57298e-05	0.000173578
ENSG00000198216	CACNA1E	27.3656	-1.60341	0.399887	-4.00964	6.08102e-05	0.00161138	27.3656	-0.739314	0.275733	-2.68126	0.00733448	0.0186817
ENSG00000147457	CHMP7	1378.13	0.470745	0.117432	4.00866	6.10646e-05	0.00161583	1378.13	0.457016	0.0796527	5.73761	9.60215e-09	1.06497e-07
ENSG00000164941	INTS8	1752.37	-0.465671	0.116225	-4.00664	6.15874e-05	0.00162505	1752.37	-0.317344	0.0860138	-3.68946	0.000224734	0.000892953
ENSG00000107404	DVL1	3186.64	0.521456	0.130141	4.00685	6.15335e-05	0.00162505	3186.64	0.327305	0.109339	2.99348	0.00275815	0.00799461
ENSG00000140280	LYSMD2	348.753	0.483034	0.120583	4.00583	6.17993e-05	0.00162834	348.753	0.865671	0.0915644	9.45423	3.25405e-21	3.31718e-19
ENSG00000022267	FHL1	753.939	-0.726797	0.181485	-4.00473	6.20871e-05	0.00163362	753.939	-0.50224	0.173257	-2.89882	0.00374571	0.0104335
ENSG00000138380	CARF	166.58	-0.602683	0.150536	-4.00359	6.23892e-05	0.00163925	166.58	-0.67307	0.10354	-6.50059	8.00032e-11	1.37427e-09
ENSG00000229689		41.707	-1.63349	0.408253	-4.00115	6.30343e-05	0.00165387	41.707	-2.06622	0.272106	-7.59345	3.11487e-14	9.86552e-13
ENSG00000070019	GUCY2C	2964.51	-0.785157	0.196409	-3.99757	6.39957e-05	0.00167439	2964.51	-0.974558	0.143419	-6.7952	1.08161e-11	2.23697e-10
ENSG00000124177	CHD6	1453.51	-0.478498	0.119687	-3.9979	6.39078e-05	0.00167439	1453.51	-0.642627	0.0985784	-6.51894	7.08049e-11	1.2333e-09
ENSG00000132744	ACY3	428.164	0.899207	0.225021	3.9961	6.43951e-05	0.00168248	428.164	0.311856	0.172117	1.81188	0.0700041	0.126335
ENSG00000156076	WIF1	181.422	-2.80707	0.702765	-3.99433	6.48785e-05	0.00169274	181.422	-4.37473	0.499837	-8.75232	2.09014e-18	1.36812e-16
ENSG00000141642	ELAC1	177.16	0.474514	0.118833	3.99313	6.52078e-05	0.00169895	177.16	0.478337	0.0780656	6.12737	8.9345e-10	1.26555e-08
ENSG00000132792	CTNNBL1	2269.54	-0.442688	0.110931	-3.99068	6.5885e-05	0.00171337	2269.54	-0.6027	0.0787252	-7.65575	1.9219e-14	6.39092e-13
ENSG00000198910	L1CAM	458.47	-1.54271	0.386599	-3.99046	6.59446e-05	0.00171337	458.47	-0.997068	0.303223	-3.28823	0.00100818	0.00333113
ENSG00000166794	PPIB	7559.94	0.439974	0.110302	3.98883	6.64007e-05	0.00172042	7559.94	0.577228	0.0776709	7.43172	1.07195e-13	3.10036e-12
ENSG00000183625	CCR3	11.3994	-1.33948	0.335803	-3.9889	6.63797e-05	0.00172042	11.3994	-0.371662	0.246901	-1.5053	0.132246	0.212952
ENSG00000164125	GASK1B	1187.05	-0.833132	0.208934	-3.98753	6.67642e-05	0.00172744	1187.05	-0.669568	0.158334	-4.22883	2.34911e-05	0.000119019
ENSG00000229970		30.7165	-1.21342	0.304351	-3.9869	6.69417e-05	0.00172964	30.7165	-0.832089	0.20385	-4.08187	4.46741e-05	0.000212981
ENSG00000231764	DLX6-AS1	54.099	-2.6069	0.653931	-3.98651	6.70534e-05	0.00173013	54.099	-2.39466	0.434689	-5.50892	3.61052e-08	3.52455e-07
ENSG00000171916	LGALS9C	116.699	1.51611	0.380451	3.98503	6.74711e-05	0.0017385	116.699	-0.403879	0.284429	-1.41996	0.155619	0.243342
ENSG00000023697	DERA	1417.96	-0.391929	0.0984184	-3.98227	6.82595e-05	0.00175397	1417.96	-0.202241	0.0818313	-2.47143	0.0134573	0.031365
ENSG00000161999	JMJD8	1320.94	0.431601	0.108372	3.9826	6.81656e-05	0.00175397	1320.94	0.223076	0.0919613	2.42576	0.0152766	0.0348604
ENSG00000084764	MAPRE3	577.213	-0.72167	0.181291	-3.98072	6.87063e-05	0.00176302	577.213	-1.15828	0.126874	-9.12936	6.89077e-20	5.79042e-18
ENSG00000101850	GPR143	264.202	-1.44961	0.3642	-3.98026	6.88409e-05	0.00176405	264.202	-1.97711	0.249774	-7.91557	2.46124e-15	9.54562e-14
ENSG00000233559	LINC00513	84.3234	-1.08906	0.273706	-3.97893	6.92269e-05	0.00176516	84.3234	-1.25989	0.193538	-6.50978	7.52593e-11	1.30238e-09
ENSG00000186575	NF2	1421.35	0.445814	0.112042	3.97897	6.92136e-05	0.00176516	1421.35	0.442614	0.0778025	5.68894	1.2783e-08	1.37762e-07
ENSG00000115310	RTN4	7501.01	-0.348781	0.0876439	-3.97952	6.90546e-05	0.00176516	7501.01	-0.265778	0.0661744	-4.01633	5.91109e-05	0.000272477
ENSG00000120837	NFYB	962.592	-0.332919	0.083673	-3.9788	6.92628e-05	0.00176516	962.592	-0.127641	0.0700876	-1.82116	0.068582	0.124141
ENSG00000122557	HERPUD2	1069.92	-0.347443	0.087332	-3.97841	6.93773e-05	0.00176567	1069.92	-0.382201	0.0622941	-6.13542	8.49358e-10	1.2086e-08
ENSG00000251247	ZNF345	82.159	-0.880506	0.221384	-3.97727	6.97103e-05	0.00177172	82.159	-1.14171	0.157423	-7.25249	4.09169e-13	1.07206e-11
ENSG00000025293	PHF20	1781.7	-0.370888	0.0932604	-3.97691	6.98179e-05	0.00177205	1781.7	-0.549792	0.0690258	-7.96503	1.65183e-15	6.62686e-14
ENSG00000162897	FCAMR	83.6475	1.08325	0.272415	3.97645	6.99507e-05	0.001773	83.6475	0.655664	0.207502	3.15979	0.00157882	0.00492194
ENSG00000134440	NARS1	5229.1	0.353327	0.0888748	3.97556	7.02134e-05	0.00177422	5229.1	0.432942	0.0626161	6.91424	4.70392e-12	1.04591e-10
ENSG00000064932	SBNO2	3600.64	0.508097	0.127793	3.97595	7.00975e-05	0.00177422	3600.64	0.444016	0.105562	4.20619	2.59709e-05	0.000130519
ENSG00000225190	PLEKHM1	1307.71	0.404809	0.101831	3.97532	7.02841e-05	0.00177422	1307.71	0.128641	0.0823539	1.56205	0.118277	0.194161
ENSG00000131051	RBM39	7154.87	-0.377185	0.0949457	-3.97264	7.10794e-05	0.00178118	7154.87	-0.577944	0.0712048	-8.11665	4.79241e-16	2.1491e-14
ENSG00000132507	EIF5A	18128.5	0.492266	0.1239	3.9731	7.0942e-05	0.00178118	18128.5	0.702919	0.0895737	7.84738	4.24805e-15	1.56615e-13
ENSG00000118689	FOXO3	2188.81	-0.544729	0.137121	-3.97261	7.10894e-05	0.00178118	2188.81	-0.809652	0.103544	-7.8194	5.30764e-15	1.90412e-13
ENSG00000114353	GNAI2	6360.45	0.393666	0.0990874	3.97291	7.09991e-05	0.00178118	6360.45	0.428038	0.0889586	4.81166	1.49684e-06	1.0191e-05
ENSG00000152193	OBI1	454.959	-0.535218	0.134732	-3.97247	7.11327e-05	0.00178118	454.959	-0.48595	0.101903	-4.76876	1.85359e-06	1.23584e-05
ENSG00000141002	TCF25	3947.57	0.382291	0.0962002	3.97391	7.07035e-05	0.00178118	3947.57	0.19844	0.0715291	2.77425	0.00553291	0.01463
ENSG00000186765	FSCN2	21.9926	1.02018	0.256853	3.97184	7.13207e-05	0.0017835	21.9926	0.784962	0.184105	4.26366	2.01103e-05	0.000103979
ENSG00000187079	TEAD1	1736.35	-0.470986	0.118607	-3.97098	7.15767e-05	0.0017875	1736.35	-0.393473	0.0938161	-4.19409	2.73965e-05	0.000136836
ENSG00000105289	TJP3	3428.66	0.564187	0.142124	3.96969	7.19676e-05	0.00179486	3428.66	-0.100507	0.123461	-0.814078	0.4156	0.529325
ENSG00000115306	SPTBN1	19258.4	0.416469	0.105029	3.96528	7.33102e-05	0.0018259	19258.4	0.413186	0.0794733	5.19905	2.00312e-07	1.6645e-06
ENSG00000214960	CRPPA	69.6805	-0.667102	0.168279	-3.96426	7.36247e-05	0.00183129	69.6805	-0.667554	0.123131	-5.42147	5.91099e-08	5.53562e-07
ENSG00000060656	PTPRU	687.96	1.28308	0.323924	3.96107	7.46147e-05	0.00185329	687.96	1.59675	0.227817	7.00893	2.4014e-12	5.59977e-11
ENSG00000174282	ZBTB4	1679.49	0.429448	0.108425	3.96077	7.47076e-05	0.00185329	1679.49	0.180517	0.0893871	2.0195	0.0434353	0.0848556
ENSG00000265778		22.3042	0.633414	0.159936	3.96041	7.48197e-05	0.0018536	22.3042	0.64412	0.1082	5.95305	2.63191e-09	3.32644e-08
ENSG00000173083	HPSE	366.8	0.641655	0.162153	3.9571	7.58649e-05	0.001877	366.8	1.28476	0.123691	10.3869	2.84437e-25	5.64616e-23
ENSG00000102890	ELMO3	2562.77	0.532642	0.134646	3.95587	7.62561e-05	0.00188418	2562.77	0.134117	0.117983	1.13675	0.255644	0.363854
ENSG00000109452	INPP4B	655.104	-0.569949	0.144153	-3.95378	7.69249e-05	0.00189819	655.104	-0.551462	0.117222	-4.70441	2.54598e-06	1.62857e-05
ENSG00000116329	OPRD1	43.9182	-1.77813	0.449769	-3.95343	7.70388e-05	0.00189849	43.9182	-0.752269	0.324769	-2.31632	0.0205409	0.0449438
ENSG00000064933	PMS1	486.623	-0.392874	0.0993888	-3.9529	7.72112e-05	0.00190023	486.623	-0.177619	0.0791491	-2.2441	0.0248257	0.0527356
ENSG00000170271	FAXDC2	430.998	-0.834863	0.211222	-3.95254	7.7325e-05	0.00190053	430.998	-1.04764	0.166242	-6.30187	2.94067e-10	4.53373e-09
ENSG00000174996	KLC2	1077.24	0.501065	0.126799	3.95166	7.76105e-05	0.00190279	1077.24	0.523677	0.0927535	5.6459	1.64318e-08	1.72988e-07
ENSG00000125731	SH2D3A	1310.2	0.482854	0.122191	3.95163	7.76213e-05	0.00190279	1310.2	0.242104	0.0930469	2.60196	0.00926929	0.0228396
ENSG00000165028	NIPSNAP3B	22.8205	-0.895237	0.226666	-3.94958	7.82894e-05	0.00191526	22.8205	-0.960413	0.156902	-6.12112	9.29207e-10	1.30825e-08
ENSG00000163029	SMC6	1189.55	-0.493059	0.124843	-3.94944	7.83351e-05	0.00191526	1189.55	-0.289799	0.093364	-3.10397	0.00190943	0.00580232
ENSG00000160207	HSF2BP	17.46	-0.841683	0.213136	-3.94904	7.8466e-05	0.00191595	17.46	-0.737962	0.150561	-4.90142	9.51477e-07	6.7851e-06
ENSG00000129255	MPDU1	2184.05	0.460966	0.116771	3.94762	7.89332e-05	0.00192484	2184.05	0.549596	0.0874297	6.28615	3.25443e-10	4.96414e-09
ENSG00000185761	ADAMTSL5	257.644	0.773745	0.196044	3.94679	7.92047e-05	0.00192893	257.644	0.539521	0.140948	3.8278	0.000129295	0.000546194
ENSG00000101115	SALL4	123.781	-1.03709	0.262836	-3.94578	7.95417e-05	0.00193129	123.781	-1.84904	0.196167	-9.42583	4.2671e-21	4.25683e-19
ENSG00000158480	SPATA2	1455.77	-0.403937	0.102386	-3.94525	7.97175e-05	0.00193129	1455.77	-0.657343	0.0744519	-8.82909	1.05534e-18	7.13309e-17
ENSG00000114248	LRRC31	374.128	-0.939367	0.238092	-3.9454	7.96685e-05	0.00193129	374.128	-0.971323	0.17152	-5.66303	1.48722e-08	1.58267e-07
ENSG00000127774	EMC6	117.558	0.617771	0.156598	3.94494	7.98189e-05	0.00193129	117.558	0.547577	0.121043	4.52384	6.07277e-06	3.55022e-05
ENSG00000153310	CYRIB	2331.95	-0.506073	0.128268	-3.94542	7.96608e-05	0.00193129	2331.95	0.00852633	0.103938	0.0820331	0.93462	0.956557
ENSG00000079387	SENP1	644.465	-0.385208	0.0976575	-3.94448	7.99728e-05	0.0019325	644.465	-0.0656517	0.0731084	-0.898004	0.369183	0.483544
ENSG00000104413	ESRP1	5097.04	-0.417514	0.105872	-3.94359	8.02701e-05	0.00193718	5097.04	-0.434248	0.0790672	-5.49214	3.97094e-08	3.84221e-07
ENSG00000183208	GDPGP1	252.975	0.479467	0.121611	3.94263	8.05937e-05	0.00193997	252.975	0.385887	0.0957869	4.02859	5.61114e-05	0.000260193
ENSG00000115163	CENPA	389.705	-0.450712	0.114313	-3.9428	8.05361e-05	0.00193997	389.705	0.0754051	0.0984965	0.765561	0.443937	0.557087
ENSG00000105849	POLR1F	1003.49	-0.416211	0.105591	-3.94173	8.08945e-05	0.0019447	1003.49	-0.251652	0.081483	-3.08839	0.00201242	0.00606881
ENSG00000140859	KIFC3	680.644	0.683883	0.173614	3.9391	8.17865e-05	0.00196361	680.644	0.854251	0.135275	6.3149	2.70328e-10	4.19897e-09
ENSG00000196917	HCAR1	81.8511	-2.00199	0.508276	-3.93879	8.18953e-05	0.0019637	81.8511	-2.39168	0.353722	-6.76148	1.36588e-11	2.73887e-10
ENSG00000275074	NUDT18	291.175	0.606124	0.153898	3.93847	8.20013e-05	0.00196372	291.175	0.545339	0.111581	4.88737	1.0219e-06	7.25951e-06
ENSG00000177570	SAMD12	668.629	-0.590312	0.149968	-3.93626	8.27611e-05	0.00197937	668.629	-0.549423	0.106048	-5.18092	2.20798e-07	1.81453e-06
ENSG00000183914	DNAH2	223.872	1.07579	0.273529	3.93299	8.38961e-05	0.00199898	223.872	1.92185	0.191418	10.0401	1.01615e-23	1.59297e-21
ENSG00000131558	EXOC4	2724.15	-0.336872	0.0856558	-3.93286	8.39416e-05	0.00199898	2724.15	-0.394894	0.0567307	-6.96085	3.38229e-12	7.75143e-11
ENSG00000157259	GATAD1	1653.49	-0.428969	0.109087	-3.93236	8.41166e-05	0.00199898	1653.49	-0.489291	0.0737267	-6.63656	3.21099e-11	5.99609e-10
ENSG00000241852	C8orf58	141.563	0.517389	0.131532	3.93356	8.36966e-05	0.00199898	141.563	0.489969	0.0895187	5.47338	4.41539e-08	4.2371e-07
ENSG00000147394	ZNF185	929.635	0.972552	0.247319	3.93237	8.41107e-05	0.00199898	929.635	0.455457	0.170309	2.6743	0.00748864	0.0190121
ENSG00000170291	ELP5	907.617	0.452629	0.115122	3.93174	8.43341e-05	0.00200159	907.617	0.573778	0.0813109	7.05659	1.70641e-12	4.03461e-11
ENSG00000235859		216.649	-0.534538	0.136002	-3.93036	8.48194e-05	0.00201055	216.649	-0.52017	0.0915664	-5.6808	1.34064e-08	1.43651e-07
ENSG00000133030	MPRIP	3751.38	0.377328	0.0960397	3.92887	8.53454e-05	0.00202045	3751.38	0.280549	0.0759146	3.69559	0.000219375	0.00087408
ENSG00000170471	RALGAPB	2746.73	-0.411264	0.104696	-3.92816	8.5599e-05	0.00202338	2746.73	-0.675228	0.0759989	-8.8847	6.40917e-19	4.51181e-17
ENSG00000142661	MYOM3	825.186	-1.18427	0.301524	-3.92761	8.57945e-05	0.00202338	825.186	-1.54088	0.209486	-7.35554	1.90158e-13	5.2632e-12
ENSG00000198718	TOGARAM1	301.536	-0.609898	0.155278	-3.92779	8.57307e-05	0.00202338	301.536	-0.743996	0.107685	-6.90902	4.88017e-12	1.07995e-10
ENSG00000132964	CDK8	1299.75	-0.440533	0.112336	-3.92156	8.79778e-05	0.00207189	1299.75	-0.616913	0.0829043	-7.44127	9.97238e-14	2.89774e-12
ENSG00000067715	SYT1	169.224	-1.47471	0.376077	-3.9213	8.80732e-05	0.00207189	169.224	-1.18719	0.253088	-4.69082	2.7211e-06	1.73309e-05
ENSG00000108375	RNF43	9087.44	-0.593032	0.151316	-3.91916	8.88594e-05	0.00207728	9087.44	-1.6049	0.124165	-12.9256	3.22936e-38	7.53047e-35
ENSG00000134215	VAV3	2887.9	-1.03965	0.265194	-3.92035	8.84216e-05	0.00207728	2887.9	-2.13499	0.188112	-11.3495	7.45628e-30	2.78194e-27
ENSG00000242247	ARFGAP3	1595.15	0.454484	0.115964	3.9192	8.88435e-05	0.00207728	1595.15	0.59433	0.0933229	6.36854	1.9084e-10	3.05328e-09
ENSG00000231312	MAP4K3-DT	194.505	-0.504272	0.128664	-3.9193	8.88076e-05	0.00207728	194.505	-0.361142	0.0942686	-3.83099	0.000127627	0.000540121
ENSG00000103264	FBXO31	1701.8	0.365144	0.0931682	3.91919	8.88479e-05	0.00207728	1701.8	-0.00499809	0.0761493	-0.0656353	0.947668	0.965155
ENSG00000247400	DNAJC3-DT	149.496	-0.760103	0.194018	-3.91769	8.94006e-05	0.00208732	149.496	-0.956742	0.132029	-7.24644	4.27858e-13	1.11945e-11
ENSG00000119866	BCL11A	634.726	-0.699671	0.178647	-3.91651	8.98412e-05	0.00209498	634.726	-1.1186	0.132805	-8.42286	3.67398e-17	2.00404e-15
ENSG00000125966	MMP24	98.1817	-0.913212	0.233212	-3.9158	9.01067e-05	0.00209855	98.1817	-1.69172	0.171554	-9.86116	6.13378e-23	8.17326e-21
ENSG00000006377	DLX6	33.1168	-2.44556	0.62473	-3.91458	9.05609e-05	0.0021065	33.1168	-1.48887	0.409558	-3.63532	0.000277636	0.00107633
ENSG00000179477	ALOX12B	19.1944	1.50279	0.384088	3.91262	9.12983e-05	0.00212101	19.1944	1.98662	0.260436	7.62806	2.38304e-14	7.75839e-13
ENSG00000154153	RETREG1	968.115	-0.80309	0.205283	-3.91211	9.14945e-05	0.00212292	968.115	-1.27388	0.150924	-8.44058	3.15755e-17	1.76889e-15
ENSG00000137040	RANBP6	663.991	-0.480778	0.122915	-3.91148	9.17333e-05	0.00212582	663.991	-0.39204	0.0859606	-4.5607	5.09836e-06	3.03091e-05
ENSG00000099617	EFNA2	336.159	0.989317	0.253229	3.9068	9.35256e-05	0.00216467	336.159	0.382559	0.195467	1.95715	0.0503296	0.0959724
ENSG00000124120	TTPAL	905.959	-0.476105	0.121883	-3.90623	9.37457e-05	0.00216707	905.959	-0.609195	0.0891246	-6.83532	8.18198e-12	1.73252e-10
ENSG00000135917	SLC19A3	320.235	-1.3008	0.333036	-3.9059	9.38746e-05	0.00216736	320.235	-1.98498	0.231731	-8.5659	1.07232e-17	6.27087e-16
ENSG00000100596	SPTLC2	3513.06	0.395951	0.101389	3.90526	9.41225e-05	0.0021704	3513.06	0.474337	0.0780697	6.07582	1.23359e-09	1.68525e-08
ENSG00000275052	PPP4R3B	3277.38	-0.407737	0.104447	-3.90378	9.47012e-05	0.00218105	3277.38	-0.280923	0.074267	-3.78262	0.000155189	0.000641532
ENSG00000241186	TDGF1	914.274	-1.11738	0.286356	-3.90205	9.53806e-05	0.00219399	914.274	-2.18234	0.209471	-10.4183	2.04513e-25	4.14695e-23
ENSG00000170852	KBTBD2	1734.73	-0.293099	0.0751305	-3.9012	9.57155e-05	0.00219898	1734.73	-0.282791	0.0523358	-5.4034	6.53903e-08	6.06591e-07
ENSG00000101057	MYBL2	3879.6	-0.674207	0.172888	-3.89968	9.63181e-05	0.0022101	3879.6	-0.479968	0.130901	-3.66664	0.000245759	0.000966203
ENSG00000136603	SKIL	1986.25	-0.696611	0.178681	-3.89863	9.6737e-05	0.00221699	1986.25	-0.724599	0.126987	-5.70609	1.15603e-08	1.25968e-07
ENSG00000004864	SLC25A13	1352.47	-0.427035	0.109565	-3.89756	9.71662e-05	0.00222409	1352.47	-0.581451	0.0796976	-7.29572	2.97066e-13	7.91682e-12
ENSG00000112699	GMDS	6629.64	0.478815	0.122871	3.89689	9.74378e-05	0.00222758	6629.64	0.455516	0.108732	4.18934	2.79772e-05	0.000139475
ENSG00000130649	CYP2E1	27.6817	1.30758	0.335751	3.89451	9.83981e-05	0.00224678	27.6817	0.936528	0.220797	4.24158	2.21955e-05	0.000113285
ENSG00000204542	C6orf15	108.545	-2.21991	0.570057	-3.89419	9.85264e-05	0.00224696	108.545	-4.71862	0.418815	-11.2666	1.91827e-29	6.8427e-27
ENSG00000225889		22.3551	-0.984417	0.252817	-3.8938	9.86862e-05	0.00224785	22.3551	-0.242058	0.174009	-1.39106	0.164206	0.254487
ENSG00000272328		8.64943	-1.36084	0.349618	-3.89237	9.92701e-05	0.00225839	8.64943	-0.974414	0.229528	-4.24529	2.18306e-05	0.000111545
ENSG00000107165	TYRP1	29.9252	-1.39031	0.3575	-3.88897	0.000100671	0.0022847	29.9252	-1.36491	0.252146	-5.41319	6.19102e-08	5.77756e-07
ENSG00000182179	UBA7	1699.88	0.576906	0.148334	3.88923	0.000100564	0.0022847	1699.88	0.581768	0.117565	4.94847	7.47993e-07	5.44433e-06
ENSG00000149428	HYOU1	7314.06	0.439439	0.113017	3.88824	0.000100972	0.00228874	7314.06	0.457971	0.0776929	5.89463	3.75517e-09	4.57861e-08
ENSG00000197273	GUCA2A	527.535	-1.6045	0.41276	-3.88726	0.000101382	0.0022931	527.535	-1.56481	0.306517	-5.10513	3.30561e-07	2.60965e-06
ENSG00000139719	VPS33A	640.782	-0.316445	0.0814072	-3.88719	0.00010141	0.0022931	640.782	-0.191621	0.0567141	-3.37873	0.000728223	0.00250322
ENSG00000170629	DPY19L2P2	23.1287	-1.02273	0.263153	-3.88647	0.000101713	0.0022944	23.1287	-0.592823	0.184103	-3.22006	0.00128162	0.00410167
ENSG00000203711	C6orf99	18.4218	-0.764267	0.196658	-3.88627	0.000101798	0.0022944	18.4218	-0.379716	0.139005	-2.73168	0.00630127	0.0163514
ENSG00000114631	PODXL2	2176.46	0.820696	0.211184	3.88617	0.000101837	0.0022944	2176.46	0.372079	0.151027	2.46366	0.0137525	0.0319573
ENSG00000185344	ATP6V0A2	920.538	-0.342524	0.0881707	-3.88479	0.000102419	0.00230473	920.538	-0.195646	0.062847	-3.11305	0.00185163	0.00565244
ENSG00000151729	SLC25A4	1196.32	0.474009	0.122047	3.88381	0.000102832	0.00231124	1196.32	0.527474	0.0920087	5.73287	9.87437e-09	1.09053e-07
ENSG00000141576	RNF157	1083.84	-0.947032	0.243935	-3.88232	0.000103466	0.00232269	1083.84	-0.829997	0.165479	-5.01573	5.28315e-07	3.97729e-06
ENSG00000141574	SECTM1	941.509	0.924083	0.238079	3.88141	0.000103854	0.00232861	941.509	1.70448	0.186986	9.11558	7.82528e-20	6.54622e-18
ENSG00000272711		67.6726	-0.726369	0.187169	-3.88081	0.000104108	0.0023315	67.6726	-0.705151	0.125045	-5.63917	1.70876e-08	1.79484e-07
ENSG00000119541	VPS4B	1965.46	0.424451	0.109388	3.88025	0.000104348	0.00233408	1965.46	0.379508	0.0846206	4.48482	7.29764e-06	4.18627e-05
ENSG00000143627	PKLR	105.67	-1.82931	0.471482	-3.87991	0.000104494	0.00233454	105.67	-3.1804	0.326256	-9.74818	1.87812e-22	2.35143e-20
ENSG00000136982	DSCC1	498.967	-0.567052	0.146182	-3.87908	0.000104853	0.00233976	498.967	-0.150873	0.119939	-1.25792	0.208421	0.308873
ENSG00000076258	FMO4	99.8001	-0.635765	0.163978	-3.87714	0.000105693	0.00235288	99.8001	-1.05959	0.113776	-9.31288	1.24417e-20	1.16633e-18
ENSG00000266074	BAHCC1	627.671	0.88197	0.227471	3.87728	0.000105632	0.00235288	627.671	0.70225	0.165618	4.24019	2.2333e-05	0.000113831
ENSG00000173698	ADGRG2	60.7558	-1.67815	0.432978	-3.87584	0.000106259	0.0023598	60.7558	-2.19325	0.29302	-7.48496	7.15694e-14	2.13279e-12
ENSG00000107560	RAB11FIP2	417.256	-0.616597	0.159099	-3.87555	0.000106384	0.0023598	417.256	-0.466635	0.117994	-3.95473	7.66207e-05	0.000343513
ENSG00000170425	ADORA2B	648.838	0.734588	0.189522	3.87601	0.000106184	0.0023598	648.838	0.270197	0.136217	1.98358	0.0473028	0.091151
ENSG00000143207	COP1	1803.8	-0.316996	0.0818581	-3.87251	0.000107719	0.00238657	1803.8	-0.348579	0.0575426	-6.05775	1.38038e-09	1.8566e-08
ENSG00000216937	CCDC7	47.3567	-0.57772	0.14926	-3.87055	0.000108589	0.00240299	47.3567	-0.411027	0.104579	-3.93031	8.48365e-05	0.000375921
ENSG00000189057	FAM111B	733.764	-0.638269	0.164924	-3.87008	0.000108801	0.00240485	733.764	-0.334828	0.120072	-2.78857	0.00529407	0.0140685
ENSG00000103942	HOMER2	76.6952	1.51761	0.392243	3.86906	0.000109257	0.00240637	76.6952	2.13369	0.261638	8.15514	3.48782e-16	1.61452e-14
ENSG00000274460		44.3542	-0.838524	0.216725	-3.86908	0.000109249	0.00240637	44.3542	-0.910643	0.151961	-5.99262	2.06481e-09	2.66937e-08
ENSG00000136720	HS6ST1	984.956	0.51309	0.132594	3.86963	0.000109	0.00240637	984.956	0.184612	0.101247	1.8234	0.0682435	0.123636
ENSG00000101126	ADNP	4386.19	-0.346828	0.0896649	-3.86805	0.000109708	0.00241345	4386.19	-0.512145	0.0644593	-7.94525	1.93794e-15	7.67565e-14
ENSG00000133114	GPALPP1	954.199	-0.570417	0.147482	-3.86772	0.000109858	0.00241391	954.199	-0.812066	0.108915	-7.45597	8.92095e-14	2.62079e-12
ENSG00000118873	RAB3GAP2	1235.94	-0.400233	0.103557	-3.86487	0.000111149	0.00243939	1235.94	-0.350058	0.0725631	-4.82419	1.40575e-06	9.64112e-06
ENSG00000053702	NRIP2	121.611	-0.550899	0.142611	-3.86294	0.000112032	0.00245589	121.611	-0.607475	0.104023	-5.83981	5.22601e-09	6.19385e-08
ENSG00000167653	PSCA	230.356	2.25598	0.584292	3.86105	0.0001129	0.002472	230.356	1.8026	0.442442	4.07422	4.6169e-05	0.000218989
ENSG00000172164	SNTB1	2134.83	-0.715259	0.185455	-3.85678	0.000114888	0.00251259	2134.83	-0.714855	0.133809	-5.34235	9.17473e-08	8.24687e-07
ENSG00000157873	TNFRSF14	2819.43	0.463268	0.120168	3.85517	0.00011565	0.00252628	2819.43	0.390913	0.0970688	4.02717	5.64515e-05	0.00026151
ENSG00000219626	FAM228B	71.6589	-0.620284	0.160922	-3.85457	0.000115932	0.00252948	71.6589	-0.795036	0.116231	-6.84012	7.91253e-12	1.67875e-10
ENSG00000154188	ANGPT1	73.7798	-0.89976	0.233488	-3.85357	0.000116409	0.00253692	73.7798	-0.584962	0.175525	-3.33264	0.000860266	0.00289575
ENSG00000169905	TOR1AIP2	1936.96	0.395359	0.10262	3.85265	0.000116848	0.00253843	1936.96	0.562021	0.0727891	7.72123	1.1521e-14	3.95809e-13
ENSG00000133858	ZFC3H1	1221.17	-0.545402	0.141568	-3.85257	0.000116886	0.00253843	1221.17	-0.505348	0.0996905	-5.06917	3.99552e-07	3.09024e-06
ENSG00000115827	DCAF17	554.471	-0.377728	0.0980405	-3.85277	0.000116788	0.00253843	554.471	-0.263912	0.0706169	-3.73724	0.000186049	0.000755003
ENSG00000258498	DIO3OS	496.804	-1.32591	0.344257	-3.8515	0.000117399	0.0025466	496.804	-1.46659	0.241812	-6.06501	1.31943e-09	1.78621e-08
ENSG00000133131	MORC4	1307.5	0.581291	0.150963	3.85054	0.000117857	0.00255357	1307.5	0.960531	0.106736	8.9991	2.27573e-19	1.7689e-17
ENSG00000143839	REN	75.9847	-1.76268	0.457992	-3.84872	0.000118736	0.00256143	75.9847	-2.82355	0.325174	-8.68319	3.84821e-18	2.41712e-16
ENSG00000174516	PELI3	236.503	0.5873	0.152575	3.84926	0.000118477	0.00256143	236.503	0.813921	0.116284	6.9994	2.57066e-12	5.96464e-11
ENSG00000273314		74.4879	-0.566168	0.147095	-3.84898	0.000118609	0.00256143	74.4879	-0.428537	0.0996822	-4.29903	1.71546e-05	9.03752e-05
ENSG00000138101	DTNB	383.186	-0.577169	0.149978	-3.84837	0.000118907	0.00256143	383.186	-0.468902	0.116359	-4.0298	5.58253e-05	0.000259125
ENSG00000175707	KDF1	867.925	0.402916	0.104697	3.84841	0.000118889	0.00256143	867.925	0.250762	0.0857989	2.92267	0.0034704	0.00976055
ENSG00000104177	MYEF2	299.952	-1.36078	0.353712	-3.84713	0.000119508	0.00257141	299.952	-1.81776	0.242079	-7.50896	5.95967e-14	1.79899e-12
ENSG00000133115	STOML3	14.0528	-1.56392	0.406587	-3.84646	0.000119839	0.00257557	14.0528	-1.29771	0.274221	-4.73236	2.21924e-06	1.44301e-05
ENSG00000175548	ALG10B	209.311	-0.955463	0.248456	-3.8456	0.000120257	0.00258158	209.311	-0.638329	0.167068	-3.82078	0.000133033	0.000559452
ENSG00000164822	DEFA6	1305.36	-2.54079	0.661011	-3.84379	0.000121147	0.0025977	1305.36	-0.970061	0.463412	-2.0933	0.0363223	0.0729457
ENSG00000213057	C1orf220	21.8744	-0.847372	0.22058	-3.84156	0.000122254	0.00261842	21.8744	-0.679519	0.150217	-4.52359	6.07994e-06	3.55219e-05
ENSG00000070081	NUCB2	1340.53	0.550834	0.143441	3.84014	0.000122966	0.00263066	1340.53	0.994986	0.107462	9.25894	2.06466e-20	1.89735e-18
ENSG00000100226	GTPBP1	2343.07	0.329272	0.0857781	3.83865	0.000123713	0.00264361	2343.07	0.344196	0.0661335	5.20457	1.94445e-07	1.62226e-06
ENSG00000135480	KRT7	615.433	1.27142	0.331303	3.83763	0.000124225	0.00265151	615.433	1.86755	0.286432	6.52003	7.02912e-11	1.22664e-09
ENSG00000174405	LIG4	357.559	-0.603078	0.157177	-3.83695	0.000124572	0.00265589	357.559	-0.55646	0.109592	-5.07755	3.82332e-07	2.9706e-06
ENSG00000196188	CTSE	2712.72	1.76689	0.460782	3.83455	0.000125794	0.00267887	2712.72	1.20121	0.379221	3.16757	0.0015372	0.00481067
ENSG00000166510	CCDC68	417.419	0.713976	0.186277	3.83287	0.000126655	0.00269412	417.419	1.05394	0.15209	6.92975	4.21576e-12	9.49819e-11
ENSG00000249306	LINC01411	55.9502	-2.30599	0.601682	-3.83257	0.000126814	0.00269444	55.9502	-2.31731	0.401779	-5.76764	8.03898e-09	9.09443e-08
ENSG00000163710	PCOLCE2	43.8243	-1.80697	0.471553	-3.83195	0.000127133	0.00269813	43.8243	-0.612414	0.322881	-1.89672	0.0578651	0.107686
ENSG00000164654	MIOS	1081.22	-0.314621	0.0821759	-3.82863	0.000128858	0.00273165	1081.22	-0.312465	0.0600034	-5.20746	1.91448e-07	1.60011e-06
ENSG00000197808	ZNF461	80.3786	-0.783089	0.204576	-3.82786	0.000129263	0.00273401	80.3786	-0.89489	0.144381	-6.19812	5.71406e-10	8.3148e-09
ENSG00000140497	SCAMP2	5222.94	0.36084	0.0942641	3.82797	0.000129204	0.00273401	5222.94	0.178936	0.0728892	2.4549	0.0140924	0.0325766
ENSG00000175793	SFN	6677.31	0.754999	0.197317	3.82632	0.000130072	0.00274802	6677.31	0.505591	0.146628	3.44811	0.000564521	0.00200364
ENSG00000154269	ENPP3	566.57	-1.55541	0.406765	-3.82386	0.000131378	0.00277247	566.57	-3.332	0.278913	-11.9464	6.78194e-33	4.79255e-30
ENSG00000144647	POMGNT2	636.9	0.566752	0.148235	3.82334	0.000131655	0.00277516	636.9	0.537938	0.105266	5.11027	3.21696e-07	2.54829e-06
ENSG00000197713	RPE	1328.96	-0.397421	0.103969	-3.82248	0.000132118	0.00278178	1328.96	-0.268675	0.0814766	-3.29757	0.000975242	0.00323376
ENSG00000084652	TXLNA	2809.74	0.314404	0.0822844	3.82094	0.000132943	0.002796	2809.74	0.372387	0.0556818	6.68778	2.26589e-11	4.34431e-10
ENSG00000095002	MSH2	1350.04	-0.442043	0.115699	-3.82062	0.000133118	0.00279653	1350.04	-0.106565	0.0903395	-1.17961	0.238157	0.343712
ENSG00000174365	SNHG11	452.04	-0.510049	0.13351	-3.8203	0.00013329	0.00279698	452.04	-0.793302	0.100396	-7.90173	2.7506e-15	1.05581e-13
ENSG00000163964	PIGX	854.044	-0.387022	0.101412	-3.81632	0.000135455	0.00283924	854.044	-0.293507	0.0753129	-3.89717	9.73216e-05	0.000425782
ENSG00000141526	SLC16A3	4485.99	0.677847	0.177643	3.81578	0.000135755	0.00284232	4485.99	0.686046	0.134915	5.08503	3.67559e-07	2.86776e-06
ENSG00000105821	DNAJC2	1400.5	-0.475225	0.124556	-3.81537	0.000135981	0.00284386	1400.5	-0.438816	0.102089	-4.29838	1.72053e-05	9.06078e-05
ENSG00000109099	PMP22	1508.83	0.599125	0.157064	3.81454	0.000136438	0.00285023	1508.83	0.843953	0.130399	6.47207	9.66674e-11	1.62755e-09
ENSG00000050438	SLC4A8	124.96	-0.909032	0.238382	-3.81334	0.000137103	0.00286091	124.96	-0.916868	0.164468	-5.57475	2.47891e-08	2.50374e-07
ENSG00000173762	CD7	274.525	0.83411	0.218773	3.81267	0.000137474	0.00286498	274.525	1.35984	0.184025	7.38942	1.47466e-13	4.14927e-12
ENSG00000171953	ATPAF2	509.067	0.454346	0.119183	3.81216	0.000137758	0.00286498	509.067	0.476408	0.0886081	5.37657	7.59179e-08	6.95603e-07
ENSG00000187398	LUZP2	20.833	-1.43918	0.377517	-3.81223	0.000137721	0.00286498	20.833	-1.13674	0.281707	-4.03517	5.45623e-05	0.000254274
ENSG00000026950	BTN3A1	1365.82	0.507061	0.133041	3.81131	0.000138233	0.00286846	1365.82	0.925763	0.102999	8.98809	2.51557e-19	1.92328e-17
ENSG00000152292	SH2D6	31.0056	-1.39351	0.365626	-3.81131	0.000138233	0.00286846	31.0056	-1.37703	0.266674	-5.16371	2.42099e-07	1.96877e-06
ENSG00000167861	HID1	2423.08	0.598046	0.156995	3.80933	0.000139343	0.00288507	2423.08	0.880389	0.137401	6.40746	1.47967e-10	2.41287e-09
ENSG00000074356	NCBP3	1333.79	0.377514	0.0990961	3.80957	0.000139206	0.00288507	1333.79	0.391994	0.0675138	5.80612	6.3936e-09	7.38073e-08
ENSG00000105327	BBC3	821.977	0.58634	0.153937	3.80897	0.000139546	0.00288607	821.977	0.102811	0.120458	0.853498	0.393383	0.507578
ENSG00000185915	KLHL34	19.0807	-2.16422	0.568432	-3.80735	0.000140462	0.00289788	19.0807	-3.3907	0.384714	-8.81356	1.2123e-18	8.13508e-17
ENSG00000253106		73.7032	-0.506235	0.13297	-3.80714	0.000140583	0.00289788	73.7032	-0.486605	0.0901106	-5.40009	6.66087e-08	6.16974e-07
ENSG00000258738		70.9424	-0.594093	0.156036	-3.80742	0.000140424	0.00289788	70.9424	-0.509067	0.107539	-4.7338	2.20353e-06	1.4338e-05
ENSG00000185008	ROBO2	193.514	-1.27884	0.336043	-3.80559	0.000141464	0.00290576	193.514	-1.74017	0.248053	-7.01534	2.29384e-12	5.37582e-11
ENSG00000125249	RAP2A	1683.7	-0.542664	0.142577	-3.80611	0.000141169	0.00290576	1683.7	-0.42027	0.096343	-4.36222	1.28749e-05	6.97996e-05
ENSG00000130164	LDLR	4901.46	0.593077	0.155844	3.80557	0.000141477	0.00290576	4901.46	0.408702	0.113639	3.59651	0.00032252	0.00122657
ENSG00000012171	SEMA3B	1671.52	0.806054	0.21182	3.80538	0.000141589	0.00290576	1671.52	0.0830588	0.168944	0.491636	0.622977	0.714738
ENSG00000265982		29.0901	1.07356	0.282178	3.80456	0.000142056	0.00291216	29.0901	0.557679	0.224213	2.48728	0.0128725	0.0302668
ENSG00000136111	TBC1D4	1973.96	-0.577782	0.151911	-3.80344	0.000142702	0.00292218	1973.96	-0.550512	0.107879	-5.10306	3.34198e-07	2.63597e-06
ENSG00000228409	CCT6P1	136.715	-0.436965	0.114913	-3.80256	0.000143209	0.00292934	136.715	-0.360769	0.0845739	-4.26573	1.99252e-05	0.000103223
ENSG00000009765	IYD	1227.19	-0.76266	0.200624	-3.80144	0.000143858	0.00293395	1227.19	-1.52104	0.144386	-10.5346	5.98624e-26	1.34546e-23
ENSG00000114378	HYAL1	436.396	1.39646	0.367358	3.80136	0.000143906	0.00293395	436.396	0.865529	0.278679	3.10582	0.0018975	0.00577003
ENSG00000112033	PPARD	1977.18	0.43107	0.113391	3.80162	0.000143756	0.00293395	1977.18	0.14528	0.0912998	1.59124	0.111555	0.185223
ENSG00000138823	MTTP	159.333	-2.24817	0.591495	-3.80082	0.000144217	0.00293707	159.333	-1.84383	0.411775	-4.47776	7.543e-06	4.31243e-05
ENSG00000184903	IMMP2L	329.814	-0.513527	0.135177	-3.79892	0.000145327	0.00295323	329.814	-0.762168	0.097331	-7.83067	4.85261e-15	1.7612e-13
ENSG00000100196	KDELR3	1390.5	0.596764	0.157087	3.79895	0.000145312	0.00295323	1390.5	0.944642	0.129459	7.29682	2.94641e-13	7.86341e-12
ENSG00000271870		49.5199	-0.596788	0.157118	-3.79835	0.00014566	0.00295679	49.5199	-0.701491	0.114687	-6.11659	9.56003e-10	1.33891e-08
ENSG00000110092	CCND1	7977.46	0.515733	0.135879	3.79554	0.00014732	0.00298724	7977.46	0.40198	0.100676	3.99282	6.52918e-05	0.000297877
ENSG00000179044	EXOC3L1	163.178	0.626171	0.165031	3.79425	0.000148089	0.00299956	163.178	0.416494	0.135083	3.08325	0.00204754	0.00615875
ENSG00000006652	IFRD1	1412.33	-0.506838	0.133667	-3.7918	0.000149559	0.00302606	1412.33	-0.521815	0.093889	-5.55779	2.73217e-08	2.72414e-07
ENSG00000057593	F7	74.5545	-1.74696	0.46099	-3.78958	0.0001509	0.00304119	74.5545	-3.98716	0.349372	-11.4124	3.62779e-30	1.43992e-27
ENSG00000164086	DUSP7	819.363	0.395164	0.104277	3.78956	0.000150917	0.00304119	819.363	0.47389	0.079625	5.95152	2.65656e-09	3.35532e-08
ENSG00000183513	COA5	738.413	-0.336383	0.0887674	-3.78949	0.000150959	0.00304119	738.413	-0.311421	0.0690593	-4.50948	6.49864e-06	3.77317e-05
ENSG00000162409	PRKAA2	68.6902	-1.92174	0.507045	-3.79008	0.000150597	0.00304119	68.6902	-1.10212	0.346538	-3.18038	0.00147082	0.00462545
ENSG00000108576	SLC6A4	132.962	-1.58402	0.418043	-3.78914	0.00015117	0.00304215	132.962	-3.29765	0.298624	-11.0428	2.37531e-28	7.147e-26
ENSG00000196418	ZNF124	204.215	-0.466912	0.123285	-3.78727	0.00015231	0.00305851	204.215	-0.408881	0.0872662	-4.68544	2.7936e-06	1.77321e-05
ENSG00000185414	MRPL30	1286.14	-0.319752	0.0844272	-3.78731	0.000152288	0.00305851	1286.14	-0.156905	0.0671409	-2.33695	0.0194416	0.0428754
ENSG00000171813	PWWP2B	1193.74	0.494462	0.130622	3.78544	0.000153435	0.00307777	1193.74	0.147081	0.107487	1.36836	0.171199	0.263031
ENSG00000105649	RAB3A	114.65	0.815855	0.215547	3.78505	0.000153679	0.00307936	114.65	1.07049	0.15401	6.95075	3.63341e-12	8.25593e-11
ENSG00000162645	GBP2	2318.62	0.606419	0.160283	3.78342	0.000154685	0.0030959	2318.62	1.14006	0.127232	8.96053	3.23125e-19	2.40156e-17
ENSG00000253729	PRKDC	8691.88	-0.551357	0.145739	-3.78318	0.000154836	0.0030959	8691.88	-0.411767	0.105335	-3.90913	9.26302e-05	0.000407071
ENSG00000119121	TRPM6	209.437	-1.26103	0.333505	-3.78113	0.000156117	0.00311816	209.437	-2.38559	0.231333	-10.3124	6.19399e-25	1.14405e-22
ENSG00000115825	PRKD3	1005.19	-0.500863	0.132487	-3.78048	0.000156528	0.00312302	1005.19	-0.24212	0.0952789	-2.54117	0.0110481	0.0265287
ENSG00000271971		45.8786	-0.643591	0.170264	-3.77997	0.000156848	0.00312385	45.8786	-0.81516	0.125338	-6.50367	7.8383e-11	1.35142e-09
ENSG00000171385	KCND3	183.795	1.08614	0.287348	3.77988	0.000156904	0.00312385	183.795	0.707191	0.216245	3.27033	0.00107423	0.00351452
ENSG00000267152		50.9332	-0.627675	0.166112	-3.77862	0.0001577	0.00313634	50.9332	-0.692358	0.119494	-5.7941	6.86895e-09	7.86137e-08
ENSG00000105982	RNF32	153.689	-0.626434	0.16583	-3.77758	0.000158362	0.00314615	153.689	-0.581712	0.114611	-5.07555	3.86367e-07	2.9982e-06
ENSG00000238113	LINC01410	30.0868	-1.11219	0.294466	-3.77695	0.000158758	0.00315066	30.0868	-1.40438	0.204938	-6.8527	7.24694e-12	1.55214e-10
ENSG00000170827	CELP	185.077	-1.5839	0.41959	-3.77487	0.000160091	0.00316593	185.077	-3.31947	0.29867	-11.1142	1.07059e-28	3.47826e-26
ENSG00000141655	TNFRSF11A	1362.83	0.754494	0.199876	3.7748	0.000160135	0.00316593	1362.83	0.737557	0.149525	4.93266	8.11162e-07	5.86748e-06
ENSG00000146733	PSPH	866.299	-0.515804	0.13662	-3.77548	0.000159702	0.00316593	866.299	-0.439429	0.102735	-4.2773	1.89178e-05	9.85786e-05
ENSG00000168913	ENHO	15.7871	1.26665	0.335564	3.77469	0.000160205	0.00316593	15.7871	0.141312	0.236625	0.5972	0.550374	0.652882
ENSG00000205485		61.8534	-0.51865	0.137431	-3.7739	0.000160713	0.0031687	61.8534	-0.601914	0.101538	-5.92796	3.0673e-09	3.81215e-08
ENSG00000204217	BMPR2	1879.19	-0.469898	0.124529	-3.77341	0.000161031	0.0031687	1879.19	-0.498566	0.0991568	-5.02806	4.95476e-07	3.7543e-06
ENSG00000181649	PHLDA2	1751.85	0.779222	0.206493	3.7736	0.000160908	0.0031687	1751.85	0.53007	0.155263	3.414	0.000640161	0.00224141
ENSG00000090006	LTBP4	4346.95	0.744005	0.197184	3.77316	0.000161195	0.0031687	4346.95	0.361951	0.151993	2.38137	0.0172483	0.0387345
ENSG00000152518	ZFP36L2	11967.1	0.464607	0.123125	3.77346	0.000161001	0.0031687	11967.1	0.000437129	0.0882441	0.00495364	0.996048	0.997491
ENSG00000185920	PTCH1	1562.99	-0.656663	0.174063	-3.77255	0.000161589	0.0031731	1562.99	-1.13456	0.127184	-8.92067	4.63489e-19	3.35131e-17
ENSG00000158014	SLC30A2	122.305	-1.73788	0.460714	-3.77214	0.000161854	0.00317497	122.305	-3.22616	0.3175	-10.1611	2.9562e-24	4.96828e-22
ENSG00000101109	STK4	2147.25	-0.421763	0.111824	-3.77166	0.000162165	0.00317772	2147.25	-0.473637	0.0833526	-5.68234	1.32866e-08	1.42613e-07
ENSG00000235192		11.6402	-0.834764	0.221357	-3.77113	0.000162511	0.00318116	11.6402	-0.71324	0.147309	-4.84181	1.28663e-06	8.91279e-06
ENSG00000065485	PDIA5	1370.81	0.36975	0.0980579	3.77073	0.000162772	0.00318292	1370.81	0.412141	0.0698506	5.90032	3.62801e-09	4.43516e-08
ENSG00000133519	ZDHHC8P1	219.458	-1.39861	0.371028	-3.76955	0.000163545	0.00319469	219.458	-1.14342	0.257826	-4.43486	9.21316e-06	5.16684e-05
ENSG00000100979	PLTP	3206.5	-0.934119	0.247867	-3.76864	0.000164141	0.0031963	3206.5	-0.791575	0.166508	-4.75397	1.99461e-06	1.31482e-05
ENSG00000156110	ADK	1171.6	-0.429352	0.113922	-3.76882	0.000164022	0.0031963	1171.6	-0.376312	0.0903835	-4.16351	3.13394e-05	0.000154495
ENSG00000141013	GAS8	554.34	0.36745	0.0974981	3.76879	0.000164042	0.0031963	554.34	0.286919	0.0701198	4.09184	4.27973e-05	0.000204924
ENSG00000145632	PLK2	937.424	0.737505	0.195735	3.76787	0.000164645	0.00320276	937.424	1.3398	0.139169	9.62715	6.14082e-22	6.94285e-20
ENSG00000267322	SNHG22	40.973	1.08305	0.287667	3.76493	0.000166598	0.00323738	40.973	0.183819	0.221769	0.828876	0.407175	0.521442
ENSG00000182307	C8orf33	3494.34	-0.615269	0.163471	-3.76377	0.00016737	0.00324392	3494.34	-0.781342	0.115803	-6.74717	1.50757e-11	2.99507e-10
ENSG00000272994		59.6421	-0.634148	0.168493	-3.76364	0.000167456	0.00324392	59.6421	-0.589799	0.121723	-4.84541	1.26354e-06	8.76907e-06
ENSG00000110844	PRPF40B	196.42	-0.498469	0.132441	-3.76369	0.000167422	0.00324392	196.42	-0.442744	0.0977814	-4.5279	5.95732e-06	3.48929e-05
ENSG00000105205	CLC	49.9104	-2.0393	0.541888	-3.76332	0.000167674	0.00324478	49.9104	0.723071	0.413811	1.74734	0.0805777	0.141662
ENSG00000158246	TENT5B	53.2522	0.962141	0.255724	3.76242	0.000168277	0.00325307	53.2522	1.08632	0.189702	5.72645	1.02556e-08	1.12606e-07
ENSG00000138075	ABCG5	29.9712	1.2948	0.344225	3.7615	0.000168895	0.00325627	29.9712	1.35723	0.242722	5.5917	2.24859e-08	2.29096e-07
ENSG00000214194	SMIM30	653.571	-0.569644	0.151445	-3.7614	0.000168966	0.00325627	653.571	-0.324345	0.112888	-2.87316	0.00406389	0.0111866
ENSG00000180263	FGD6	702.644	-0.476463	0.126659	-3.76177	0.000168716	0.00325627	702.644	-0.0161646	0.101751	-0.158864	0.873776	0.914155
ENSG00000147669	POLR2K	1516	-0.529052	0.140679	-3.76069	0.000169442	0.00326207	1516	-0.434017	0.110845	-3.91555	9.02001e-05	0.000397046
ENSG00000116017	ARID3A	1633.27	-0.793215	0.210972	-3.75981	0.000170045	0.00327029	1633.27	-1.53043	0.153065	-9.99854	1.54666e-23	2.30824e-21
ENSG00000230071	RPL4P6	9.9862	0.626933	0.16681	3.75836	0.000171033	0.00328591	9.9862	0.81989	0.111714	7.33921	2.14861e-13	5.87719e-12
ENSG00000128284	APOL3	696.189	0.662471	0.176446	3.75453	0.000173666	0.00333307	696.189	1.44053	0.136439	10.5581	4.66044e-26	1.06025e-23
ENSG00000206195	DUXAP8	54.2174	-1.53947	0.410244	-3.75257	0.000175029	0.00335578	54.2174	-1.4194	0.277334	-5.11801	3.0878e-07	2.45432e-06
ENSG00000170037	CNTROB	1056.26	0.385143	0.102671	3.75122	0.000175976	0.00336356	1056.26	0.415788	0.0748511	5.55486	2.77828e-08	2.76785e-07
ENSG00000136122	BORA	425.102	-0.506414	0.134984	-3.75167	0.000175662	0.00336356	425.102	-0.319926	0.103622	-3.08745	0.00201884	0.00608621
ENSG00000253696	KBTBD11-OT1	16.8148	0.870559	0.232066	3.75135	0.000175888	0.00336356	16.8148	0.30502	0.160824	1.8966	0.0578805	0.107696
ENSG00000249743		26.514	-2.19077	0.584117	-3.75057	0.000176432	0.00336881	26.514	-2.96644	0.393777	-7.53329	4.94775e-14	1.5156e-12
ENSG00000158113	LRRC43	22.9987	-1.05947	0.282578	-3.74929	0.000177338	0.00338265	22.9987	-1.56474	0.200269	-7.8132	5.57519e-15	1.98863e-13
ENSG00000139055	ERP27	224.662	-1.42223	0.379421	-3.74842	0.000177951	0.00339088	224.662	-2.1884	0.247376	-8.84646	9.03416e-19	6.19604e-17
ENSG00000168427	KLHL30	21.363	1.18971	0.317422	3.74803	0.000178228	0.00339269	21.363	0.737264	0.234695	3.14137	0.00168162	0.00519984
ENSG00000104213	PDGFRL	73.1426	0.87963	0.234758	3.74697	0.000178984	0.00340361	73.1426	1.51845	0.192224	7.89938	2.80291e-15	1.07148e-13
ENSG00000226476	LINC01748	66.2607	-1.47156	0.392774	-3.74657	0.000179267	0.00340553	66.2607	-1.55559	0.260104	-5.98062	2.22285e-09	2.84607e-08
ENSG00000176678	FOXL1	181.237	-0.784103	0.209327	-3.74583	0.000179798	0.00341214	181.237	-0.614113	0.150776	-4.073	4.64107e-05	0.000219856
ENSG00000169062	UPF3A	1077.58	-0.472362	0.126135	-3.74489	0.000180472	0.00341327	1077.58	-0.694231	0.091175	-7.61427	2.65194e-14	8.48574e-13
ENSG00000122378	PRXL2A	2302.43	-0.578478	0.154478	-3.74473	0.00018059	0.00341327	2302.43	-0.471317	0.105192	-4.48055	7.44494e-06	4.26029e-05
ENSG00000100077	GRK3	485.618	-0.705389	0.188334	-3.74542	0.000180091	0.00341327	485.618	-0.524743	0.127835	-4.10483	4.04609e-05	0.000194586
ENSG00000166881	NEMP1	861.639	-0.435363	0.11626	-3.74475	0.000180575	0.00341327	861.639	-0.0086204	0.0898415	-0.0959512	0.923559	0.94858
ENSG00000197275	RAD54B	132.03	-0.582488	0.155589	-3.74376	0.000181286	0.00342296	132.03	-0.249833	0.122803	-2.03441	0.0419099	0.0823932
ENSG00000165078	CPA6	117.306	-1.79478	0.479449	-3.74342	0.000181531	0.00342412	117.306	-2.07717	0.330763	-6.27993	3.38728e-10	5.14993e-09
ENSG00000135220	UGT2A3	418.831	-1.78061	0.475766	-3.74261	0.000182118	0.00343173	418.831	-2.77074	0.323185	-8.57323	1.00624e-17	5.90294e-16
ENSG00000134802	SLC43A3	554.333	1.02333	0.273479	3.74191	0.000182627	0.00343785	554.333	1.41673	0.190247	7.44682	9.56137e-14	2.79135e-12
ENSG00000183775	KCTD16	28.3284	-1.93116	0.516176	-3.74128	0.000183089	0.00343785	28.3284	-2.52525	0.356318	-7.08707	1.3698e-12	3.293e-11
ENSG00000178802	MPI	1182.09	0.487304	0.130255	3.74115	0.00018318	0.00343785	1182.09	0.468781	0.0929922	5.04108	4.62905e-07	3.53479e-06
ENSG00000167536	DHRS13	165.637	0.575927	0.153941	3.74121	0.000183135	0.00343785	165.637	0.505043	0.120584	4.1883	2.81046e-05	0.000140035
ENSG00000117593	DARS2	1419.39	-0.422597	0.112991	-3.7401	0.000183946	0.00344875	1419.39	-0.165438	0.0855151	-1.9346	0.0530389	0.100308
ENSG00000157978	LDLRAP1	1663.71	0.411788	0.110118	3.73951	0.000184376	0.00345335	1663.71	0.0696845	0.082482	0.844845	0.398197	0.512655
ENSG00000248161		18.2263	-0.866951	0.231858	-3.73915	0.000184646	0.00345495	18.2263	-0.679957	0.167712	-4.05431	5.02821e-05	0.000236156
ENSG00000151240	DIP2C	517.59	0.590769	0.15802	3.73858	0.000185063	0.00345927	517.59	0.408349	0.120829	3.37955	0.000726051	0.0024976
ENSG00000108590	MED31	161.767	0.476427	0.12748	3.73726	0.000186034	0.00346495	161.767	0.655302	0.0999491	6.55636	5.51381e-11	9.7962e-10
ENSG00000164961	WASHC5	2108.69	-0.430833	0.115284	-3.73716	0.00018611	0.00346495	2108.69	-0.35078	0.083128	-4.21976	2.44568e-05	0.000123408
ENSG00000159788	RGS12	796.285	0.508101	0.135947	3.73751	0.000185854	0.00346495	796.285	0.344753	0.0991253	3.47795	0.000505271	0.0018253
ENSG00000139146	SINHCAF	3189.37	-0.515927	0.138047	-3.73734	0.00018598	0.00346495	3189.37	-0.321071	0.104815	-3.06321	0.00218976	0.00652974
ENSG00000014216	CAPN1	12493	0.39242	0.105033	3.73617	0.000186846	0.00347519	12493	0.141662	0.0858345	1.65041	0.0988588	0.167732
ENSG00000146757	ZNF92	355.721	-0.549407	0.147108	-3.73472	0.000187927	0.00348833	355.721	-0.378631	0.110886	-3.41459	0.000638774	0.00223697
ENSG00000136068	FLNB	14807.6	0.485902	0.1301	3.73485	0.000187831	0.00348833	14807.6	0.34465	0.106983	3.22154	0.00127503	0.00408198
ENSG00000155100	OTUD6B	537.03	-0.609827	0.163312	-3.73412	0.000188373	0.00349314	537.03	-0.419781	0.125385	-3.34793	0.000814176	0.00276069
ENSG00000256618	MTRNR2L1	150.352	-2.49066	0.667186	-3.73308	0.000189153	0.00350412	150.352	-3.22018	0.450806	-7.14315	9.12133e-13	2.27181e-11
ENSG00000132541	RIDA	724.667	-0.588372	0.157666	-3.73176	0.000190144	0.00351898	724.667	-0.585293	0.115973	-5.04681	4.49248e-07	3.44627e-06
ENSG00000260231	KDM7A-DT	744.475	-0.605965	0.162489	-3.72927	0.000192036	0.00355048	744.475	-0.894436	0.109688	-8.15435	3.51074e-16	1.62111e-14
ENSG00000186073	CDIN1	239.235	-0.500813	0.134352	-3.72761	0.000193307	0.00357045	239.235	-0.0974387	0.0938655	-1.03807	0.299239	0.411462
ENSG00000167680	SEMA6B	344.92	0.566328	0.151945	3.72718	0.000193632	0.00357291	344.92	0.515887	0.143626	3.59188	0.000328297	0.00124378
ENSG00000225434	LINC01504	47.5285	-0.829233	0.222504	-3.72682	0.000193913	0.00357455	47.5285	-0.784653	0.150155	-5.22563	1.73567e-07	1.46379e-06
ENSG00000145681	HAPLN1	71.8975	-1.04033	0.279219	-3.72585	0.000194659	0.00358476	71.8975	-0.560709	0.195013	-2.87524	0.0040372	0.0111214
ENSG00000106565	TMEM176B	7746.28	-0.747787	0.200786	-3.7243	0.00019586	0.00359624	7746.28	-1.11355	0.139072	-8.00698	1.17557e-15	4.8411e-14
ENSG00000185614	INKA1	36.6439	0.546312	0.14667	3.72478	0.000195489	0.00359624	36.6439	0.568008	0.130006	4.36908	1.24773e-05	6.79205e-05
ENSG00000171865	RNASEH1	636.542	-0.33047	0.0887304	-3.72443	0.00019576	0.00359624	636.542	-0.0361752	0.0623278	-0.580402	0.561644	0.662711
ENSG00000182704	TSKU	2053.47	0.427253	0.114755	3.72318	0.000196729	0.00360864	2053.47	0.19989	0.0840793	2.3774	0.0174353	0.0390884
ENSG00000260101		20.7361	-0.869038	0.233458	-3.72246	0.000197294	0.00361545	20.7361	-0.717954	0.161716	-4.43959	9.01294e-06	5.0674e-05
ENSG00000259345		25.4998	-1.27682	0.343169	-3.72068	0.000198685	0.00363465	25.4998	-1.5736	0.233208	-6.74763	1.50281e-11	2.9888e-10
ENSG00000181350	LRRC75A	734.926	0.554025	0.148906	3.72062	0.000198732	0.00363465	734.926	-0.176367	0.113669	-1.55159	0.120761	0.19744
ENSG00000103024	NME3	1227.79	0.642416	0.17269	3.72006	0.000199178	0.00363924	1227.79	0.336188	0.139691	2.40666	0.0160992	0.0364788
ENSG00000261324		77.4305	-0.814163	0.218918	-3.71903	0.000199991	0.00364696	77.4305	-0.84077	0.146385	-5.74357	9.27025e-09	1.03123e-07
ENSG00000146955	RAB19	76.8295	0.638891	0.171786	3.71911	0.000199929	0.00364696	76.8295	0.229054	0.14154	1.6183	0.105598	0.177392
ENSG00000164830	OXR1	1277.16	-0.582608	0.156672	-3.71864	0.000200297	0.00364897	1277.16	-0.617127	0.10975	-5.62304	1.87631e-08	1.94567e-07
ENSG00000146411	SLC2A12	257.688	-1.13477	0.305236	-3.71766	0.000201076	0.00365602	257.688	-1.73471	0.221704	-7.82441	5.10049e-15	1.83687e-13
ENSG00000105472	CLEC11A	388.593	0.596515	0.160452	3.71773	0.000201021	0.00365602	388.593	0.165434	0.13875	1.19232	0.233136	0.337798
ENSG00000102871	TRADD	768.784	0.478627	0.128773	3.71683	0.000201739	0.0036645	768.784	0.316085	0.100235	3.15344	0.00161357	0.00501685
ENSG00000161298	ZNF382	26.0803	-0.869011	0.233863	-3.7159	0.000202483	0.00367443	26.0803	-0.8228	0.168754	-4.87574	1.08402e-06	7.65711e-06
ENSG00000160188	RSPH1	199.159	0.725675	0.195341	3.71492	0.000203269	0.00368154	199.159	0.955683	0.145491	6.56866	5.07716e-11	9.10716e-10
ENSG00000267199		10.4934	-1.23296	0.331881	-3.71507	0.000203146	0.00368154	10.4934	-1.09723	0.223864	-4.90134	9.51875e-07	6.78534e-06
ENSG00000005884	ITGA3	5198.07	0.638247	0.171828	3.71446	0.000203638	0.00368464	5198.07	0.536703	0.132967	4.03636	5.42859e-05	0.000253176
ENSG00000181826	RELL1	118.953	0.597904	0.161015	3.71334	0.00020454	0.0036927	118.953	0.914917	0.136197	6.71762	1.84722e-11	3.60082e-10
ENSG00000106178	CCL24	1156.5	-1.15675	0.311527	-3.71317	0.000204677	0.0036927	1156.5	-0.43312	0.227114	-1.90706	0.0565124	0.105667
ENSG00000163754	GYG1	1432.49	-0.370205	0.0996934	-3.71343	0.000204466	0.0036927	1432.49	-0.10714	0.0804612	-1.33157	0.183	0.277753
ENSG00000162430	SELENON	3618.54	0.467419	0.125911	3.7123	0.000205381	0.00370181	3618.54	0.348915	0.086548	4.03146	5.54314e-05	0.000257552
ENSG00000107738	VSIR	1256.54	0.448138	0.120751	3.71126	0.000206227	0.00371348	1256.54	0.559303	0.106701	5.24177	1.59047e-07	1.35573e-06
ENSG00000145050	MANF	2841.48	0.426702	0.115003	3.71037	0.000206955	0.003723	2841.48	0.569613	0.0788191	7.22684	4.94376e-13	1.28728e-11
ENSG00000086159	AQP6	18.6673	-1.37874	0.371624	-3.71005	0.000207221	0.00372419	18.6673	-0.983017	0.255123	-3.85311	0.000116625	0.000499687
ENSG00000170581	STAT2	2215.46	0.382396	0.103127	3.70801	0.000208895	0.00375066	2215.46	0.789072	0.0855416	9.22443	2.85086e-20	2.53251e-18
ENSG00000118600	RXYLT1	600.571	-0.350919	0.0946461	-3.70769	0.000209156	0.00375174	600.571	-0.282242	0.0682519	-4.1353	3.5449e-05	0.000172483
ENSG00000235888		63.2	-1.29017	0.348064	-3.70671	0.000209972	0.00375914	63.2	-1.97774	0.244776	-8.07981	6.48686e-16	2.80121e-14
ENSG00000108960	MMD	629.038	-0.443775	0.119715	-3.70693	0.000209785	0.00375914	629.038	-0.266721	0.0905973	-2.94403	0.00323974	0.00919059
ENSG00000149600	COMMD7	2232.44	-0.463342	0.12502	-3.70615	0.00021043	0.00376373	2232.44	-0.592847	0.0913069	-6.49291	8.41967e-11	1.43704e-09
ENSG00000085563	ABCB1	1354.49	-1.23222	0.332614	-3.70465	0.000211679	0.00377883	1354.49	-2.2457	0.224326	-10.0109	1.36494e-23	2.05347e-21
ENSG00000099995	SF3A1	4501.03	0.270477	0.0730089	3.70471	0.000211635	0.00377883	4501.03	0.24044	0.0530298	4.53406	5.78617e-06	3.3933e-05
ENSG00000236296	GUSBP5	21.6429	-1.1539	0.31155	-3.70375	0.000212435	0.0037887	21.6429	-1.71629	0.216705	-7.91994	2.37631e-15	9.27406e-14
ENSG00000154832	CXXC1	1509.39	0.435641	0.117677	3.70199	0.000213911	0.00381138	1509.39	0.434088	0.103097	4.21046	2.5485e-05	0.000128215
ENSG00000109321	AREG	3184.18	-1.02835	0.277814	-3.70156	0.000214281	0.00381433	3184.18	-1.49611	0.200625	-7.45724	8.83562e-14	2.59982e-12
ENSG00000179218	CALR	34702.2	0.336332	0.0909438	3.69824	0.000217102	0.00386085	34702.2	0.430838	0.0641149	6.71979	1.81987e-11	3.5624e-10
ENSG00000164076	CAMKV	43.7378	-1.93771	0.524039	-3.69765	0.000217605	0.00386336	43.7378	-2.68079	0.364632	-7.35202	1.95228e-13	5.37959e-12
ENSG00000234899	SOX9-AS1	73.216	-0.849573	0.229769	-3.69751	0.000217723	0.00386336	73.216	-0.833773	0.153953	-5.41576	6.10287e-08	5.70101e-07
ENSG00000162928	PEX13	1188.83	-0.32117	0.086865	-3.69735	0.000217864	0.00386336	1188.83	-0.251614	0.0651187	-3.86393	0.000111578	0.000480047
ENSG00000177238	TRIM72	200.085	2.30999	0.625075	3.69554	0.000219418	0.00387985	200.085	2.15197	0.426895	5.04099	4.63136e-07	3.53511e-06
ENSG00000080839	RBL1	628.842	-0.496581	0.134368	-3.69569	0.000219292	0.00387985	628.842	-0.405688	0.102112	-3.97296	7.09863e-05	0.000320642
ENSG00000112210	RAB23	378.616	-0.547414	0.148123	-3.69568	0.000219299	0.00387985	378.616	-0.0174885	0.120088	-0.14563	0.884213	0.921199
ENSG00000175573	C11orf68	1116.8	0.377842	0.102289	3.69388	0.000220854	0.00390155	1116.8	0.210739	0.0850578	2.47759	0.0132272	0.0309253
ENSG00000176624	MEX3C	1046.18	0.382499	0.103584	3.69264	0.000221935	0.00391693	1046.18	0.360962	0.0720404	5.01055	5.42735e-07	4.0727e-06
ENSG00000160199	PKNOX1	778.809	0.268999	0.0728604	3.69197	0.000222521	0.00392356	778.809	0.310548	0.0508356	6.10887	1.00341e-09	1.399e-08
ENSG00000105287	PRKD2	2131.14	0.364257	0.0986902	3.69091	0.000223455	0.00393336	2131.14	0.274254	0.0885346	3.0977	0.00195026	0.00590617
ENSG00000054611	TBC1D22A	1350.74	0.306354	0.0830034	3.69086	0.000223498	0.00393336	1350.74	0.115257	0.0638226	1.8059	0.0709347	0.127743
ENSG00000109158	GABRA4	38.882	-2.2124	0.599695	-3.68921	0.000224953	0.00395523	38.882	-2.34465	0.40398	-5.80387	6.4803e-09	7.45775e-08
ENSG00000121957	GPSM2	2187.49	-0.521177	0.141329	-3.68768	0.000226311	0.00397162	2187.49	-0.909496	0.100038	-9.09155	9.76363e-20	8.02381e-18
ENSG00000197191	CYSRT1	51.2183	0.930898	0.252433	3.6877	0.000226293	0.00397162	51.2183	0.937987	0.183214	5.11962	3.06156e-07	2.43554e-06
ENSG00000101158	NELFCD	4962.54	-0.430236	0.116695	-3.68685	0.000227044	0.00397701	4962.54	-0.66101	0.0868556	-7.61044	2.73157e-14	8.71066e-13
ENSG00000134324	LPIN1	1351.54	0.521377	0.141409	3.68701	0.000226908	0.00397701	1351.54	0.652001	0.100084	6.51453	7.29189e-11	1.26658e-09
ENSG00000196876	SCN8A	133.544	-0.99546	0.27024	-3.68361	0.000229951	0.00402384	133.544	-0.998936	0.198167	-5.04088	4.634e-07	3.53568e-06
ENSG00000164142	FAM160A1	182.965	0.520806	0.141393	3.68339	0.000230149	0.00402384	182.965	0.417842	0.104889	3.98368	6.78564e-05	0.000308596
ENSG00000169398	PTK2	3749.9	-0.365366	0.0992076	-3.68284	0.000230646	0.00402608	3749.9	-0.337128	0.0680937	-4.95094	7.38564e-07	5.382e-06
ENSG00000176248	ANAPC2	1360.9	0.400333	0.108704	3.68277	0.000230709	0.00402608	1360.9	0.228582	0.0995375	2.29645	0.0216504	0.0469911
ENSG00000261468		28.5503	-0.748458	0.20329	-3.68173	0.000231653	0.00402748	28.5503	-0.797307	0.14469	-5.51045	3.57921e-08	3.49765e-07
ENSG00000172081	MOB3A	1186.08	0.29024	0.0788285	3.68192	0.000231484	0.00402748	1186.08	0.294616	0.0618693	4.7619	1.91776e-06	1.27225e-05
ENSG00000136379	ABHD17C	3649.4	0.381657	0.103657	3.68193	0.000231478	0.00402748	3649.4	0.247298	0.078114	3.16586	0.00154626	0.00483418
ENSG00000149499	EML3	1382.3	0.388692	0.105555	3.68235	0.000231092	0.00402748	1382.3	0.205252	0.0830751	2.47068	0.0134857	0.0314273
ENSG00000106245	BUD31	1450.5	-0.434153	0.117975	-3.68004	0.000233199	0.00404438	1450.5	-0.20935	0.0924734	-2.2639	0.0235803	0.0504983
ENSG00000184220	CMSS1	921.496	-0.382994	0.104067	-3.68027	0.00023299	0.00404438	921.496	-0.168636	0.0905873	-1.86159	0.0626612	0.115076
ENSG00000068489	PRR11	830.153	-0.445296	0.121006	-3.67995	0.000233275	0.00404438	830.153	-0.141597	0.0945141	-1.49816	0.134093	0.215424
ENSG00000201772	SNORA5C	13.2313	-0.718603	0.195289	-3.67969	0.000233518	0.00404483	13.2313	-0.78114	0.135901	-5.74785	9.03877e-09	1.00848e-07
ENSG00000186446	ZNF501	93.2979	-0.639073	0.173705	-3.67906	0.000234091	0.004051	93.2979	-0.441343	0.121384	-3.63594	0.000276974	0.00107443
ENSG00000187097	ENTPD5	1795.32	-0.655005	0.178055	-3.67866	0.000234462	0.00405366	1795.32	-1.09666	0.135451	-8.09639	5.66142e-16	2.5027e-14
ENSG00000144026	ZNF514	495.854	-0.47596	0.129415	-3.67776	0.000235287	0.00405664	495.854	-0.651048	0.0914645	-7.11804	1.09474e-12	2.70137e-11
ENSG00000172572	PDE3A	660.514	-1.06117	0.288535	-3.6778	0.000235252	0.00405664	660.514	-1.309	0.203404	-6.43549	1.23079e-10	2.0301e-09
ENSG00000126562	WNK4	1571.41	-0.775825	0.210947	-3.67782	0.000235238	0.00405664	1571.41	-0.975867	0.161063	-6.05891	1.37046e-09	1.84458e-08
ENSG00000167193	CRK	2449.44	0.332365	0.0903864	3.67715	0.000235853	0.00406264	2449.44	0.36525	0.06374	5.73031	1.00249e-08	1.10434e-07
ENSG00000163297	ANTXR2	2279.32	0.556089	0.151283	3.67582	0.000237085	0.00407745	2279.32	0.838825	0.123324	6.80179	1.03327e-11	2.1489e-10
ENSG00000108561	C1QBP	5618.58	0.512296	0.139372	3.67575	0.00023715	0.00407745	5618.58	0.661207	0.106535	6.20646	5.41929e-10	7.91674e-09
ENSG00000176853	FAM91A1	2240.48	-0.532245	0.144823	-3.67515	0.000237712	0.00408335	2240.48	-0.2215	0.108624	-2.03915	0.0414348	0.0816054
ENSG00000167716	WDR81	1126.04	0.460816	0.12547	3.67272	0.000239985	0.0041186	1126.04	0.267939	0.108031	2.4802	0.0131309	0.0307634
ENSG00000149782	PLCB3	4273.51	0.504404	0.137362	3.67207	0.000240592	0.00412523	4273.51	0.36881	0.107648	3.42608	0.000612353	0.00215212
ENSG00000122884	P4HA1	2170.16	0.539303	0.146894	3.67138	0.000241248	0.00412831	2170.16	0.764022	0.113303	6.74315	1.5499e-11	3.07262e-10
ENSG00000167701	GPT	438.292	1.08944	0.296754	3.67118	0.000241436	0.00412831	438.292	-0.181353	0.244797	-0.740828	0.458797	0.570934
ENSG00000197461	PDGFA	998.971	0.699499	0.190516	3.67161	0.000241028	0.00412831	998.971	-0.013417	0.14252	-0.0941415	0.924997	0.949739
ENSG00000102221	JADE3	744.721	-0.432526	0.117832	-3.67072	0.000241872	0.00413199	744.721	-0.677015	0.0897693	-7.54172	4.63822e-14	1.43492e-12
ENSG00000143924	EML4	3893.41	-0.388201	0.105774	-3.67011	0.00024245	0.00413806	3893.41	-0.151625	0.0742251	-2.04277	0.0410752	0.0810169
ENSG00000107147	KCNT1	30.5605	-1.7236	0.469676	-3.66977	0.000242769	0.00413971	30.5605	-1.88557	0.321791	-5.85961	4.63968e-09	5.57843e-08
ENSG00000169962	TAS1R3	155.1	-1.31391	0.358075	-3.66936	0.000243162	0.00414187	155.1	-1.59558	0.244289	-6.53154	6.50961e-11	1.14563e-09
ENSG00000253320	MAILR	42.2564	-0.764192	0.208274	-3.66917	0.000243339	0.00414187	42.2564	-0.886837	0.150257	-5.90215	3.58798e-09	4.3891e-08
ENSG00000132383	RPA1	2638.67	0.34868	0.0950847	3.66705	0.000245366	0.00417256	2638.67	0.463026	0.0650441	7.11864	1.08997e-12	2.69673e-11
ENSG00000106484	MEST	2527.35	-0.446877	0.121885	-3.66637	0.000246013	0.00417976	2527.35	-0.534288	0.0860409	-6.2097	5.30858e-10	7.76718e-09
ENSG00000113805	CNTN3	45.4489	-1.56956	0.428241	-3.66514	0.000247201	0.00419501	45.4489	-2.42262	0.302659	-8.00445	1.19999e-15	4.93079e-14
ENSG00000101452	DHX35	687.526	-0.377258	0.102941	-3.66478	0.000247548	0.00419501	687.526	-0.571276	0.0740837	-7.71122	1.24624e-14	4.22703e-13
ENSG00000129245	FXR2	1046.54	0.3509	0.0957503	3.66474	0.000247586	0.00419501	1046.54	0.284664	0.0677583	4.20117	2.6554e-05	0.00013302
ENSG00000272341		76.8096	-0.707959	0.193227	-3.66387	0.000248436	0.00420179	76.8096	-0.950058	0.133319	-7.12621	1.03172e-12	2.556e-11
ENSG00000196378	ZNF34	147.31	-0.51676	0.141038	-3.66398	0.000248327	0.00420179	147.31	-0.52526	0.0978066	-5.37039	7.8567e-08	7.15309e-07
ENSG00000146243	IRAK1BP1	231.675	-0.53482	0.14599	-3.6634	0.000248894	0.00420215	231.675	-0.555045	0.106655	-5.20411	1.94924e-07	1.62481e-06
ENSG00000108518	PFN1	29339.3	0.473282	0.129201	3.66315	0.000249133	0.00420215	29339.3	0.50128	0.101815	4.92343	8.50393e-07	6.1275e-06
ENSG00000272189		150.274	-0.542341	0.148053	-3.66315	0.000249128	0.00420215	150.274	-0.446078	0.105608	-4.22392	2.40088e-05	0.000121477
ENSG00000151650	VENTX	153.041	-1.81336	0.495159	-3.66217	0.000250084	0.00420656	153.041	-2.50941	0.333036	-7.53493	4.88591e-14	1.50407e-12
ENSG00000089335	ZNF302	468.674	-0.549758	0.150136	-3.66173	0.000250514	0.00420656	468.674	-0.579561	0.103658	-5.59111	2.25626e-08	2.29752e-07
ENSG00000133874	RNF122	200.212	0.494057	0.134916	3.66197	0.000250282	0.00420656	200.212	0.556734	0.101595	5.47992	4.25524e-08	4.09183e-07
ENSG00000215417	MIR17HG	91.4457	-0.797604	0.217825	-3.66168	0.000250567	0.00420656	91.4457	-0.804436	0.165054	-4.87377	1.09486e-06	7.71541e-06
ENSG00000188428	BLOC1S5	487.285	-0.366765	0.100145	-3.66234	0.000249921	0.00420656	487.285	-0.333682	0.073065	-4.56692	4.94953e-06	2.95467e-05
ENSG00000184203	PPP1R2	2014.05	-0.420268	0.11478	-3.6615	0.000250747	0.00420656	2014.05	-0.375683	0.0833647	-4.5065	6.59056e-06	3.81823e-05
ENSG00000128534	LSM8	1116.84	-0.331418	0.0905554	-3.65983	0.000252379	0.00423012	1116.84	-0.459218	0.0693586	-6.62092	3.56977e-11	6.59348e-10
ENSG00000134574	DDB2	849.188	0.521339	0.142505	3.65838	0.000253817	0.00424507	849.188	0.634916	0.0995792	6.37599	1.81782e-10	2.92088e-09
ENSG00000198142	SOWAHC	1378.3	-0.45715	0.124961	-3.65836	0.000253839	0.00424507	1378.3	-0.493216	0.0911693	-5.40989	6.30621e-08	5.87038e-07
ENSG00000137857	DUOX1	165.71	0.936968	0.256125	3.65824	0.000253953	0.00424507	165.71	0.211197	0.188991	1.1175	0.263781	0.372875
ENSG00000133477	FAM83F	1513.89	0.511329	0.139869	3.65577	0.000256408	0.00428226	1513.89	0.140982	0.109359	1.28916	0.197342	0.295284
ENSG00000091640	SPAG7	1070.9	0.426932	0.116795	3.65539	0.000256792	0.00428485	1070.9	0.409471	0.0825568	4.95987	7.05403e-07	5.15848e-06
ENSG00000197530	MIB2	1522.93	0.619454	0.169627	3.65187	0.000260341	0.00434017	1522.93	0.397421	0.145544	2.7306	0.00632196	0.016396
ENSG00000276644	DACH1	1151.94	-1.07055	0.293214	-3.65108	0.000261137	0.00434458	1151.94	-1.27938	0.201167	-6.35976	2.02071e-10	3.21093e-09
ENSG00000170421	KRT8	99373	0.526761	0.144282	3.65092	0.000261304	0.00434458	99373	0.413585	0.108652	3.80651	0.000140942	0.000588733
ENSG00000196335	STK31	108.463	-1.20112	0.328958	-3.6513	0.00026092	0.00434458	108.463	-0.579631	0.225798	-2.56704	0.0102572	0.0248827
ENSG00000205730	ITPRIPL2	1576.18	0.396974	0.108772	3.64962	0.000262632	0.00435788	1576.18	0.41615	0.0773899	5.37732	7.56029e-08	6.93739e-07
ENSG00000136937	NCBP1	2211.67	-0.30385	0.0832592	-3.64945	0.000262805	0.00435788	2211.67	-0.200975	0.0582085	-3.45268	0.000555054	0.00197568
ENSG00000117472	TSPAN1	11740.4	0.676515	0.185368	3.64957	0.000262675	0.00435788	11740.4	0.243271	0.179408	1.35597	0.175109	0.268067
ENSG00000276122		65.1096	-2.34424	0.642397	-3.64921	0.00026305	0.00435807	65.1096	-3.46059	0.442691	-7.81718	5.40211e-15	1.93058e-13
ENSG00000146021	KLHL3	211.41	-0.93653	0.256668	-3.64879	0.000263475	0.00436125	211.41	-1.50741	0.176775	-8.52725	1.49865e-17	8.70944e-16
ENSG00000186687	LYRM7	610.463	-0.451039	0.123648	-3.64776	0.000264541	0.00437501	610.463	-0.38275	0.0911555	-4.19887	2.6825e-05	0.000134269
ENSG00000139679	LPAR6	428.934	-0.812559	0.222795	-3.64711	0.000265206	0.00438213	428.934	-0.583112	0.15661	-3.72335	0.000196599	0.000792978
ENSG00000211660	IGLV2-23	1284.4	-1.34003	0.367481	-3.64653	0.000265804	0.00438497	1284.4	-0.88931	0.289615	-3.07066	0.00213585	0.00639658
ENSG00000019144	PHLDB1	1446.78	0.494016	0.135477	3.64649	0.000265848	0.00438497	1446.78	0.101349	0.10441	0.970678	0.331709	0.445449
ENSG00000116254	CHD5	22.2611	1.15764	0.317536	3.64571	0.000266659	0.00439329	22.2611	1.02202	0.226117	4.51987	6.18768e-06	3.60723e-05
ENSG00000164761	TNFRSF11B	587.16	-1.08023	0.296314	-3.64555	0.000266824	0.00439329	587.16	-0.0637195	0.240226	-0.265248	0.790818	0.851233
ENSG00000114770	ABCC5	950.168	-0.443265	0.121693	-3.64248	0.000270024	0.00444206	950.168	-0.758065	0.0856759	-8.84806	8.90546e-19	6.13031e-17
ENSG00000004975	DVL2	1037.42	0.375205	0.103019	3.64209	0.000270434	0.00444488	1037.42	0.252651	0.076386	3.30756	0.000941124	0.00313344
ENSG00000118707	TGIF2	1353.81	-0.534894	0.146928	-3.6405	0.000272105	0.00446841	1353.81	-0.673357	0.111721	-6.02715	1.6688e-09	2.20166e-08
ENSG00000185798	WDR53	224.274	-0.310117	0.0852381	-3.63824	0.000274506	0.00450389	224.274	-0.173964	0.0661647	-2.62926	0.00855712	0.021347
ENSG00000147853	AK3	2996.19	-0.436893	0.120138	-3.63658	0.000276282	0.00452506	2996.19	-0.489132	0.0814742	-6.00352	1.93087e-09	2.51013e-08
ENSG00000156469	MTERF3	666.131	-0.430131	0.118278	-3.6366	0.00027626	0.00452506	666.131	-0.264291	0.0952488	-2.77475	0.00552447	0.0146121
ENSG00000229180		236.435	-0.55862	0.153708	-3.6343	0.000278734	0.00456121	236.435	-0.992027	0.1085	-9.14307	6.07037e-20	5.19462e-18
ENSG00000109738	GLRB	29.5442	-0.917818	0.252623	-3.63316	0.000279972	0.00457746	29.5442	-0.509274	0.212582	-2.39565	0.0165907	0.0374516
ENSG00000164823	OSGIN2	807.449	-0.460337	0.126732	-3.63235	0.000280847	0.00458773	807.449	-0.257965	0.0974364	-2.64752	0.00810842	0.0203748
ENSG00000182165	TP53TG1	379.643	-0.615053	0.16938	-3.6312	0.000282101	0.00459616	379.643	-0.98858	0.117601	-8.40623	4.23386e-17	2.28274e-15
ENSG00000132359	RAP1GAP2	1490.39	0.562282	0.154837	3.63146	0.000281825	0.00459616	1490.39	0.526712	0.108167	4.86943	1.1192e-06	7.8639e-06
ENSG00000064313	TAF2	1104.81	-0.436662	0.120247	-3.63137	0.000281925	0.00459616	1104.81	-0.245068	0.0895691	-2.73607	0.00621769	0.0161705
ENSG00000173451	THAP2	167.261	-0.428914	0.11813	-3.63086	0.000282475	0.00459822	167.261	-0.372001	0.0845155	-4.40157	1.07469e-05	5.92968e-05
ENSG00000153071	DAB2	2237.91	-0.533364	0.146927	-3.63012	0.00028329	0.00460347	2237.91	-0.944326	0.113971	-8.28565	1.17461e-16	5.7664e-15
ENSG00000185022	MAFF	1021.05	0.458809	0.126384	3.63027	0.000283121	0.00460347	1021.05	0.526249	0.102235	5.14744	2.64072e-07	2.12982e-06
ENSG00000126822	PLEKHG3	1971.87	0.431616	0.11891	3.62978	0.000283662	0.0046055	1971.87	0.215052	0.0914717	2.35102	0.0187221	0.0414947
ENSG00000197381	ADARB1	419.023	0.46416	0.127947	3.62775	0.000285896	0.00463371	419.023	0.54385	0.102899	5.28529	1.25506e-07	1.09664e-06
ENSG00000213337	ANKRD39	396.059	0.413042	0.113855	3.62778	0.000285869	0.00463371	396.059	0.425569	0.0916136	4.64526	3.39653e-06	2.11067e-05
ENSG00000128739	SNRPN	419.894	-1.06951	0.294838	-3.62744	0.000286242	0.00463529	419.894	-0.81035	0.198113	-4.09033	4.30758e-05	0.000206046
ENSG00000183317	EPHA10	557.953	0.687669	0.189607	3.62681	0.00028694	0.00464256	557.953	0.431419	0.135262	3.1895	0.0014252	0.004504
ENSG00000247708	STX18-AS1	72.5923	-0.393656	0.10858	-3.62551	0.000288392	0.00464991	72.5923	-0.477148	0.0766555	-6.22457	4.82865e-10	7.16044e-09
ENSG00000213145	CRIP1	166.153	0.937363	0.258519	3.6259	0.000287953	0.00464991	166.153	1.21926	0.200807	6.07183	1.26461e-09	1.72199e-08
ENSG00000164933	SLC25A32	1139.69	-0.477284	0.131636	-3.62578	0.000288091	0.00464991	1139.69	-0.230089	0.100898	-2.28041	0.0225836	0.0486766
ENSG00000259305	ZHX1-C8orf76	29.2742	-0.578002	0.159421	-3.62563	0.000288257	0.00464991	29.2742	-0.163043	0.114283	-1.42665	0.15368	0.240915
ENSG00000162944	RFTN2	69.0565	-0.570576	0.157402	-3.62496	0.000289001	0.00465572	69.0565	-0.487313	0.123107	-3.95845	7.54375e-05	0.000338534
ENSG00000197837	H4-16	32.7037	-0.7201	0.198663	-3.62473	0.000289268	0.00465598	32.7037	-0.721027	0.134548	-5.3589	8.37323e-08	7.60851e-07
ENSG00000146039	SLC17A4	162.11	-1.23993	0.342176	-3.62366	0.000290468	0.00467128	162.11	-1.43623	0.247723	-5.79774	6.72135e-09	7.71085e-08
ENSG00000104044	OCA2	52.628	-1.84505	0.509332	-3.6225	0.000291771	0.00467664	52.628	-2.02429	0.341691	-5.92432	3.13596e-09	3.88972e-08
ENSG00000168476	REEP4	1428.29	0.503535	0.138979	3.6231	0.000291096	0.00467664	1428.29	0.572486	0.101249	5.65423	1.56543e-08	1.65644e-07
ENSG00000186106	ANKRD46	664.486	-0.536057	0.147981	-3.62247	0.000291804	0.00467664	664.486	-0.465178	0.111309	-4.17915	2.92603e-05	0.000145293
ENSG00000196535	MYO18A	2686.81	0.478652	0.132131	3.62256	0.000291701	0.00467664	2686.81	0.288873	0.100856	2.86422	0.00418032	0.0114834
ENSG00000213630	BOLA3P3	9.41729	-1.32408	0.365729	-3.62039	0.000294158	0.00471031	9.41729	-2.58588	0.267903	-9.65231	4.80616e-22	5.63892e-20
ENSG00000151532	VTI1A	745.48	-0.295612	0.0816753	-3.61936	0.00029533	0.00472502	745.48	-0.119654	0.0627212	-1.90772	0.0564275	0.10554
ENSG00000231925	TAPBP	10790.7	0.46179	0.12763	3.61818	0.000296678	0.00472777	10790.7	0.629917	0.0978485	6.43768	1.21313e-10	2.00628e-09
ENSG00000259153		48.3564	-0.674046	0.186258	-3.61888	0.000295884	0.00472777	48.3564	-0.594197	0.137789	-4.31236	1.61524e-05	8.553e-05
ENSG00000203739	PRDX6-AS1	15.1201	-0.652293	0.180279	-3.61824	0.000296614	0.00472777	15.1201	-0.401342	0.128773	-3.11666	0.0018291	0.00559132
ENSG00000261183	SPINT1-AS1	391.891	0.458288	0.126665	3.6181	0.000296768	0.00472777	391.891	0.31086	0.102057	3.04594	0.00231957	0.0068838
ENSG00000081277	PKP1	412.868	-1.3635	0.376795	-3.61868	0.000296111	0.00472777	412.868	-0.602667	0.263606	-2.28624	0.0222401	0.0480696
ENSG00000103326	CAPN15	4104.93	0.487416	0.134744	3.61736	0.000297625	0.00473736	4104.93	0.0490375	0.117049	0.418947	0.675255	0.758574
ENSG00000196458	ZNF605	334.985	-0.73603	0.203514	-3.61661	0.000298484	0.00474699	334.985	-0.67834	0.138397	-4.90142	9.51456e-07	6.7851e-06
ENSG00000006695	COX10	734.941	0.346621	0.0958656	3.6157	0.000299535	0.00475965	734.941	0.265926	0.0671361	3.96099	7.46397e-05	0.000335438
ENSG00000168016	TRANK1	1022.81	0.481557	0.133199	3.61532	0.000299978	0.00476263	1022.81	0.215064	0.123677	1.73892	0.0820492	0.143655
ENSG00000184226	PCDH9	17.9872	-1.08754	0.300989	-3.61324	0.000302398	0.00479697	17.9872	-0.441039	0.236308	-1.86637	0.0619891	0.114124
ENSG00000078237	TIGAR	605.319	-0.671972	0.186	-3.61275	0.000302968	0.00480193	605.319	-0.267408	0.137898	-1.93918	0.0524799	0.0994022
ENSG00000172775	PSME3IP1	2420.12	-0.244628	0.0677367	-3.61146	0.000304478	0.00482175	2420.12	-0.328162	0.0493504	-6.64963	2.93832e-11	5.52008e-10
ENSG00000170881	RNF139	1099.72	-0.453256	0.125512	-3.61124	0.000304736	0.00482175	1099.72	-0.189844	0.0923701	-2.05525	0.0398549	0.0789173
ENSG00000008323	PLEKHG6	2053.02	-0.498569	0.138103	-3.61012	0.000306057	0.00483099	2053.02	-0.938814	0.101481	-9.25111	2.22181e-20	2.01203e-18
ENSG00000166526	ZNF3	1500.83	-0.340976	0.0944659	-3.60951	0.000306773	0.00483099	1500.83	-0.499149	0.0662544	-7.53382	4.9276e-14	1.51191e-12
ENSG00000150540	HNMT	1685.74	-0.539935	0.149545	-3.61052	0.000305584	0.00483099	1685.74	-0.609578	0.109365	-5.57379	2.49257e-08	2.51618e-07
ENSG00000118939	UCHL3	575.389	-0.504885	0.13986	-3.60993	0.00030628	0.00483099	575.389	-0.602059	0.108625	-5.54256	2.98078e-08	2.95151e-07
ENSG00000233871	DLG5-AS1	9.83501	-0.7588	0.210227	-3.60943	0.000306874	0.00483099	9.83501	-0.773501	0.148474	-5.20968	1.8917e-07	1.58259e-06
ENSG00000072682	P4HA2	2244.83	0.42695	0.118285	3.6095	0.000306789	0.00483099	2244.83	0.354156	0.0939435	3.76988	0.000163325	0.0006717
ENSG00000101546	RBFA	573.539	0.419477	0.11623	3.60902	0.000307356	0.00483451	573.539	0.522705	0.0814929	6.41411	1.41644e-10	2.3138e-09
ENSG00000124207	CSE1L	5979.72	-0.370729	0.102751	-3.60805	0.00030851	0.00484858	5979.72	-0.425546	0.0813843	-5.22884	1.70573e-07	1.44244e-06
ENSG00000101367	MAPRE1	5920.89	-0.392263	0.10874	-3.60735	0.000309346	0.00485761	5920.89	-0.507727	0.0762911	-6.65513	2.83048e-11	5.32822e-10
ENSG00000236287	ZBED5	1093.28	-0.36739	0.10186	-3.60682	0.000309976	0.00486342	1093.28	-0.369757	0.0727849	-5.08013	3.77174e-07	2.93419e-06
ENSG00000167797	CDK2AP2	2513.89	0.474721	0.131684	3.60499	0.000312169	0.0048937	2513.89	0.237076	0.100662	2.35517	0.0185141	0.0410826
ENSG00000100558	PLEK2	2374.96	0.497382	0.138024	3.60359	0.000313847	0.00491284	2374.96	0.593971	0.0989156	6.00482	1.91543e-09	2.49528e-08
ENSG00000106100	NOD1	448.395	-0.400052	0.111018	-3.60348	0.000313984	0.00491284	448.395	-0.367203	0.0791408	-4.63986	3.48639e-06	2.16075e-05
ENSG00000196878	LAMB3	6898.58	0.577977	0.160401	3.60332	0.00031418	0.00491284	6898.58	0.503978	0.134995	3.73331	0.000188976	0.000765548
ENSG00000273142	LINC02604	243.424	-0.737961	0.204845	-3.60253	0.000315137	0.00492369	243.424	-0.933354	0.141185	-6.61087	3.82069e-11	7.03604e-10
ENSG00000110063	DCPS	804.537	0.411366	0.114209	3.60186	0.000315946	0.00492631	804.537	0.520275	0.0891932	5.83312	5.44004e-09	6.41897e-08
ENSG00000103707	MTFMT	489.798	0.315822	0.0876861	3.60174	0.000316097	0.00492631	489.798	0.278031	0.0669583	4.1523	3.29145e-05	0.000161414
ENSG00000187446	CHP1	5062.7	0.368305	0.102252	3.60193	0.000315865	0.00492631	5062.7	0.229833	0.0873764	2.63038	0.00852883	0.021285
ENSG00000091542	ALKBH5	2293.6	0.320805	0.0890964	3.60065	0.000317423	0.00493562	2293.6	0.464474	0.0622231	7.46466	8.3515e-14	2.46514e-12
ENSG00000146842	TMEM209	871.926	-0.363266	0.100891	-3.6006	0.000317488	0.00493562	871.926	-0.225391	0.0709569	-3.17645	0.00149091	0.0046823
ENSG00000171603	CLSTN1	10147.1	0.384402	0.106752	3.60087	0.000317154	0.00493562	10147.1	0.167431	0.0839648	1.99406	0.0461451	0.0893632
ENSG00000109610	SOD3	3906.5	1.19207	0.331154	3.59973	0.00031855	0.004948	3906.5	0.17596	0.247147	0.711964	0.476487	0.587034
ENSG00000167695	TLCD3A	1405.38	0.516721	0.143592	3.59855	0.000319998	0.00496223	1405.38	0.657388	0.107842	6.09586	1.08849e-09	1.50524e-08
ENSG00000243667	WDR92	40.6534	-0.589001	0.163674	-3.59862	0.000319915	0.00496223	40.6534	-0.542619	0.129577	-4.18763	2.81879e-05	0.000140413
ENSG00000225680		21.4904	-1.12061	0.311449	-3.59804	0.000320623	0.00496368	21.4904	-1.29515	0.214084	-6.0497	1.45116e-09	1.94212e-08
ENSG00000128833	MYO5C	1795.09	0.50569	0.140538	3.59824	0.000320376	0.00496368	1795.09	0.467887	0.0996967	4.6931	2.69095e-06	1.71564e-05
ENSG00000142677	IL22RA1	1722.89	-0.610517	0.169708	-3.59745	0.000321356	0.00497089	1722.89	-0.710917	0.124737	-5.69932	1.20284e-08	1.30459e-07
ENSG00000178878	APOLD1	1503.79	-1.1239	0.312601	-3.59533	0.000323986	0.00499914	1503.79	-1.98706	0.216098	-9.19517	3.74395e-20	3.2945e-18
ENSG00000139626	ITGB7	171.171	0.826926	0.229996	3.59539	0.000323903	0.00499914	171.171	0.958314	0.179904	5.32679	9.99613e-08	8.92666e-07
ENSG00000139354	GAS2L3	484.466	-0.56087	0.155987	-3.59561	0.000323628	0.00499914	484.466	-0.333994	0.117559	-2.84107	0.00449628	0.0122111
ENSG00000078699	CBFA2T2	1666.47	-0.413992	0.11517	-3.59462	0.00032486	0.00500435	1666.47	-0.707232	0.0849231	-8.32791	8.22846e-17	4.17125e-15
ENSG00000256594		68.8636	-0.527317	0.146687	-3.59484	0.000324594	0.00500435	68.8636	-0.117657	0.119476	-0.984777	0.324734	0.438274
ENSG00000225978	HAR1A	74.924	1.36115	0.378715	3.59413	0.000325472	0.00500964	74.924	1.19814	0.272058	4.40398	1.06284e-05	5.87473e-05
ENSG00000197562	RAB40C	1673.12	0.394504	0.109774	3.59379	0.000325898	0.00501205	1673.12	-0.109223	0.0980867	-1.11354	0.265479	0.374764
ENSG00000196376	SLC35F1	16.2003	-0.847085	0.235725	-3.59353	0.000326232	0.00501306	16.2003	-0.963175	0.184175	-5.22966	1.69819e-07	1.43673e-06
ENSG00000181690	PLAG1	105.025	-1.08648	0.302398	-3.59288	0.000327043	0.0050214	105.025	-1.05156	0.219897	-4.78205	1.73514e-06	1.16645e-05
ENSG00000162227	TAF6L	426.215	0.372679	0.103739	3.59246	0.00032757	0.00502535	426.215	0.155607	0.0858834	1.81184	0.0700111	0.126335
ENSG00000156170	NDUFAF6	471.152	-0.434115	0.120854	-3.59205	0.000328086	0.00502913	471.152	-0.380753	0.0928436	-4.10102	4.11337e-05	0.000197618
ENSG00000163328	GPR155	308.267	-1.0109	0.28147	-3.59148	0.000328802	0.0050347	308.267	-0.838708	0.201752	-4.15711	3.22292e-05	0.000158303
ENSG00000120727	PAIP2	1457.45	-0.34715	0.0966632	-3.59133	0.000328989	0.0050347	1457.45	-0.147557	0.0697645	-2.11508	0.0344232	0.0696944
ENSG00000163755	HPS3	866.543	-0.336577	0.0937971	-3.58835	0.000332779	0.00508852	866.543	-0.0715099	0.0671568	-1.06482	0.286957	0.398421
ENSG00000066777	ARFGEF1	2929.76	-0.465489	0.129762	-3.58726	0.000334176	0.00510569	2929.76	-0.56079	0.0935429	-5.99501	2.03475e-09	2.63599e-08
ENSG00000176428	VPS37D	67.8516	0.995946	0.277832	3.5847	0.000337462	0.00515168	67.8516	0.881559	0.202762	4.34776	1.37533e-05	7.40881e-05
ENSG00000181396	OGFOD3	1291.94	0.429451	0.119823	3.58404	0.000338326	0.00515796	1291.94	0.365949	0.0945255	3.87143	0.000108198	0.000467015
ENSG00000171219	CDC42BPG	1232.09	0.507242	0.141531	3.58396	0.000338426	0.00515796	1232.09	0.103819	0.111067	0.934739	0.349923	0.463953
ENSG00000205268	PDE7A	769.948	-0.446077	0.124493	-3.58314	0.000339489	0.00516993	769.948	-0.39054	0.0950817	-4.10742	4.00104e-05	0.000192568
ENSG00000227855	DPY19L2P3	53.9195	-0.604179	0.168644	-3.58257	0.000340225	0.0051727	53.9195	-0.649942	0.116759	-5.56652	2.5988e-08	2.61036e-07
ENSG00000247982	LINC00926	92.8221	-0.731213	0.204095	-3.58271	0.000340053	0.0051727	92.8221	-0.553859	0.147781	-3.74783	0.00017837	0.000726368
ENSG00000236935		279.95	-1.23515	0.34486	-3.5816	0.000341498	0.00518782	279.95	-3.01068	0.262158	-11.4842	1.58309e-30	6.86805e-28
ENSG00000129422	MTUS1	2055.01	0.565623	0.157945	3.58114	0.000342104	0.00518858	2055.01	0.577997	0.114398	5.05251	4.36049e-07	3.35167e-06
ENSG00000175106	TVP23C	45.8151	0.547092	0.152762	3.58133	0.000341851	0.00518858	45.8151	0.508455	0.108952	4.66677	3.05966e-06	1.92311e-05
ENSG00000176393	RNPEP	3992.89	0.320912	0.0896409	3.57997	0.000343627	0.00520139	3992.89	0.300828	0.0679917	4.42447	9.66775e-06	5.39007e-05
ENSG00000227671		447.86	-0.643832	0.179849	-3.57985	0.000343785	0.00520139	447.86	-0.449624	0.123917	-3.62843	0.000285151	0.0011002
ENSG00000100300	TSPO	6825.73	0.47201	0.131842	3.58011	0.000343448	0.00520139	6825.73	0.357594	0.111563	3.20531	0.00134917	0.0042928
ENSG00000214357	NEURL1B	1692.97	-0.519789	0.145224	-3.57923	0.000344613	0.00520969	1692.97	-0.719056	0.103489	-6.94814	3.70124e-12	8.39983e-11
ENSG00000180875	GREM2	119.992	-1.27409	0.356049	-3.5784	0.000345706	0.00522088	119.992	-1.36053	0.273441	-4.97557	6.5055e-07	4.79116e-06
ENSG00000181031	RPH3AL	559.086	0.494556	0.138212	3.57824	0.000345913	0.00522088	559.086	0.326457	0.106921	3.05326	0.0022637	0.00672763
ENSG00000158156	XKR8	326.514	0.379773	0.106146	3.57785	0.000346434	0.00522452	326.514	0.282905	0.0784746	3.60505	0.000312091	0.00119231
ENSG00000168884	TNIP2	1576.82	0.338454	0.0946054	3.57753	0.000346858	0.00522668	1576.82	0.201789	0.0763784	2.64197	0.00824257	0.020684
ENSG00000090339	ICAM1	1375.14	0.486113	0.135901	3.57697	0.000347597	0.00523359	1375.14	1.09452	0.123089	8.89211	5.99586e-19	4.25296e-17
ENSG00000163406	SLC15A2	82.4148	-0.61972	0.173275	-3.57651	0.00034821	0.00523859	82.4148	-0.668961	0.12278	-5.44846	5.08075e-08	4.82594e-07
ENSG00000187391	MAGI2	86.9211	-0.630297	0.176244	-3.57627	0.000348532	0.00523921	86.9211	-0.761541	0.132358	-5.75363	8.73477e-09	9.80428e-08
ENSG00000168876	ANKRD49	459.462	-0.388856	0.108768	-3.57509	0.000350106	0.00525864	459.462	-0.392077	0.0825918	-4.74717	2.0628e-06	1.35329e-05
ENSG00000248635		43.9064	-1.62853	0.455607	-3.57442	0.000351004	0.00526789	43.9064	-2.31229	0.312377	-7.40225	1.33901e-13	3.8078e-12
ENSG00000231074	HCG18	806.538	-0.321668	0.0900467	-3.57223	0.000353949	0.00530781	806.538	-0.500972	0.0657161	-7.62328	2.47317e-14	8.00988e-13
ENSG00000116574	RHOU	1016.5	-0.571505	0.160028	-3.57129	0.00035523	0.00532275	1016.5	-0.577874	0.110247	-5.24165	1.59146e-07	1.35573e-06
ENSG00000115970	THADA	1233.57	-0.272712	0.0763951	-3.56976	0.000357314	0.00534967	1233.57	-0.278292	0.0561277	-4.95819	7.11529e-07	5.19921e-06
ENSG00000134575	ACP2	1356.36	0.336441	0.0942879	3.56823	0.000359402	0.00537231	1356.36	0.432863	0.0745811	5.80392	6.47824e-09	7.45775e-08
ENSG00000187091	PLCD1	587.362	0.521635	0.146184	3.56835	0.000359232	0.00537231	587.362	0.0310549	0.118209	0.262713	0.792772	0.852607
ENSG00000147654	EBAG9	1042.57	-0.476883	0.133704	-3.5667	0.000361508	0.00539515	1042.57	-0.37687	0.0987422	-3.81671	0.000135245	0.000567601
ENSG00000162302	RPS6KA4	2460.6	0.405603	0.113717	3.56678	0.000361392	0.00539515	2460.6	0.266539	0.0869019	3.06713	0.00216124	0.00645748
ENSG00000164088	PPM1M	387.881	0.416642	0.116836	3.56605	0.000362409	0.00540427	387.881	0.640957	0.101388	6.32182	2.585e-10	4.03541e-09
ENSG00000100605	ITPK1	4751.34	0.432647	0.121346	3.56539	0.000363313	0.00541342	4751.34	0.265755	0.0939489	2.82872	0.00467343	0.0126169
ENSG00000213246	SUPT4H1	2265.02	0.515504	0.144607	3.56486	0.000364055	0.00542014	2265.02	0.544539	0.101303	5.37536	7.64302e-08	6.9961e-07
ENSG00000198569	SLC34A3	20.1974	1.33808	0.375393	3.56447	0.000364587	0.00542374	20.1974	1.70436	0.25843	6.59505	4.25098e-11	7.73679e-10
ENSG00000105552	BCAT2	1546.87	0.443382	0.124398	3.56421	0.000364953	0.00542487	1546.87	0.393593	0.0950528	4.14078	3.46125e-05	0.000168887
ENSG00000165480	SKA3	858.909	-0.473786	0.13299	-3.56258	0.000367229	0.00545435	858.909	-0.186773	0.11101	-1.68248	0.0924753	0.158749
ENSG00000169087	HSPBAP1	255.903	-0.372559	0.104613	-3.56131	0.000369002	0.00547632	255.903	-0.412205	0.0769998	-5.35333	8.63505e-08	7.81975e-07
ENSG00000177045	SIX5	264.54	0.506158	0.142182	3.55992	0.000370964	0.00550106	264.54	0.394613	0.109353	3.60862	0.000307827	0.00117771
ENSG00000090020	SLC9A1	2267.46	0.423527	0.119048	3.55761	0.000374243	0.00554527	2267.46	0.158706	0.103143	1.5387	0.123878	0.201636
ENSG00000142168	SOD1	7616.27	0.466737	0.131204	3.55734	0.000374624	0.00554651	7616.27	0.540006	0.0947764	5.69768	1.21449e-08	1.31493e-07
ENSG00000105662	CRTC1	637.423	0.430388	0.121004	3.5568	0.000375405	0.00555367	637.423	-0.00157143	0.102653	-0.0153082	0.987786	0.992333
ENSG00000070731	ST6GALNAC2	210.772	0.987608	0.277793	3.55519	0.000377706	0.00558324	210.772	1.40546	0.19806	7.09614	1.28288e-12	3.10404e-11
ENSG00000253746		12.389	-1.11421	0.313439	-3.55478	0.000378302	0.00558324	12.389	-1.39835	0.22394	-6.24432	4.25659e-10	6.38684e-09
ENSG00000122912	SLC25A16	590.504	-0.35961	0.101158	-3.55494	0.000378062	0.00558324	590.504	-0.332506	0.0727491	-4.57058	4.86367e-06	2.9063e-05
ENSG00000146250	PRSS35	13.6386	1.15692	0.32554	3.55385	0.000379637	0.00559852	13.6386	0.495194	0.224212	2.2086	0.0272028	0.0570445
ENSG00000279529		27.715	-0.639224	0.179886	-3.5535	0.00038014	0.00560151	27.715	-0.672707	0.127529	-5.27495	1.32796e-07	1.1517e-06
ENSG00000183011	NAA38	1261.97	0.602255	0.169506	3.55301	0.000380856	0.00560763	1261.97	0.797456	0.136424	5.84542	5.0529e-09	6.00776e-08
ENSG00000279415		15.2912	-0.744877	0.209759	-3.55111	0.000383609	0.00563926	15.2912	-0.803117	0.143027	-5.61514	1.96401e-08	2.02224e-07
ENSG00000188636	RTL6	1298.42	0.376168	0.105926	3.55121	0.000383457	0.00563926	1298.42	0.352047	0.0753051	4.67494	2.94035e-06	1.85588e-05
ENSG00000125648	SLC25A23	2297.81	0.464183	0.130727	3.55079	0.000384076	0.00564168	2297.81	0.279435	0.0973374	2.87079	0.00409454	0.0112594
ENSG00000147206	NXF3	120.44	1.94633	0.54825	3.55007	0.000385127	0.00565267	120.44	1.94195	0.391459	4.96081	7.02002e-07	5.13764e-06
ENSG00000257365	FNTB	353.27	0.336212	0.0947596	3.54805	0.000388092	0.00569171	353.27	0.425266	0.064649	6.57808	4.76575e-11	8.63994e-10
ENSG00000185043	CIB1	5736.93	0.453703	0.127941	3.54619	0.000390849	0.00572764	5736.93	0.478377	0.101233	4.72552	2.29523e-06	1.48723e-05
ENSG00000074706	IPCEF1	51.6185	-0.794245	0.224001	-3.54573	0.000391529	0.0057331	51.6185	-0.638741	0.17006	-3.75598	0.000172661	0.000705586
ENSG00000196227	FAM217B	671.192	-0.544462	0.153579	-3.54516	0.000392375	0.00574098	671.192	-0.869182	0.115194	-7.54537	4.51003e-14	1.39789e-12
ENSG00000184500	PROS1	979.413	0.811172	0.228867	3.5443	0.000393664	0.00575533	979.413	0.706763	0.159377	4.43454	9.22702e-06	5.17062e-05
ENSG00000271133		91.1109	-0.718132	0.20264	-3.54388	0.000394285	0.00575749	91.1109	-0.896396	0.146715	-6.10977	9.97727e-10	1.39212e-08
ENSG00000065457	ADAT1	620.573	-0.3655	0.103138	-3.54378	0.000394429	0.00575749	620.573	-0.297143	0.0687481	-4.3222	1.54478e-05	8.22193e-05
ENSG00000273723	SUGT1-DT	39.3402	-0.7528	0.212523	-3.54221	0.000396788	0.00578288	39.3402	-1.00193	0.157069	-6.37891	1.78348e-10	2.86818e-09
ENSG00000004799	PDK4	568.521	-0.871933	0.246146	-3.54234	0.000396592	0.00578288	568.521	-0.864575	0.176271	-4.90482	9.35149e-07	6.67631e-06
ENSG00000273154		37.6517	-0.772637	0.218171	-3.54142	0.000397977	0.00579568	37.6517	-0.975944	0.158293	-6.16542	7.02973e-10	1.01266e-08
ENSG00000104689	TNFRSF10A	737.769	0.552416	0.156076	3.53939	0.000401047	0.00583129	737.769	0.596357	0.104761	5.69253	1.25171e-08	1.35053e-07
ENSG00000205476	CCDC85C	1217.4	0.44912	0.126891	3.53942	0.000401001	0.00583129	1217.4	0.411872	0.0926124	4.44726	8.69712e-06	4.91204e-05
ENSG00000198382	UVRAG	629.652	-0.272835	0.077092	-3.53909	0.00040151	0.00583346	629.652	-0.149302	0.0527601	-2.82983	0.00465731	0.0125807
ENSG00000173597	SULT1B1	1755.52	-0.964993	0.272849	-3.53673	0.000405108	0.00587659	1755.52	-1.47467	0.213	-6.92332	4.41177e-12	9.83293e-11
ENSG00000100227	POLDIP3	2722.23	0.245503	0.0694148	3.53675	0.000405084	0.00587659	2722.23	0.29731	0.0486509	6.11109	9.89506e-10	1.38277e-08
ENSG00000145113	MUC4	3198.84	1.2494	0.35331	3.53627	0.000405815	0.00588227	3198.84	0.626143	0.264765	2.3649	0.0180351	0.0401822
ENSG00000160190	SLC37A1	2360.7	0.433384	0.122601	3.53492	0.000407899	0.00590788	2360.7	0.450603	0.101127	4.45582	8.35733e-06	4.73591e-05
ENSG00000088325	TPX2	4389.86	-0.440806	0.124728	-3.53414	0.000409098	0.00592066	4389.86	-0.296934	0.0987279	-3.0076	0.00263321	0.00768246
ENSG00000233493	TMEM238	885.97	0.890565	0.252039	3.53345	0.000410176	0.00593166	885.97	0.20044	0.240079	0.834892	0.403779	0.517875
ENSG00000277147	LINC00869	163.467	-0.599566	0.169716	-3.53276	0.000411251	0.0059426	163.467	-0.79967	0.119016	-6.71902	1.82948e-11	3.56997e-10
ENSG00000167136	ENDOG	371.78	0.679182	0.192295	3.53199	0.00041245	0.0059553	371.78	0.390215	0.171663	2.27314	0.0230175	0.0494748
ENSG00000170955	CAVIN3	598.485	0.72193	0.204417	3.53164	0.000412984	0.00595841	598.485	0.950263	0.158509	5.99502	2.03455e-09	2.63599e-08
ENSG00000153317	ASAP1	1141.16	-0.528103	0.149605	-3.52998	0.000415586	0.0059913	1141.16	-0.26033	0.115859	-2.24695	0.0246432	0.0524076
ENSG00000130948	HSD17B3	17.404	1.20045	0.340097	3.52972	0.000415995	0.00599258	17.404	0.293432	0.240701	1.21908	0.222816	0.325831
ENSG00000111581	NUP107	1599.26	-0.319649	0.0905768	-3.52904	0.000417069	0.00600341	1599.26	-0.0518076	0.072539	-0.714204	0.475101	0.585713
ENSG00000272989	LINC02012	39.1442	0.872293	0.247252	3.52795	0.000418798	0.00602365	39.1442	0.502438	0.178223	2.81915	0.00481508	0.0129562
ENSG00000124422	USP22	5441.62	0.394009	0.111726	3.52657	0.000420977	0.00605032	5441.62	0.159398	0.0790514	2.01639	0.0437595	0.0853448
ENSG00000186479	RGS7BP	16.1848	-1.08142	0.306882	-3.5239	0.000425242	0.00610692	16.1848	-1.42547	0.226465	-6.29446	3.08468e-10	4.72841e-09
ENSG00000151623	NR3C2	670.933	0.7765	0.220402	3.52311	0.000426514	0.00612048	670.933	0.290798	0.1684	1.72682	0.0841992	0.14688
ENSG00000108641	B9D1	356.262	0.606851	0.172259	3.52289	0.000426864	0.0061208	356.262	0.76633	0.127555	6.00783	1.88022e-09	2.45627e-08
ENSG00000250479	CHCHD10	2221.55	0.679496	0.192902	3.5225	0.000427493	0.00612511	2221.55	0.389922	0.156494	2.49162	0.0127163	0.0299296
ENSG00000139194	RBP5	81.4875	-0.592324	0.16817	-3.52218	0.000428014	0.00612786	81.4875	-0.491203	0.131979	-3.72184	0.000197777	0.000796874
ENSG00000182240	BACE2	6643.46	0.538019	0.152782	3.52148	0.000429139	0.00613926	6643.46	0.591489	0.116107	5.09436	3.4992e-07	2.74276e-06
ENSG00000062282	DGAT2	1077.29	-0.640169	0.181851	-3.52029	0.000431069	0.00615742	1077.29	-0.77818	0.125538	-6.19876	5.69094e-10	8.28762e-09
ENSG00000145919	BOD1	1540.73	-0.335028	0.0951694	-3.52033	0.000431015	0.00615742	1540.73	-0.263659	0.0790241	-3.33643	0.000848612	0.0028622
ENSG00000166153	DEPDC4	25.1607	-0.480308	0.136478	-3.5193	0.000432683	0.00617575	25.1607	-0.251782	0.100753	-2.499	0.0124545	0.0294175
ENSG00000259865		166.926	-0.856943	0.243532	-3.5188	0.000433496	0.00618262	166.926	-0.683682	0.175602	-3.89335	9.88689e-05	0.000431337
ENSG00000124215	CDH26	24.6847	-1.22915	0.349474	-3.51713	0.00043624	0.006217	24.6847	-1.79996	0.250315	-7.19076	6.44298e-13	1.63975e-11
ENSG00000143126	CELSR2	765.635	0.607292	0.172699	3.51647	0.000437318	0.00622761	765.635	0.470922	0.127362	3.6975	0.000217734	0.000867914
ENSG00000235142	LINC02532	16.9116	-1.27851	0.363648	-3.5158	0.000438425	0.00623861	16.9116	-1.4761	0.257415	-5.73432	9.79032e-09	1.08262e-07
ENSG00000119242	CCDC92	1050.52	-0.403607	0.114867	-3.51368	0.000441947	0.00627914	1050.52	-0.705978	0.0840148	-8.40302	4.35135e-17	2.33932e-15
ENSG00000123104	ITPR2	1183.06	-0.787463	0.224112	-3.51371	0.000441903	0.00627914	1183.06	-0.559964	0.159877	-3.50247	0.000460959	0.00167953
ENSG00000052126	PLEKHA5	1033.37	-0.418149	0.119023	-3.51316	0.000442806	0.00628178	1033.37	-0.420888	0.081714	-5.15074	2.59461e-07	2.09625e-06
ENSG00000122386	ZNF205	600.657	0.428897	0.122079	3.51328	0.000442613	0.00628178	600.657	0.0837843	0.10251	0.817329	0.41374	0.527601
ENSG00000138346	DNA2	387.921	-0.470078	0.133841	-3.51222	0.000444375	0.00629925	387.921	0.0417139	0.109664	0.380381	0.703663	0.780885
ENSG00000081913	PHLPP1	793.618	0.415145	0.118221	3.5116	0.000445421	0.00630929	793.618	0.320411	0.0882686	3.62995	0.000283473	0.00109509
ENSG00000163082	SGPP2	1554.13	0.576204	0.164159	3.51003	0.000448052	0.00634173	1554.13	0.71091	0.120263	5.91131	3.39399e-09	4.16938e-08
ENSG00000240541	TM4SF1-AS1	12.3937	-0.974929	0.277828	-3.50911	0.000449608	0.0063445	12.3937	-0.771159	0.209393	-3.68283	0.000230663	0.000913979
ENSG00000240498	CDKN2B-AS1	43.3006	-1.38623	0.395005	-3.50939	0.000449132	0.0063445	43.3006	-0.94377	0.298941	-3.15704	0.00159379	0.00496115
ENSG00000172172	MRPL13	1787.23	-0.458847	0.130755	-3.5092	0.000449453	0.0063445	1787.23	-0.310143	0.103393	-2.99964	0.00270297	0.00785907
ENSG00000157214	STEAP2	768.946	-0.623915	0.177795	-3.50919	0.000449476	0.0063445	768.946	-0.0901267	0.132516	-0.68012	0.496428	0.605267
ENSG00000258768		31.3799	-0.665837	0.18979	-3.50827	0.000451023	0.00635967	31.3799	-0.875641	0.134487	-6.51098	7.46624e-11	1.29435e-09
ENSG00000140632	GLYR1	3544.07	-0.383993	0.109462	-3.50799	0.000451506	0.00636166	3544.07	-0.469747	0.072767	-6.45549	1.07872e-10	1.80318e-09
ENSG00000197859	ADAMTSL2	336.733	-0.784293	0.223615	-3.50733	0.000452628	0.00637266	336.733	-1.53983	0.17438	-8.83035	1.04349e-18	7.07868e-17
ENSG00000132361	CLUH	6237.74	0.477166	0.136073	3.5067	0.000453697	0.0063829	6237.74	0.29913	0.109844	2.72321	0.006465	0.0167238
ENSG00000100221	JOSD1	2649	0.274116	0.0781815	3.50615	0.000454643	0.00639138	2649	0.184804	0.0658424	2.80677	0.00500416	0.0133877
ENSG00000197296	FITM2	1215.11	-0.545602	0.155678	-3.50469	0.000457134	0.00642156	1215.11	-1.06085	0.108882	-9.74315	1.9734e-22	2.45426e-20
ENSG00000104870	FCGRT	7587.79	-0.59142	0.168813	-3.50341	0.000459344	0.00644291	7587.79	-1.00159	0.131461	-7.61894	2.55766e-14	8.25485e-13
ENSG00000011566	MAP4K3	1116.86	-0.457908	0.1307	-3.50351	0.000459174	0.00644291	1116.86	-0.245701	0.0951156	-2.58318	0.00978929	0.0239469
ENSG00000164944	VIRMA	1999.06	-0.356856	0.101888	-3.50245	0.000460993	0.00645771	1999.06	-0.271334	0.0747317	-3.63077	0.000282572	0.00109229
ENSG00000154767	XPC	1014.52	0.339412	0.0969085	3.5024	0.000461092	0.00645771	1014.52	0.211524	0.0712104	2.9704	0.00297411	0.00854226
ENSG00000010072	SPRTN	358.59	-0.31666	0.0904194	-3.50212	0.000461571	0.00645957	358.59	-0.108638	0.0628777	-1.72777	0.0840289	0.146638
ENSG00000108523	RNF167	2895.42	0.346522	0.0989628	3.50154	0.000462577	0.0064688	2895.42	0.192093	0.0675515	2.84366	0.00445988	0.0121281
ENSG00000004660	CAMKK1	516.294	0.542411	0.154941	3.50077	0.000463925	0.00648278	516.294	0.356861	0.109066	3.27197	0.00106799	0.00349778
ENSG00000074590	NUAK1	388.296	0.509745	0.145662	3.49952	0.000466099	0.00650829	388.296	0.402325	0.130835	3.07506	0.00210457	0.00631201
ENSG00000106701	FSD1L	300.545	-0.730607	0.208815	-3.49882	0.000467319	0.00651557	300.545	-0.580143	0.142207	-4.07955	4.51225e-05	0.00021479
ENSG00000007933	FMO3	35.1073	-0.827479	0.236496	-3.49891	0.000467166	0.00651557	35.1073	-0.628342	0.180657	-3.4781	0.000504978	0.00182459
ENSG00000171914	TLN2	1467.23	0.561244	0.160487	3.49713	0.000470291	0.00655211	1467.23	0.490215	0.11669	4.201	2.65733e-05	0.000133081
ENSG00000178363	CALML3	43.475	-1.86097	0.532266	-3.49632	0.000471729	0.00656724	43.475	-1.46556	0.372598	-3.93335	8.37714e-05	0.000371996
ENSG00000273148	LINC00653	27.9876	-0.900115	0.257491	-3.49572	0.000472792	0.00657713	27.9876	-1.27775	0.177921	-7.18158	6.89104e-13	1.74901e-11
ENSG00000176731	RBIS	946.103	-0.553761	0.158432	-3.49526	0.000473602	0.00657859	946.103	-0.529923	0.127021	-4.17192	3.02049e-05	0.000149581
ENSG00000109063	MYH3	37.3592	0.796083	0.227756	3.49533	0.000473468	0.00657859	37.3592	0.51968	0.163627	3.176	0.0014932	0.00468793
ENSG00000153707	PTPRD	1197.69	-1.12434	0.321723	-3.49475	0.000474504	0.00658132	1197.69	-1.66533	0.226599	-7.34924	1.99343e-13	5.48487e-12
ENSG00000130558	OLFM1	154.287	0.877215	0.251001	3.49487	0.000474297	0.00658132	154.287	0.705683	0.199392	3.53917	0.00040139	0.00148511
ENSG00000254531		146.485	0.587082	0.168015	3.49422	0.000475454	0.00658538	146.485	0.882797	0.132721	6.65155	2.90025e-11	5.45405e-10
ENSG00000075213	SEMA3A	520.194	-0.948311	0.271397	-3.49419	0.000475503	0.00658538	520.194	-0.318768	0.215236	-1.48101	0.138603	0.221279
ENSG00000106692	FKTN	779.193	-0.419427	0.120047	-3.49385	0.000476106	0.00658871	779.193	-0.5108	0.0845086	-6.04436	1.50004e-09	2.00024e-08
ENSG00000268903		34.0709	-1.34594	0.385253	-3.49366	0.00047645	0.00658871	34.0709	-1.13919	0.261254	-4.36046	1.29788e-05	7.03018e-05
ENSG00000131067	GGT7	896.716	-0.771572	0.22087	-3.49333	0.000477041	0.006592	896.716	-1.40251	0.156797	-8.94476	3.72751e-19	2.73703e-17
ENSG00000234678	ELF3-AS1	102.63	-0.466603	0.133605	-3.4924	0.000478692	0.00660104	102.63	-0.703759	0.0921133	-7.64015	2.1697e-14	7.15118e-13
ENSG00000241388	HNF1A-AS1	298.428	-0.649861	0.18608	-3.49237	0.000478757	0.00660104	298.428	-0.741541	0.133416	-5.55809	2.72744e-08	2.72233e-07
ENSG00000172244	C5orf34	133.037	-0.454165	0.130042	-3.49245	0.000478604	0.00660104	133.037	-0.259025	0.0969186	-2.67261	0.00752645	0.0190873
ENSG00000179029	TMEM107	236.045	0.479761	0.137387	3.49203	0.000479363	0.00660452	236.045	0.679076	0.0926211	7.33176	2.27148e-13	6.17705e-12
ENSG00000182247	UBE2E2	187.895	-0.68383	0.195866	-3.49132	0.000480638	0.00661719	187.895	0.0230631	0.147775	0.156069	0.875978	0.91574
ENSG00000129317	PUS7L	872.237	-0.412635	0.118207	-3.49077	0.000481626	0.00662592	872.237	-0.284417	0.0877733	-3.24036	0.0011938	0.00385367
ENSG00000162408	NOL9	826.79	0.38973	0.111662	3.49026	0.000482548	0.00662882	826.79	0.413441	0.0800175	5.16688	2.38035e-07	1.94164e-06
ENSG00000170312	CDK1	2124.93	-0.458259	0.131294	-3.49033	0.000482427	0.00662882	2124.93	0.132867	0.118288	1.12325	0.261332	0.37003
ENSG00000100364	KIAA0930	2820.22	0.308613	0.0884461	3.48928	0.000484328	0.00664837	2820.22	0.249302	0.0656594	3.7969	0.000146519	0.000608889
ENSG00000241343	RPL36A	3487.77	-0.49038	0.140549	-3.48903	0.000484768	0.00664952	3487.77	-0.57916	0.115617	-5.00931	5.46249e-07	4.09413e-06
ENSG00000235217	TSPY26P	146.392	-0.791474	0.226915	-3.48797	0.0004867	0.00666941	146.392	-1.44823	0.156434	-9.2578	2.08694e-20	1.90843e-18
ENSG00000126107	HECTD3	2729.49	0.369455	0.105927	3.48784	0.000486933	0.00666941	2729.49	0.0758193	0.0901577	0.840963	0.400369	0.514633
ENSG00000184384	MAML2	737.946	-0.523778	0.150188	-3.48748	0.000487603	0.00667368	737.946	-0.616788	0.11049	-5.58228	2.37384e-08	2.40606e-07
ENSG00000170921	TANC2	388.749	0.80704	0.231477	3.48648	0.000489429	0.00668846	388.749	0.781518	0.172329	4.53503	5.75944e-06	3.38188e-05
ENSG00000151687	ANKAR	59.0166	-0.420246	0.120542	-3.4863	0.000489758	0.00668846	59.0166	-0.32772	0.0805258	-4.06975	4.70633e-05	0.000222326
ENSG00000166123	GPT2	2734.56	-0.533441	0.152995	-3.48666	0.000489088	0.00668846	2734.56	-0.30917	0.113585	-2.72193	0.00649027	0.0167807
ENSG00000263050		16.4963	0.572775	0.16432	3.48572	0.000490813	0.00669707	16.4963	0.749378	0.111529	6.71914	1.82796e-11	3.56997e-10
ENSG00000211951	IGHV2-26	130.561	-1.56849	0.449995	-3.48556	0.000491107	0.00669707	130.561	-0.439072	0.338122	-1.29856	0.194095	0.291322
ENSG00000096063	SRPK1	5262.76	-0.421217	0.120876	-3.48469	0.000492699	0.00671388	5262.76	-0.452663	0.0905502	-4.99903	5.76208e-07	4.30138e-06
ENSG00000163827	LRRC2	174.2	-0.940603	0.269972	-3.48407	0.00049385	0.00672466	174.2	-1.84233	0.190987	-9.64639	5.09166e-22	5.86327e-20
ENSG00000188833	ENTPD8	687.99	1.06242	0.305145	3.4817	0.000498241	0.0067795	687.99	0.627981	0.253668	2.4756	0.0133013	0.0310745
ENSG00000181773	GPR3	59.8855	0.754488	0.216802	3.48008	0.000501263	0.00681564	59.8855	1.17207	0.15862	7.38916	1.47756e-13	4.15117e-12
ENSG00000179292	TMEM151A	32.3341	1.52165	0.437413	3.47875	0.000503749	0.00683587	32.3341	1.58009	0.307919	5.1315	2.87448e-07	2.29651e-06
ENSG00000066185	ZMYND12	38.616	0.794504	0.228396	3.47863	0.000503985	0.00683587	38.616	0.770393	0.159653	4.82543	1.39702e-06	9.592e-06
ENSG00000128045	RASL11B	31.9009	-1.09006	0.31337	-3.47851	0.000504216	0.00683587	31.9009	-0.864384	0.225008	-3.84156	0.000122253	0.000520454
ENSG00000184445	KNTC1	1002.13	-0.424548	0.122044	-3.47864	0.000503964	0.00683587	1002.13	0.0176396	0.0934242	0.188812	0.85024	0.896368
ENSG00000100413	POLR3H	1240.31	0.379857	0.109221	3.47789	0.000505384	0.00684176	1240.31	0.268966	0.0827053	3.2521	0.00114556	0.00371724
ENSG00000120802	TMPO	5028.55	-0.41702	0.119903	-3.47798	0.000505216	0.00684176	5028.55	0.102095	0.0925952	1.10259	0.270203	0.380024
ENSG00000170482	SLC23A1	67.0367	-0.948134	0.272686	-3.47701	0.000507032	0.00685527	67.0367	-1.47979	0.188953	-7.8315	4.82102e-15	1.75656e-13
ENSG00000115808	STRN	1577.25	-0.41076	0.118137	-3.47697	0.000507118	0.00685527	1577.25	-0.327162	0.0840349	-3.89316	9.89453e-05	0.00043157
ENSG00000135679	MDM2	1799.27	0.493546	0.141979	3.47619	0.000508596	0.00687028	1799.27	0.606282	0.100632	6.02473	1.69394e-09	2.23044e-08
ENSG00000198133	TMEM229B	500.15	0.659854	0.190029	3.47239	0.000515851	0.00696324	500.15	0.77855	0.138144	5.63578	1.74272e-08	1.82336e-07
ENSG00000166268	MYRFL	30.6586	1.47095	0.423704	3.47166	0.000517252	0.00697207	30.6586	1.14611	0.303152	3.78066	0.000156414	0.000646127
ENSG00000172548	NIPAL4	24.0547	-1.30393	0.375587	-3.47171	0.000517161	0.00697207	24.0547	-0.755155	0.265184	-2.84766	0.00440418	0.0120029
ENSG00000124602	UNC5CL	570.856	-0.792221	0.228358	-3.4692	0.000522002	0.00703101	570.856	-0.951962	0.165606	-5.74835	9.01174e-09	1.00655e-07
ENSG00000149639	SOGA1	1392.49	-0.534893	0.15422	-3.46837	0.000523628	0.00704382	1392.49	-0.741062	0.117413	-6.31158	2.76194e-10	4.27585e-09
ENSG00000103534	TMC5	3548.21	0.556322	0.160401	3.46833	0.000523708	0.00704382	3548.21	0.451635	0.126436	3.57206	0.000354188	0.00132865
ENSG00000015676	NUDCD3	3601.71	-0.332181	0.0958011	-3.4674	0.000525518	0.00706307	3601.71	-0.409685	0.0646518	-6.33679	2.34603e-10	3.67775e-09
ENSG00000168056	LTBP3	2192.49	0.561627	0.162025	3.46631	0.00052766	0.00708675	2192.49	0.0677421	0.151502	0.447136	0.654777	0.741148
ENSG00000259291	ZNF710-AS1	162.14	0.631139	0.182219	3.46362	0.000532958	0.00715275	162.14	0.328387	0.130938	2.50796	0.012143	0.0287654
ENSG00000167646	DNAAF3	42.3272	0.983351	0.283944	3.46318	0.000533828	0.00715928	42.3272	1.76669	0.193161	9.14619	5.89787e-20	5.07027e-18
ENSG00000196655	TRAPPC4	1520.76	0.399555	0.115414	3.46194	0.000536287	0.00718709	1520.76	0.419457	0.085143	4.92649	8.37184e-07	6.03932e-06
ENSG00000185722	ANKFY1	1680.94	0.363153	0.104922	3.46117	0.000537843	0.00720277	1680.94	0.427405	0.0760921	5.61695	1.94356e-08	2.00648e-07
ENSG00000259820		153.672	-0.770485	0.222751	-3.45896	0.000542268	0.00725683	153.672	-0.235345	0.159888	-1.47193	0.141039	0.224379
ENSG00000146386	ABRACL	1820.75	-0.403734	0.116745	-3.45827	0.000543662	0.00727027	1820.75	-0.54812	0.0927113	-5.91212	3.37726e-09	4.15311e-08
ENSG00000149658	YTHDF1	3190.53	-0.29561	0.0855168	-3.45674	0.00054675	0.00730633	3190.53	-0.432715	0.0609192	-7.10309	1.21997e-12	2.98277e-11
ENSG00000198585	NUDT16	1629.15	0.35229	0.101925	3.45636	0.000547525	0.00731144	1629.15	0.233945	0.0774443	3.02082	0.0025209	0.00739423
ENSG00000128394	APOBEC3F	133.165	0.573095	0.165831	3.45589	0.000548472	0.00731884	133.165	0.899902	0.117418	7.66406	1.80139e-14	6.01162e-13
ENSG00000185513	L3MBTL1	239.134	-0.859333	0.248696	-3.45535	0.000549571	0.00732827	239.134	-1.15993	0.174106	-6.66222	2.69729e-11	5.09806e-10
ENSG00000000460	C1orf112	344.048	-0.372043	0.107705	-3.45429	0.000551748	0.00735205	344.048	-0.216817	0.0812749	-2.6677	0.00763718	0.0193208
ENSG00000161647	MPP3	131.169	0.626832	0.181489	3.45383	0.000552676	0.00735915	131.169	0.926665	0.125792	7.36667	1.74938e-13	4.87085e-12
ENSG00000214765	SEPTIN7P2	202.643	-0.439655	0.127331	-3.45286	0.000554681	0.00738058	202.643	-0.328282	0.0880906	-3.72664	0.000194047	0.000783537
ENSG00000236830	CBR3-AS1	115.035	-0.522749	0.151478	-3.45098	0.000558554	0.00742152	115.035	-0.717986	0.104158	-6.89327	5.45256e-12	1.20234e-10
ENSG00000186716	BCR	2877.73	0.365072	0.105787	3.451	0.000558522	0.00742152	2877.73	0.358814	0.0826428	4.34174	1.41357e-05	7.59073e-05
ENSG00000141456	PELP1	2347.3	0.40189	0.116483	3.4502	0.000560181	0.00743785	2347.3	0.418663	0.0886192	4.7243	2.30915e-06	1.4947e-05
ENSG00000006634	DBF4	714.79	-0.448167	0.129928	-3.44934	0.000561958	0.00745614	714.79	-0.0662881	0.103782	-0.638726	0.523001	0.628646
ENSG00000132823	OSER1	1876.24	-0.443418	0.12856	-3.4491	0.000562451	0.00745737	1876.24	-0.652525	0.100563	-6.48874	8.65552e-11	1.47325e-09
ENSG00000108953	YWHAE	16630.6	0.347579	0.10084	3.44684	0.000567189	0.00750908	16630.6	0.410081	0.0705867	5.80961	6.26202e-09	7.25127e-08
ENSG00000226696	LENG8-AS1	84.9052	-0.552356	0.160241	-3.44704	0.000566766	0.00750908	84.9052	-0.635245	0.112289	-5.65724	1.53823e-08	1.62858e-07
ENSG00000106688	SLC1A1	611.444	0.81926	0.237697	3.44666	0.000567559	0.00750908	611.444	0.86759	0.175256	4.95042	7.40525e-07	5.39418e-06
ENSG00000222033	LINC01124	109.854	-1.05356	0.305728	-3.44607	0.000568793	0.00752008	109.854	-0.184728	0.213026	-0.867162	0.385853	0.499867
ENSG00000114279	FGF12	16.4415	-0.915516	0.265702	-3.44566	0.000569673	0.0075259	16.4415	-0.484792	0.19101	-2.53805	0.0111473	0.0267292
ENSG00000119729	RHOQ	705.717	-0.384043	0.111463	-3.44548	0.00057004	0.0075259	705.717	-0.177068	0.0905434	-1.95562	0.0505105	0.0962879
ENSG00000268403		33.233	-0.636367	0.18474	-3.44466	0.000571777	0.0075435	33.233	-0.481349	0.134631	-3.57532	0.000349802	0.00131405
ENSG00000196296	ATP2A1	64.1477	0.856286	0.248621	3.44415	0.00057286	0.00755244	64.1477	0.986247	0.178582	5.52265	3.33923e-08	3.27687e-07
ENSG00000176890	TYMS	1244.74	0.467064	0.135668	3.44269	0.000575961	0.00756487	1244.74	0.995597	0.102968	9.66895	4.08534e-22	4.82354e-20
ENSG00000112473	SLC39A7	5968.21	0.358421	0.104099	3.44307	0.000575152	0.00756487	5968.21	0.394754	0.0762243	5.17885	2.23262e-07	1.83155e-06
ENSG00000279118		21.6107	-0.580889	0.168723	-3.44286	0.000575596	0.00756487	21.6107	-0.465104	0.124355	-3.74012	0.000183935	0.00074756
ENSG00000005981	ASB4	25.3499	-1.78291	0.517899	-3.44258	0.000576199	0.00756487	25.3499	0.964495	0.365055	2.64205	0.00824049	0.0206832
ENSG00000163002	NUP35	505.901	-0.351382	0.10207	-3.44257	0.000576224	0.00756487	505.901	-0.0884572	0.0800792	-1.10462	0.269324	0.379102
ENSG00000111196	MAGOHB	545.809	-0.408653	0.118706	-3.44256	0.000576236	0.00756487	545.809	0.0290925	0.0939992	0.309498	0.756943	0.824161
ENSG00000233223		107.675	0.624234	0.181349	3.44216	0.000577081	0.00756532	107.675	0.635348	0.127546	4.98133	6.31476e-07	4.66357e-06
ENSG00000174106	LEMD3	1112.58	-0.365227	0.1061	-3.44228	0.000576834	0.00756532	1112.58	-0.26159	0.0745048	-3.51105	0.000446333	0.00163262
ENSG00000267493	CIRBP-AS1	35.5628	0.61224	0.177944	3.44063	0.000580366	0.00760303	35.5628	0.846458	0.122897	6.88755	5.67624e-12	1.24871e-10
ENSG00000111057	KRT18	51918.9	0.56567	0.16445	3.43978	0.000582196	0.00762166	51918.9	0.515462	0.11658	4.42155	9.79969e-06	5.45386e-05
ENSG00000261716	H2BC20P	213.501	-0.587633	0.17085	-3.43947	0.000582864	0.00762505	213.501	-0.481545	0.115285	-4.177	2.95382e-05	0.000146513
ENSG00000120889	TNFRSF10B	3109.13	0.530415	0.154318	3.43715	0.000587879	0.00768528	3109.13	0.412436	0.10356	3.98257	6.81741e-05	0.000309588
ENSG00000124882	EREG	1809.5	-1.27861	0.372042	-3.43672	0.000588797	0.00768937	1809.5	-1.84925	0.284164	-6.5077	7.63111e-11	1.31813e-09
ENSG00000198874	TYW1	757.791	-0.296621	0.0863119	-3.43662	0.000589017	0.00768937	757.791	-0.37307	0.0620126	-6.01604	1.78736e-09	2.34317e-08
ENSG00000196262	PPIA	16398.1	-0.353903	0.102992	-3.43623	0.000589865	0.00769411	16398.1	-0.21697	0.0814735	-2.66308	0.007743	0.019562
ENSG00000198612	COPS8	1260.09	-0.306864	0.0893078	-3.43603	0.000590313	0.00769411	1260.09	-0.143155	0.0724282	-1.97651	0.0480971	0.0923669
ENSG00000123219	CENPK	399.145	-0.541867	0.157708	-3.43589	0.000590617	0.00769411	399.145	0.0279717	0.128413	0.217825	0.827565	0.879664
ENSG00000136250	AOAH	816.864	-0.78632	0.228899	-3.43523	0.000592046	0.00770131	816.864	-1.44703	0.172003	-8.41285	4.00174e-17	2.17013e-15
ENSG00000164946	FREM1	660.218	-1.50641	0.438506	-3.43532	0.000591844	0.00770131	660.218	-1.54825	0.286349	-5.40687	6.41373e-08	5.96154e-07
ENSG00000230650		20.5761	-0.966962	0.281511	-3.4349	0.000592775	0.00770131	20.5761	-1.09221	0.207156	-5.27239	1.34655e-07	1.1662e-06
ENSG00000197694	SPTAN1	12402.3	0.314793	0.0916461	3.43488	0.000592821	0.00770131	12402.3	0.185831	0.0720973	2.5775	0.00995191	0.0242811
ENSG00000180938	ZNF572	113.709	-0.675337	0.19663	-3.43456	0.000593507	0.00770486	113.709	-0.658403	0.14285	-4.60904	4.0453e-06	2.47102e-05
ENSG00000166173	LARP6	182.133	-0.796098	0.231827	-3.43401	0.000594716	0.00771519	182.133	-1.28034	0.169686	-7.54534	4.511e-14	1.39789e-12
ENSG00000054118	THRAP3	4346.5	0.24807	0.0722498	3.43351	0.000595815	0.00772407	4346.5	0.362212	0.0529147	6.84521	7.63617e-12	1.62617e-10
ENSG00000281398	SNHG4	182.226	-0.593937	0.173009	-3.43299	0.000596974	0.00773371	182.226	-0.404207	0.12878	-3.13874	0.00169679	0.00523978
ENSG00000225177		48.2987	-0.572239	0.166722	-3.43228	0.000598523	0.0077484	48.2987	-0.823871	0.12191	-6.75805	1.39866e-11	2.79357e-10
ENSG00000152147	GEMIN6	470.208	-0.325989	0.0950397	-3.43003	0.000603508	0.0077967	470.208	-0.234757	0.0771923	-3.0412	0.00235639	0.00698086
ENSG00000167617	CDC42EP5	2249.35	0.776457	0.226368	3.43006	0.000603447	0.0077967	2249.35	0.491182	0.189681	2.58952	0.00961104	0.023582
ENSG00000086189	DIMT1	1128.31	-0.33009	0.0962267	-3.43033	0.000602844	0.0077967	1128.31	-0.156615	0.0773654	-2.02436	0.0429331	0.0840506
ENSG00000127804	METTL16	897.819	0.321472	0.0937388	3.42944	0.000604824	0.0078029	897.819	0.211508	0.0637521	3.31766	0.000907745	0.00303422
ENSG00000100399	CHADL	70.0994	0.793595	0.231405	3.42946	0.000604778	0.0078029	70.0994	0.00995876	0.1719	0.0579334	0.953802	0.969342
ENSG00000071051	NCK2	2287.35	-0.332437	0.0969819	-3.42783	0.000608427	0.00783854	2287.35	-0.596003	0.0756777	-7.87554	3.39261e-15	1.27342e-13
ENSG00000164483	SAMD3	41.5317	-1.18702	0.346275	-3.42796	0.000608126	0.00783854	41.5317	-0.401372	0.232389	-1.72715	0.0841399	0.146804
ENSG00000110318	CEP126	127.235	-0.788252	0.230029	-3.42674	0.00061087	0.00786458	127.235	-0.541411	0.156987	-3.44876	0.000563166	0.00199996
ENSG00000054523	KIF1B	1965.93	0.347232	0.101356	3.42585	0.000612872	0.00788492	1965.93	0.304247	0.0752649	4.04235	5.29178e-05	0.000247414
ENSG00000109062	SLC9A3R1	3996.04	0.428418	0.125088	3.42493	0.000614955	0.00790081	3996.04	0.157666	0.104137	1.51402	0.13002	0.210074
ENSG00000185480	PARPBP	507.9	-0.502777	0.146796	-3.42499	0.000614814	0.00790081	507.9	-0.0106364	0.120395	-0.0883456	0.929602	0.953134
ENSG00000102010	BMX	47.2101	-0.957521	0.279602	-3.42459	0.000615733	0.00790537	47.2101	-0.849997	0.200276	-4.24414	2.19437e-05	0.000112061
ENSG00000023839	ABCC2	232.922	-1.33277	0.389251	-3.42393	0.00061723	0.00791914	232.922	-1.36708	0.278994	-4.90005	9.58107e-07	6.82715e-06
ENSG00000161551	ZNF577	176.879	-0.730175	0.213282	-3.42352	0.000618151	0.0079255	176.879	-1.00807	0.150252	-6.70921	1.95682e-11	3.80255e-10
ENSG00000107537	PHYH	1261.89	-0.525251	0.153441	-3.42315	0.000618995	0.00793087	1261.89	-0.919987	0.106954	-8.60168	7.85562e-18	4.682e-16
ENSG00000164078	MST1R	3060.12	0.566288	0.165445	3.42282	0.000619745	0.00793504	3060.12	0.360066	0.127595	2.82194	0.0047734	0.012857
ENSG00000174950	CD164L2	15.0722	1.1423	0.333785	3.42226	0.00062102	0.00794265	15.0722	1.68318	0.223686	7.52474	5.28255e-14	1.6076e-12
ENSG00000206535	LNP1	52.9881	-0.609039	0.177968	-3.42219	0.000621191	0.00794265	52.9881	-0.00156996	0.128063	-0.0122592	0.990219	0.994002
ENSG00000188643	S100A16	7059.87	0.572178	0.167239	3.42133	0.000623163	0.00795955	7059.87	1.02541	0.122719	8.35575	6.5019e-17	3.35064e-15
ENSG00000132517	SLC52A1	38.8748	1.14224	0.333868	3.42124	0.000623367	0.00795955	38.8748	0.548596	0.232178	2.36282	0.0181362	0.0403689
ENSG00000141644	MBD1	1516.63	0.278897	0.0815452	3.42015	0.000625856	0.00798587	1516.63	0.322131	0.0623686	5.16495	2.40502e-07	1.95749e-06
ENSG00000166292	TMEM100	23.254	-1.04636	0.306021	-3.41924	0.000627958	0.00799628	23.254	-0.861112	0.223538	-3.8522	0.00011706	0.000501321
ENSG00000049167	ERCC8	250.189	-0.373098	0.109108	-3.41955	0.000627257	0.00799628	250.189	-0.180789	0.0826425	-2.1876	0.0286988	0.0596055
ENSG00000049759	NEDD4L	2049.55	0.429472	0.125603	3.41928	0.000627881	0.00799628	2049.55	0.137679	0.0918256	1.49936	0.133781	0.215009
ENSG00000168874	ATOH8	163.089	-1.07017	0.313211	-3.41677	0.000633694	0.00806382	163.089	-1.49578	0.22073	-6.77653	1.23093e-11	2.49869e-10
ENSG00000269973		108.466	-0.414321	0.121281	-3.4162	0.000635016	0.00807513	108.466	-0.487964	0.0848186	-5.75304	8.76531e-09	9.82674e-08
ENSG00000089199	CHGB	319.68	-1.79999	0.527055	-3.41518	0.0006374	0.00809993	319.68	-1.8677	0.379853	-4.91692	8.79185e-07	6.31301e-06
ENSG00000183891	TTC32	188.662	-0.512617	0.150152	-3.41398	0.000640216	0.00813018	188.662	-0.35352	0.106103	-3.33185	0.000862705	0.00290134
ENSG00000135838	NPL	348.599	-0.50784	0.148769	-3.4136	0.000641096	0.00813582	348.599	0.110166	0.114381	0.963156	0.335469	0.449356
ENSG00000132801	ZSWIM3	299.871	-0.496699	0.14552	-3.41327	0.000641883	0.00814027	299.871	-1.06262	0.109352	-9.71742	2.54131e-22	3.0586e-20
ENSG00000228043		9.28158	-0.683182	0.200202	-3.41246	0.000643793	0.00815791	9.28158	-0.720973	0.136601	-5.27797	1.30625e-07	1.13393e-06
ENSG00000171224	FAM241B	290.444	0.570701	0.167248	3.41231	0.000644149	0.00815791	290.444	0.530373	0.11957	4.43566	9.17892e-06	5.15141e-05
ENSG00000159363	ATP13A2	3673.6	0.481518	0.141134	3.41177	0.000645425	0.00816853	3673.6	0.196791	0.115037	1.71067	0.0871421	0.151095
ENSG00000120328	PCDHB12	26.9918	-0.902455	0.264564	-3.41111	0.000646995	0.00818285	26.9918	-0.150108	0.204102	-0.735455	0.462062	0.573695
ENSG00000144040	SFXN5	552.035	-0.462395	0.135592	-3.41021	0.000649137	0.00820437	552.035	-0.727044	0.101996	-7.12818	1.01701e-12	2.52292e-11
ENSG00000170961	HAS2	275.932	-0.851176	0.24965	-3.40947	0.000650885	0.00822089	275.932	-0.719539	0.18477	-3.89424	9.85062e-05	0.000430258
ENSG00000188917	TRMT2B	947.67	-0.360002	0.10562	-3.40846	0.000653306	0.00824506	947.67	-0.473974	0.0729294	-6.49908	8.08124e-11	1.38689e-09
ENSG00000122971	ACADS	1845.64	0.507274	0.148835	3.4083	0.000653682	0.00824506	1845.64	0.239571	0.125678	1.90623	0.0566206	0.105824
ENSG00000197779	ZNF81	167.114	-0.392702	0.115257	-3.4072	0.000656339	0.00826827	167.114	-0.592973	0.0807541	-7.34295	2.08942e-13	5.73208e-12
ENSG00000121931	LRIF1	506.944	-0.636541	0.186824	-3.40717	0.000656409	0.00826827	506.944	-0.653771	0.131171	-4.98412	6.22439e-07	4.60595e-06
ENSG00000110011	DNAJC4	843.18	0.374872	0.110043	3.4066	0.000657772	0.00827985	843.18	0.136427	0.0866638	1.57421	0.11544	0.190426
ENSG00000175567	UCP2	2292.9	-0.699151	0.205362	-3.40448	0.000662906	0.00833885	2292.9	-0.258008	0.141848	-1.81891	0.0689256	0.124642
ENSG00000126878	AIF1L	263.045	0.932066	0.273807	3.4041	0.000663829	0.00833921	263.045	1.60661	0.191233	8.40129	4.41584e-17	2.36371e-15
ENSG00000260589	STAM-AS1	13.1956	-0.777893	0.228506	-3.40426	0.000663426	0.00833921	13.1956	-0.58307	0.162993	-3.57728	0.000347194	0.00130556
ENSG00000122512	PMS2	308.856	-0.327584	0.0962477	-3.40355	0.000665152	0.00834459	308.856	-0.321934	0.0678636	-4.74384	2.09705e-06	1.37265e-05
ENSG00000085733	CTTN	8661.68	0.297373	0.0873684	3.40366	0.000664887	0.00834459	8661.68	0.214988	0.0651401	3.30039	0.000965511	0.00320491
ENSG00000159182	PRAC1	509.052	-2.69843	0.793048	-3.4026	0.000667479	0.00836816	509.052	0.184583	0.525744	0.351088	0.725522	0.799257
ENSG00000153132	CLGN	45.0824	-1.52767	0.449221	-3.40072	0.000672088	0.00842028	45.0824	-2.10468	0.309897	-6.79153	1.10948e-11	2.28699e-10
ENSG00000160183	TMPRSS3	546.748	1.00422	0.295432	3.39915	0.000675964	0.00845749	546.748	1.5885	0.211869	7.49755	6.50195e-14	1.95006e-12
ENSG00000127989	MTERF1	227.758	-0.89689	0.263857	-3.39915	0.000675961	0.00845749	227.758	-1.02638	0.178495	-5.75021	8.91302e-09	9.96239e-08
ENSG00000240230	COX19	786.494	-0.330245	0.0971759	-3.39842	0.000677753	0.00847418	786.494	-0.338259	0.066215	-5.10849	3.24736e-07	2.5691e-06
ENSG00000274292		14.9991	-0.788029	0.231895	-3.39822	0.000678256	0.00847479	14.9991	-0.532045	0.158234	-3.36238	0.000772733	0.00263872
ENSG00000196510	ANAPC7	1788.84	-0.270139	0.0794997	-3.39798	0.000678842	0.00847644	1788.84	-0.225749	0.059476	-3.79564	0.000147266	0.000611586
ENSG00000136643	RPS6KC1	471.182	-0.401633	0.118213	-3.39753	0.000679965	0.00848477	471.182	-0.145288	0.085785	-1.69363	0.0903349	0.155662
ENSG00000078319	PMS2P1	206.337	-0.4119	0.121242	-3.39734	0.000680448	0.00848514	206.337	-0.299771	0.0868486	-3.45165	0.000557174	0.00198096
ENSG00000089723	OTUB2	246.409	0.729573	0.214798	3.39656	0.000682385	0.00849792	246.409	0.528093	0.147296	3.58526	0.000336741	0.00127241
ENSG00000104442	ARMC1	1425.69	-0.447982	0.131888	-3.39669	0.000682066	0.00849792	1425.69	-0.181819	0.105882	-1.71718	0.0859465	0.149411
ENSG00000204152	TIMM23B	160.952	-0.316651	0.0932323	-3.39636	0.000682874	0.00849834	160.952	-0.0693895	0.0655642	-1.05834	0.289899	0.401459
ENSG00000165124	SVEP1	300.395	-0.694437	0.204563	-3.39473	0.000686964	0.00854232	300.395	-0.602678	0.164989	-3.65283	0.000259369	0.00101352
ENSG00000106554	CHCHD3	2481.06	-0.292411	0.0861404	-3.39459	0.000687324	0.00854232	2481.06	-0.209417	0.062742	-3.33774	0.000844631	0.00285084
ENSG00000171827	ZNF570	96.6473	-0.79086	0.23313	-3.39236	0.000692934	0.00860631	96.6473	-1.11376	0.168109	-6.6252	3.46789e-11	6.42438e-10
ENSG00000172728	FUT10	295.572	0.493242	0.145444	3.39129	0.000695638	0.00861065	295.572	0.565808	0.0965616	5.85956	4.64097e-09	5.57843e-08
ENSG00000224078	SNHG14	331.516	-1.13561	0.334862	-3.39129	0.000695648	0.00861065	331.516	-1.11765	0.226845	-4.92693	8.35302e-07	6.02807e-06
ENSG00000171316	CHD7	2036.27	-0.431257	0.127154	-3.3916	0.000694859	0.00861065	2036.27	-0.460496	0.0985051	-4.67485	2.94175e-06	1.85588e-05
ENSG00000178921	PFAS	1136.35	0.406239	0.119795	3.39113	0.000696053	0.00861065	1136.35	0.344305	0.0906586	3.79782	0.000145976	0.000607176
ENSG00000241360	PDXP	63.8355	0.659522	0.194479	3.39122	0.000695817	0.00861065	63.8355	0.482896	0.156971	3.07633	0.00209564	0.00628725
ENSG00000275896	PRSS2	2538.86	-2.06078	0.607652	-3.39138	0.000695416	0.00861065	2538.86	1.25648	0.500465	2.51062	0.0120519	0.0285859
ENSG00000134193	REG4	22959.1	1.527	0.450386	3.39042	0.000697851	0.00862717	22959.1	1.86151	0.383609	4.85262	1.21843e-06	8.49395e-06
ENSG00000259020		35.3951	0.816581	0.240869	3.39014	0.000698567	0.00863031	35.3951	0.935214	0.17236	5.42593	5.76543e-08	5.41835e-07
ENSG00000197417	SHPK	166.184	0.495968	0.146305	3.38995	0.000699056	0.00863064	166.184	0.523084	0.0997095	5.24608	1.55372e-07	1.32896e-06
ENSG00000114859	CLCN2	1170.56	-0.475592	0.140372	-3.38807	0.000703852	0.0086841	1170.56	-0.976667	0.111921	-8.72638	2.62957e-18	1.69154e-16
ENSG00000124164	VAPB	3282.48	-0.33396	0.0985863	-3.38749	0.000705356	0.00869241	3282.48	-0.566008	0.0685148	-8.26112	1.44316e-16	7.011e-15
ENSG00000178184	PARD6G	120.52	0.54071	0.159621	3.38745	0.000705457	0.00869241	120.52	0.49118	0.116127	4.22969	2.34011e-05	0.00011866
ENSG00000178913	TAF7	3544.17	-0.377564	0.11149	-3.38655	0.000707786	0.00871535	3544.17	-0.210191	0.0830902	-2.52967	0.011417	0.0272708
ENSG00000111247	RAD51AP1	557.768	-0.520475	0.15371	-3.38608	0.000708989	0.0087244	557.768	0.0860827	0.124862	0.689422	0.490558	0.599894
ENSG00000162419	GMEB1	573.993	0.237638	0.070201	3.38511	0.00071151	0.00874965	573.993	0.386294	0.0484809	7.96795	1.61327e-15	6.50011e-14
ENSG00000147687	TATDN1	761.456	-0.472946	0.139731	-3.3847	0.000712572	0.00875693	761.456	-0.381009	0.112261	-3.39394	0.000688939	0.00238179
ENSG00000007168	PAFAH1B1	3116.57	0.272638	0.0805606	3.38426	0.000713704	0.0087593	3116.57	0.284636	0.0590066	4.82381	1.40843e-06	9.65254e-06
ENSG00000131187	F12	788.08	0.673311	0.198948	3.38435	0.000713472	0.0087593	788.08	0.724662	0.154117	4.70203	2.57591e-06	1.64623e-05
ENSG00000124226	RNF114	5187.09	-0.308079	0.0910396	-3.38402	0.000714339	0.00876134	5187.09	-0.510895	0.0669374	-7.63244	2.30353e-14	7.539e-13
ENSG00000141258	SGSM2	979.941	0.517341	0.152969	3.38199	0.00071962	0.00882031	979.941	0.449063	0.115877	3.87534	0.000106476	0.000460434
ENSG00000184489	PTP4A3	2200.87	-0.84795	0.250757	-3.38156	0.000720753	0.00882839	2200.87	-1.07043	0.174847	-6.12209	9.23586e-10	1.30132e-08
ENSG00000136205	TNS3	4380.22	-0.342747	0.101364	-3.38134	0.000721334	0.00882971	4380.22	-0.460458	0.0836108	-5.50716	3.64679e-08	3.55624e-07
ENSG00000184860	SDR42E1	333.663	-1.00013	0.295876	-3.38023	0.000724247	0.00885376	333.663	-1.25908	0.198392	-6.34642	2.20386e-10	3.46946e-09
ENSG00000261437		98.9919	-0.635293	0.187934	-3.38041	0.000723788	0.00885376	98.9919	-0.70017	0.129033	-5.42627	5.75427e-08	5.41058e-07
ENSG00000261455	LINC01003	205.371	-0.578198	0.171229	-3.37675	0.000733465	0.00895471	205.371	-0.790407	0.119642	-6.60642	3.93736e-11	7.22948e-10
ENSG00000124782	RREB1	2390.44	0.291791	0.0864074	3.37693	0.000733003	0.00895471	2390.44	0.1082	0.0672238	1.60955	0.107496	0.179931
ENSG00000159450	TCHH	44.7782	-1.41203	0.418216	-3.37632	0.000734615	0.00895625	44.7782	-1.51912	0.295587	-5.13935	2.75693e-07	2.21492e-06
ENSG00000219665	ZNF433-AS1	129.073	0.503247	0.14905	3.37636	0.000734525	0.00895625	129.073	0.505151	0.106388	4.74818	2.05253e-06	1.34777e-05
ENSG00000211979	IGHV7-81	24.5729	-0.853664	0.25285	-3.37617	0.000735032	0.00895625	24.5729	-0.70233	0.182768	-3.84275	0.000121665	0.000518422
ENSG00000175931	UBE2O	1652.79	0.33959	0.100606	3.37546	0.000736919	0.00897339	1652.79	0.258415	0.0753216	3.43081	0.000601771	0.00212052
ENSG00000232119	MCTS1	1504.42	-0.358995	0.106367	-3.37507	0.000737958	0.00898017	1504.42	-0.397706	0.0810381	-4.90765	9.21742e-07	6.58902e-06
ENSG00000109881	CCDC34	759.762	-0.445753	0.132102	-3.37431	0.000740018	0.00899937	759.762	-0.198098	0.101146	-1.95854	0.0501667	0.0957108
ENSG00000107331	ABCA2	2724.21	0.559038	0.165726	3.37328	0.000742794	0.00902725	2724.21	0.32755	0.129317	2.53292	0.0113118	0.027054
ENSG00000074211	PPP2R2C	176.029	-1.62317	0.48125	-3.37282	0.000744019	0.00903624	176.029	-0.476894	0.325473	-1.46523	0.142857	0.226616
ENSG00000231172		28.7731	-1.47604	0.437848	-3.37112	0.000748631	0.00907454	28.7731	-1.36731	0.296397	-4.61312	3.96667e-06	2.43016e-05
ENSG00000134698	AGO4	687.195	0.37626	0.111605	3.37137	0.000747961	0.00907454	687.195	0.238258	0.0782653	3.04424	0.00233269	0.00691834
ENSG00000198795	ZNF521	140.421	-0.503362	0.149309	-3.37128	0.000748209	0.00907454	140.421	-0.142413	0.149988	-0.949496	0.342369	0.456199
ENSG00000082212	ME2	1835.79	0.461341	0.136875	3.37054	0.000750203	0.00908768	1835.79	0.552034	0.0954358	5.78435	7.2794e-09	8.29043e-08
ENSG00000223551	TMSB4XP4	47.2452	-0.951605	0.282444	-3.36919	0.000753901	0.00912291	47.2452	-0.830529	0.194831	-4.26282	2.01863e-05	0.000104257
ENSG00000227110	LMCD1-AS1	13.3406	-0.789606	0.234366	-3.36912	0.000754089	0.00912291	13.3406	-0.640023	0.16573	-3.86184	0.000112535	0.000483607
ENSG00000164062	APEH	5852.13	0.395006	0.117281	3.36802	0.000757099	0.00914154	5852.13	0.294588	0.0904793	3.25586	0.00113048	0.00367279
ENSG00000120334	CENPL	267.239	-0.327155	0.097132	-3.36815	0.000756738	0.00914154	267.239	0.0658019	0.0796868	0.825757	0.408942	0.52331
ENSG00000123560	PLP1	23.6344	-1.47035	0.436526	-3.36829	0.000756358	0.00914154	23.6344	0.0471172	0.324629	0.145142	0.884599	0.921396
ENSG00000272654		28.4644	-0.506887	0.150517	-3.36763	0.000758165	0.00914849	28.4644	-0.238118	0.108141	-2.20193	0.0276704	0.0578043
ENSG00000134109	EDEM1	1765.87	0.314619	0.0934352	3.36725	0.000759228	0.0091554	1765.87	0.426338	0.0714315	5.96849	2.39464e-09	3.04098e-08
ENSG00000155760	FZD7	668.367	-0.741633	0.220302	-3.36643	0.000761472	0.00917652	668.367	-0.637195	0.150651	-4.22962	2.34091e-05	0.000118668
ENSG00000154027	AK5	22.0018	-1.13138	0.336116	-3.36605	0.000762525	0.00918328	22.0018	-0.90023	0.235088	-3.82934	0.000128488	0.000543157
ENSG00000077380	DYNC1I2	2597.66	-0.284887	0.0846749	-3.36448	0.000766885	0.00922388	2597.66	-0.362011	0.0595012	-6.0841	1.17149e-09	1.60763e-08
ENSG00000171105	INSR	2451.81	0.399758	0.118811	3.36465	0.000766415	0.00922388	2451.81	0.343856	0.0880036	3.9073	9.33331e-05	0.000409967
ENSG00000114503	NCBP2	3327.35	-0.347815	0.103406	-3.3636	0.00076932	0.00924125	3327.35	-0.413183	0.0751139	-5.50075	3.78172e-08	3.67055e-07
ENSG00000170390	DCLK2	94.4516	0.694268	0.206395	3.36378	0.000768825	0.00924125	94.4516	0.485488	0.150124	3.23391	0.00122106	0.00392673
ENSG00000196715	VKORC1L1	2413.77	-0.321193	0.0955115	-3.36288	0.000771349	0.00925967	2413.77	-0.269775	0.0648481	-4.16011	3.18097e-05	0.000156623
ENSG00000274020	LINC01138	97.9145	-0.516406	0.153579	-3.36247	0.000772476	0.00926127	97.9145	-0.44738	0.113806	-3.93107	8.45703e-05	0.000375008
ENSG00000159399	HK2	5455.29	0.463448	0.137828	3.36251	0.000772365	0.00926127	5455.29	0.174271	0.119145	1.46268	0.143556	0.227628
ENSG00000164440	TXLNB	17.7301	-0.906042	0.269577	-3.36097	0.000776683	0.0093046	17.7301	-0.841056	0.198511	-4.23682	2.2671e-05	0.000115396
ENSG00000272732		18.1864	-0.736552	0.219158	-3.36083	0.000777088	0.0093046	18.1864	-0.541232	0.151424	-3.57427	0.0003512	0.00131903
ENSG00000130035	GALNT8	351.079	-1.05469	0.313933	-3.3596	0.000780545	0.00934	351.079	0.0337469	0.291837	0.115636	0.907941	0.937906
ENSG00000196569	LAMA2	385.582	-0.904269	0.269202	-3.35908	0.000782034	0.00934583	385.582	-0.412002	0.188428	-2.18652	0.0287776	0.0597492
ENSG00000149948	HMGA2	627.214	-0.93038	0.276971	-3.35912	0.000781908	0.00934583	627.214	-0.0998084	0.217552	-0.45878	0.646392	0.734123
ENSG00000271032		17.821	-0.876779	0.261082	-3.35825	0.00078437	0.00936772	17.821	-1.14329	0.178709	-6.39751	1.57931e-10	2.55524e-09
ENSG00000261801	LOXL1-AS1	99.3085	0.935582	0.278607	3.35808	0.00078487	0.00936772	99.3085	1.14867	0.1827	6.28716	3.23328e-10	4.944e-09
ENSG00000267508	ZNF285	34.8415	-1.3536	0.403343	-3.35597	0.000790879	0.00942738	34.8415	-1.97429	0.272109	-7.25553	4.00103e-13	1.05126e-11
ENSG00000245910	SNHG6	2404.89	-0.486911	0.145084	-3.35606	0.000790626	0.00942738	2404.89	-0.31129	0.111374	-2.79499	0.00519015	0.0138258
ENSG00000167113	COQ4	1810.39	0.371189	0.110641	3.3549	0.000793927	0.00945766	1810.39	0.362906	0.0945307	3.83903	0.000123522	0.000525017
ENSG00000151849	CENPJ	544.89	-0.44974	0.13408	-3.35428	0.000795724	0.00947303	544.89	-0.440034	0.100943	-4.35923	1.30519e-05	7.0657e-05
ENSG00000078900	TP73	194.351	0.931636	0.277884	3.35261	0.000800537	0.00952425	194.351	1.42434	0.190806	7.46484	8.34025e-14	2.46514e-12
ENSG00000101958	GLRA2	69.6771	-1.85647	0.553921	-3.3515	0.000803736	0.00955621	69.6771	-4.03386	0.380041	-10.6143	2.55752e-26	5.96382e-24
ENSG00000133657	ATP13A3	3608.82	-0.450365	0.134434	-3.35008	0.000807874	0.00959929	3608.82	-0.290731	0.0964723	-3.01363	0.00258145	0.00755403
ENSG00000124181	PLCG1	2942.17	-0.427409	0.127605	-3.34949	0.000809619	0.00960168	2942.17	-0.720274	0.0982342	-7.33221	2.26386e-13	6.16529e-12
ENSG00000118898	PPL	1680.82	0.640474	0.191211	3.34957	0.000809356	0.00960168	1680.82	0.304728	0.145814	2.08984	0.0366323	0.0734578
ENSG00000165861	ZFYVE1	514.888	0.312656	0.0933352	3.34982	0.000808648	0.00960168	514.888	0.158426	0.0774558	2.04537	0.040818	0.0805436
ENSG00000250903	GMDS-DT	142.908	-0.462644	0.138144	-3.349	0.000811041	0.00961244	142.908	-0.587731	0.0925139	-6.3529	2.11294e-10	3.34609e-09
ENSG00000102796	DHRS12	400.08	-0.460572	0.137571	-3.3479	0.000814274	0.00963362	400.08	-0.889539	0.0982545	-9.05342	1.38558e-19	1.10935e-17
ENSG00000128652	HOXD3	13.678	1.01424	0.302926	3.34815	0.00081354	0.00963362	13.678	0.922474	0.203428	4.53464	5.77021e-06	3.38714e-05
ENSG00000160097	FNDC5	28.533	1.08904	0.325293	3.34786	0.000814378	0.00963362	28.533	0.398997	0.227864	1.75103	0.0799412	0.140767
ENSG00000260552		31.4008	0.690766	0.20636	3.34738	0.000815799	0.00964431	31.4008	1.01466	0.138522	7.3249	2.39076e-13	6.46372e-12
ENSG00000164631	ZNF12	975.644	-0.328117	0.0980538	-3.3463	0.000818989	0.00966978	975.644	-0.401422	0.0709302	-5.65939	1.51909e-08	1.61151e-07
ENSG00000167363	FN3K	937.478	0.558067	0.166765	3.34643	0.000818606	0.00966978	937.478	0.215905	0.131044	1.64758	0.0994396	0.168603
ENSG00000168385	SEPTIN2	12855	-0.259257	0.0774906	-3.34566	0.000820865	0.00968579	12855	-0.128315	0.0551751	-2.3256	0.0200401	0.0440133
ENSG00000128228	SDF2L1	1593.66	0.613936	0.183514	3.34545	0.00082148	0.00968692	1593.66	0.669363	0.159095	4.20732	2.58413e-05	0.000129903
ENSG00000101935	AMMECR1	871.002	-0.385269	0.115172	-3.34515	0.000822376	0.00969137	871.002	-0.18003	0.085397	-2.10815	0.0350179	0.0706991
ENSG00000272894		72.8945	-0.613856	0.183531	-3.34469	0.000823751	0.00970144	72.8945	-0.699559	0.126396	-5.53464	3.11862e-08	3.08145e-07
ENSG00000157833	GAREM2	138.653	0.710197	0.212386	3.3439	0.000826107	0.00972304	138.653	0.348061	0.141772	2.45507	0.0140855	0.0325689
ENSG00000178397	FAM220A	581.15	-0.310843	0.0929692	-3.3435	0.000827285	0.00973077	581.15	-0.33043	0.0659521	-5.01016	5.4386e-07	4.07786e-06
ENSG00000250328		76.8428	-1.28319	0.383876	-3.34273	0.000829594	0.00975178	76.8428	-2.15606	0.266382	-8.09388	5.7792e-16	2.54872e-14
ENSG00000178752	ERFE	101.237	1.09464	0.327679	3.34059	0.000836004	0.00981739	101.237	1.29827	0.226616	5.72893	1.01066e-08	1.11209e-07
ENSG00000185168	LINC00482	47.2013	1.08761	0.325581	3.34052	0.000836228	0.00981739	47.2013	0.660759	0.224901	2.938	0.00330338	0.00934981
ENSG00000164794	KCNV1	48.2149	-1.95311	0.584762	-3.34001	0.000837742	0.00982898	48.2149	-0.8733	0.404889	-2.15689	0.0310144	0.0638391
ENSG00000157388	CACNA1D	536.125	-0.685303	0.205197	-3.33973	0.000838589	0.00983273	536.125	-0.767764	0.143782	-5.33979	9.30521e-08	8.35767e-07
ENSG00000129071	MBD4	910.809	-0.319335	0.0956266	-3.3394	0.000839594	0.00983833	910.809	-0.108802	0.0727851	-1.49484	0.134956	0.216593
ENSG00000058262	SEC61A1	12786.2	0.257621	0.0771945	3.3373	0.000845975	0.00990486	12786.2	0.292868	0.0559068	5.2385	1.61891e-07	1.37777e-06
ENSG00000007376	RPUSD1	1528.12	0.450769	0.135075	3.33718	0.000846333	0.00990486	1528.12	0.125465	0.115616	1.08519	0.277837	0.388398
ENSG00000170632	ARMC10	1528.75	-0.34828	0.104381	-3.33664	0.000847991	0.00991804	1528.75	-0.330117	0.0770159	-4.28635	1.81632e-05	9.50448e-05
ENSG00000163412	EIF4E3	665.695	0.531447	0.15932	3.33571	0.000850805	0.00994472	665.695	0.67657	0.128935	5.24738	1.5428e-07	1.32144e-06
ENSG00000225470	JPX	483.271	-0.359104	0.107662	-3.33546	0.000851593	0.00994769	483.271	-0.386575	0.084327	-4.58424	4.55647e-06	2.74285e-05
ENSG00000112137	PHACTR1	110.924	-0.613371	0.183979	-3.33393	0.000856296	0.00999637	110.924	-0.248335	0.137414	-1.80721	0.07073	0.127436
ENSG00000100354	TNRC6B	992.658	0.354082	0.106216	3.3336	0.00085731	0.010002	992.658	0.357148	0.0768965	4.64453	3.40846e-06	2.11597e-05
ENSG00000164778	EN2	68.8046	-2.23774	0.671355	-3.33317	0.000858638	0.0100112	68.8046	-2.23621	0.445441	-5.02022	5.16121e-07	3.89334e-06
ENSG00000100276	RASL10A	15.1563	0.782616	0.23487	3.33213	0.000861838	0.0100422	15.1563	0.65837	0.17385	3.78699	0.000152483	0.000631987
ENSG00000204174	NPY4R	10.9899	-1.21724	0.365346	-3.33175	0.000863007	0.0100433	10.9899	-1.45377	0.256887	-5.65917	1.52106e-08	1.61223e-07
ENSG00000134444	RELCH	1031.15	0.364037	0.109262	3.33179	0.00086288	0.0100433	1031.15	0.326198	0.0761921	4.28126	1.85839e-05	9.70011e-05
ENSG00000126953	TIMM8A	392.176	-0.349336	0.104884	-3.3307	0.00086628	0.0100751	392.176	-0.397584	0.0848777	-4.6842	2.81054e-06	1.78214e-05
ENSG00000099889	ARVCF	658.112	0.516175	0.154997	3.33022	0.000867785	0.0100863	658.112	0.055655	0.119081	0.467371	0.640234	0.728968
ENSG00000158079	PTPDC1	282.166	-0.360362	0.108231	-3.32955	0.000869868	0.0101042	282.166	-0.408605	0.0725934	-5.62868	1.81592e-08	1.89145e-07
ENSG00000137767	SQOR	2966.85	0.424349	0.127456	3.32937	0.000870433	0.0101045	2966.85	0.343422	0.104465	3.28743	0.00101105	0.00333864
ENSG00000248124	RRN3P1	214.538	-0.607307	0.182464	-3.32837	0.000873555	0.0101344	214.538	-0.818833	0.128693	-6.36267	1.98277e-10	3.15871e-09
ENSG00000204227	RING1	1105.27	0.308081	0.0925922	3.32729	0.000876946	0.0101644	1105.27	0.162047	0.0684186	2.36846	0.0178622	0.0398684
ENSG00000163535	SGO2	443.803	-0.496561	0.149243	-3.3272	0.000877231	0.0101644	443.803	-0.0720601	0.120513	-0.597943	0.549878	0.65246
ENSG00000110195	FOLR1	254.296	-1.74706	0.525253	-3.32613	0.000880618	0.0101967	254.296	-2.69299	0.358727	-7.50707	6.04649e-14	1.82225e-12
ENSG00000221909	FAM200A	247.678	-0.461591	0.138822	-3.32507	0.000883972	0.0101967	247.678	-0.580048	0.0936944	-6.19085	5.98404e-10	8.6941e-09
ENSG00000227986	TRIM60P18	35.2128	-1.0006	0.300952	-3.32476	0.000884931	0.0101967	35.2128	-1.22593	0.206251	-5.94386	2.78381e-09	3.50182e-08
ENSG00000189298	ZKSCAN3	165.788	0.360734	0.108474	3.32553	0.000882514	0.0101967	165.788	0.259772	0.0742715	3.49759	0.000469475	0.00170889
ENSG00000149196	HIKESHI	706.439	-0.285842	0.085949	-3.32572	0.000881905	0.0101967	706.439	-0.165256	0.067234	-2.45793	0.0139741	0.0323593
ENSG00000167487	KLHL26	452.209	0.410235	0.123385	3.32484	0.000884692	0.0101967	452.209	0.149642	0.0940455	1.59117	0.111572	0.185226
ENSG00000147255	IGSF1	27.9027	-1.59735	0.480406	-3.325	0.000884184	0.0101967	27.9027	-0.495122	0.332072	-1.49101	0.135959	0.217955
ENSG00000171124	FUT3	4066.21	0.67528	0.203101	3.32485	0.000884671	0.0101967	4066.21	0.147665	0.151129	0.977075	0.328532	0.442498
ENSG00000211949	IGHV3-23	1462.8	-1.24646	0.374832	-3.32537	0.000883014	0.0101967	1462.8	-0.274738	0.283197	-0.970128	0.331982	0.445742
ENSG00000173409	ARV1	583.273	-0.437131	0.13151	-3.32393	0.00088757	0.0102208	583.273	-0.306624	0.0970545	-3.1593	0.0015815	0.00492699
ENSG00000113361	CDH6	149.863	-0.538732	0.162106	-3.32333	0.000889505	0.0102241	149.863	-0.610215	0.124817	-4.88889	1.01404e-06	7.20917e-06
ENSG00000271550	BNIP3P11	13.2528	-0.799417	0.240526	-3.32362	0.000888582	0.0102241	13.2528	-0.691423	0.172542	-4.00727	6.14242e-05	0.000281956
ENSG00000170927	PKHD1	26.3878	-1.51217	0.454996	-3.32349	0.000888996	0.0102241	26.3878	-1.24529	0.31664	-3.93284	8.39482e-05	0.000372693
ENSG00000183665	TRMT12	413.001	-0.636738	0.19167	-3.32206	0.00089356	0.0102644	413.001	-0.692045	0.127916	-5.41017	6.29654e-08	5.8643e-07
ENSG00000141497	ZMYND15	135.195	0.558976	0.168317	3.32098	0.000897025	0.0102852	135.195	1.01501	0.130642	7.76939	7.8866e-15	2.75514e-13
ENSG00000166411	IDH3A	1063.81	0.355239	0.106959	3.32126	0.000896125	0.0102852	1063.81	0.398299	0.0794428	5.01366	5.34037e-07	4.01712e-06
ENSG00000157184	CPT2	1072.11	0.32474	0.0977804	3.32112	0.000896564	0.0102852	1072.11	0.157415	0.0730299	2.15548	0.0311241	0.0640326
ENSG00000130830	MPP1	993.543	-0.724303	0.21826	-3.31854	0.000904902	0.0103691	993.543	-1.28001	0.159024	-8.04917	8.33579e-16	3.52617e-14
ENSG00000228801		95.8242	-0.522453	0.157464	-3.31792	0.000906912	0.0103803	95.8242	-0.543925	0.106856	-5.09026	3.57579e-07	2.79926e-06
ENSG00000251396	LINC01301	37.0291	-0.923674	0.278392	-3.31789	0.000906987	0.0103803	37.0291	-0.442885	0.204438	-2.16636	0.0302839	0.0624525
ENSG00000156515	HK1	4160.58	0.377424	0.11377	3.31742	0.000908529	0.0103915	4160.58	0.387391	0.0863371	4.48697	7.22449e-06	4.15069e-05
ENSG00000278771	RN7SL3	24.2612	1.32235	0.398712	3.31656	0.000911333	0.0104172	24.2612	1.12252	0.279142	4.02134	5.78678e-05	0.000267143
ENSG00000254477		12.3145	-0.87329	0.263367	-3.31586	0.000913606	0.0104368	12.3145	-1.11044	0.176378	-6.29581	3.05796e-10	4.69131e-09
ENSG00000240875	LINC00886	42.0565	-1.12404	0.339033	-3.31542	0.00091506	0.010447	42.0565	-1.72213	0.232403	-7.41009	1.26217e-13	3.60578e-12
ENSG00000197444	OGDHL	98.3551	-1.60162	0.483164	-3.31486	0.000916893	0.0104615	98.3551	-1.63476	0.324012	-5.04538	4.52632e-07	3.46627e-06
ENSG00000215041	NEURL4	632.5	0.429253	0.129502	3.31464	0.000917608	0.0104633	632.5	0.264856	0.105775	2.50397	0.0122809	0.0290553
ENSG00000122687	MRM2	1160	-0.252263	0.0761309	-3.31354	0.00092122	0.0104981	1160	-0.0771748	0.0557764	-1.38364	0.166467	0.257223
ENSG00000165794	SLC39A2	172.9	-1.87769	0.566796	-3.3128	0.000923657	0.0105194	172.9	-3.5959	0.395857	-9.08383	1.0482e-19	8.5018e-18
ENSG00000127928	GNGT1	12.2216	-2.12555	0.641752	-3.3121	0.000925992	0.0105332	12.2216	-1.85021	0.418253	-4.42366	9.70405e-06	5.40708e-05
ENSG00000165156	ZHX1	932.151	-0.471835	0.142452	-3.31225	0.000925483	0.0105332	932.151	-0.19485	0.100337	-1.94196	0.0521415	0.0989221
ENSG00000181126	HLA-V	31.0286	-1.66051	0.501491	-3.31114	0.00092918	0.010563	31.0286	0.219616	0.366235	0.599659	0.548733	0.651443
ENSG00000039600	SOX30	61.407	-1.00722	0.304215	-3.31089	0.000930009	0.010566	61.407	-0.452274	0.204667	-2.2098	0.027119	0.0569007
ENSG00000179912	R3HDM2	1288.88	-0.313182	0.0946151	-3.31006	0.000932755	0.0105907	1288.88	-0.408206	0.0683628	-5.97116	2.35571e-09	2.99766e-08
ENSG00000131116	ZNF428	629.178	0.41374	0.125007	3.30974	0.000933815	0.0105923	629.178	0.296047	0.0925382	3.19919	0.00137815	0.00437308
ENSG00000111077	TNS2	1079.02	0.484047	0.146252	3.30968	0.000934027	0.0105923	1079.02	0.305219	0.115171	2.65014	0.00804592	0.0202396
ENSG00000244405	ETV5	662.231	0.688484	0.208103	3.30839	0.000938349	0.0106348	662.231	1.37267	0.148799	9.22499	2.83585e-20	2.53123e-18
ENSG00000133962	CATSPERB	56.8024	0.719831	0.217642	3.30741	0.000941618	0.0106654	56.8024	0.8517	0.164824	5.16733	2.37465e-07	1.93784e-06
ENSG00000114268	PFKFB4	550.092	0.666082	0.201414	3.30703	0.000942907	0.0106735	550.092	0.715714	0.144372	4.95741	7.14383e-07	5.21802e-06
ENSG00000161682	FAM171A2	39.4961	0.734737	0.222197	3.30669	0.00094406	0.0106801	39.4961	0.864486	0.173871	4.97201	6.62623e-07	4.87238e-06
ENSG00000101413	RPRD1B	1814.11	-0.350113	0.105911	-3.30574	0.00094727	0.0107034	1814.11	-0.482044	0.0743795	-6.48087	9.11972e-11	1.54381e-09
ENSG00000214029	ZNF891	147.607	-0.530872	0.160587	-3.30581	0.000947011	0.0107034	147.607	-0.272037	0.110334	-2.46558	0.0136792	0.0318265
ENSG00000006555	TTC22	1043.67	0.410238	0.124111	3.3054	0.000948403	0.0107097	1043.67	0.0358362	0.1104	0.324602	0.745482	0.814879
ENSG00000153044	CENPH	532.914	-0.424383	0.128416	-3.30475	0.000950616	0.0107282	532.914	-0.0171414	0.0990627	-0.173036	0.862623	0.905432
ENSG00000099337	KCNK6	1470.19	0.500964	0.15165	3.30343	0.00095511	0.0107724	1470.19	0.387567	0.118318	3.27565	0.00105418	0.00345979
ENSG00000103855	CD276	3137.78	0.387837	0.117419	3.30302	0.000956506	0.0107816	3137.78	0.313518	0.0904644	3.46565	0.000528942	0.00189685
ENSG00000137486	ARRB1	1125.16	0.451629	0.136745	3.30272	0.000957534	0.0107867	1125.16	0.200615	0.0966745	2.07516	0.0379717	0.075704
ENSG00000133107	TRPC4	20.6062	-0.655484	0.198494	-3.30229	0.00095898	0.0107937	20.6062	-0.432369	0.160112	-2.70041	0.00692531	0.0177608
ENSG00000198860	TSEN15	997.375	-0.405375	0.122759	-3.3022	0.00095931	0.0107937	997.375	-0.0613213	0.0913237	-0.671472	0.50192	0.610147
ENSG00000133134	BEX2	144.656	-1.50264	0.455117	-3.30165	0.000961181	0.0108076	144.656	-1.87797	0.309147	-6.07468	1.24234e-09	1.69538e-08
ENSG00000141027	NCOR1	3804.21	0.373103	0.113033	3.30082	0.000964025	0.0108076	3804.21	0.367833	0.0842874	4.36403	1.27688e-05	6.93255e-05
ENSG00000165359	INTS6L	281.709	-0.637808	0.1932	-3.30129	0.000962424	0.0108076	281.709	-0.549094	0.129654	-4.23508	2.28474e-05	0.000116167
ENSG00000104976	SNAPC2	602.702	0.369538	0.11195	3.30092	0.000963697	0.0108076	602.702	0.333915	0.0818175	4.08122	4.48001e-05	0.000213473
ENSG00000168672	LRATD2	2579.73	-0.475312	0.143976	-3.30132	0.000962309	0.0108076	2579.73	-0.289909	0.100011	-2.89879	0.00374609	0.0104335
ENSG00000104497	SNX16	302.72	-0.629252	0.190622	-3.30104	0.000963277	0.0108076	302.72	-0.345571	0.134504	-2.56922	0.0101927	0.0247584
ENSG00000146574	CCZ1B	249.049	-0.469519	0.142281	-3.29995	0.000967015	0.0108346	249.049	-0.30586	0.0991479	-3.08489	0.00203627	0.00612884
ENSG00000124920	MYRF	1612.13	0.896617	0.271732	3.29964	0.000968104	0.0108403	1612.13	1.11857	0.195013	5.73588	9.70093e-09	1.07401e-07
ENSG00000184434	LRRC19	670.271	-0.826263	0.250439	-3.29926	0.000969399	0.0108452	670.271	-1.78606	0.20008	-8.92672	4.38819e-19	3.19772e-17
ENSG00000133313	CNDP2	6143.17	0.39073	0.118434	3.29914	0.00096981	0.0108452	6143.17	0.559857	0.0873744	6.40756	1.47866e-10	2.41287e-09
ENSG00000153956	CACNA2D1	125.974	-0.631735	0.191493	-3.299	0.000970287	0.0108452	125.974	-0.338013	0.181504	-1.86229	0.0625628	0.114952
ENSG00000237515	SHISA9	74.008	-2.1692	0.657604	-3.29864	0.000971549	0.0108528	74.008	-4.77396	0.46469	-10.2734	9.28442e-25	1.68156e-22
ENSG00000155850	SLC26A2	3389.54	-1.02915	0.312087	-3.29766	0.000974945	0.0108843	3389.54	-1.9076	0.239724	-7.95747	1.75592e-15	6.99929e-14
ENSG00000102738	MRPS31	736.305	-0.363594	0.110278	-3.29706	0.00097703	0.010901	736.305	-0.501873	0.083098	-6.03953	1.5456e-09	2.05658e-08
ENSG00000110046	ATG2A	1750.55	0.363939	0.110402	3.29649	0.000979019	0.0109167	1750.55	0.174288	0.094285	1.84853	0.064526	0.118106
ENSG00000175895	PLEKHF2	872.596	-0.432036	0.131085	-3.29584	0.000981289	0.0109355	872.596	-0.210875	0.100502	-2.09821	0.0358863	0.0722366
ENSG00000149311	ATM	864.009	-0.454641	0.137971	-3.29518	0.000983589	0.0109545	864.009	-0.391183	0.0990457	-3.94953	7.8306e-05	0.000350479
ENSG00000115705	TPO	21.333	1.1265	0.341962	3.29421	0.000986986	0.0109828	21.333	1.50185	0.241571	6.217	5.06742e-10	7.46704e-09
ENSG00000089022	MAPKAPK5	1787.61	-0.247671	0.0751858	-3.29412	0.000987308	0.0109828	1787.61	-0.296333	0.0538483	-5.5031	3.73172e-08	3.62957e-07
ENSG00000051009	FAM160A2	2069.81	0.328331	0.0996828	3.29376	0.000988578	0.0109904	2069.81	-0.0423537	0.0750683	-0.564202	0.572617	0.672003
ENSG00000180712	LINC02363	14.5644	-0.765883	0.232553	-3.29337	0.000989957	0.0109949	14.5644	-0.814959	0.159154	-5.12056	3.04628e-07	2.42545e-06
ENSG00000138382	METTL5	1190.58	-0.280908	0.0852966	-3.29331	0.000990161	0.0109949	1190.58	-0.249757	0.0721261	-3.46278	0.000534631	0.00191357
ENSG00000272636	DOC2B	331.091	1.09278	0.331842	3.29306	0.000991016	0.0109979	331.091	1.39115	0.236382	5.88519	3.97589e-09	4.83824e-08
ENSG00000140259	MFAP1	1013.28	0.297822	0.0904634	3.29219	0.000994109	0.0110256	1013.28	0.371361	0.0633886	5.85848	4.67124e-09	5.60759e-08
ENSG00000166529	ZSCAN21	153.092	-0.326077	0.0990647	-3.29156	0.000996344	0.0110438	153.092	-0.417578	0.0692322	-6.03155	1.62391e-09	2.147e-08
ENSG00000070882	OSBPL3	1372.57	-0.41584	0.126352	-3.29113	0.000997862	0.0110541	1372.57	-0.0997624	0.0957775	-1.04161	0.297595	0.409591
ENSG00000117724	CENPF	2280.59	-0.441866	0.13434	-3.28916	0.00100486	0.011125	2280.59	0.0679567	0.114072	0.595738	0.55135	0.653701
ENSG00000148158	SNX30	1227.12	-0.403307	0.122643	-3.28846	0.00100736	0.011146	1227.12	-0.618529	0.0831491	-7.4388	1.01605e-13	2.9478e-12
ENSG00000265415		84.3939	-0.443154	0.134777	-3.28805	0.00100885	0.011156	84.3939	-0.0758532	0.102431	-0.740529	0.458979	0.570972
ENSG00000162594	IL23R	23.2958	-0.746315	0.227013	-3.28755	0.00101065	0.0111692	23.2958	-1.26484	0.165989	-7.62	2.53679e-14	8.20171e-13
ENSG00000160256	FAM207A	546.006	0.45555	0.138611	3.28652	0.00101432	0.0112031	546.006	0.368017	0.10417	3.53285	0.000411109	0.00151656
ENSG00000122025	FLT3	15.7269	-1.12157	0.341304	-3.28612	0.00101578	0.0112127	15.7269	-0.325566	0.249264	-1.30611	0.191515	0.288494
ENSG00000066405	CLDN18	1051.05	2.14011	0.651371	3.28555	0.00101784	0.0112287	1051.05	4.43835	0.510135	8.70034	3.30901e-18	2.08546e-16
ENSG00000006118	TMEM132A	1469.48	0.56843	0.173109	3.28364	0.00102474	0.0112982	1469.48	0.400395	0.134637	2.97388	0.00294059	0.00845901
ENSG00000181982	CCDC149	557.909	0.475738	0.144896	3.28331	0.00102597	0.011305	557.909	0.225221	0.107966	2.08604	0.0369751	0.0740336
ENSG00000217801		71.1809	0.792121	0.241373	3.28173	0.00103171	0.0113616	71.1809	0.746802	0.168395	4.43482	9.21473e-06	5.16684e-05
ENSG00000114374	USP9Y	150.362	-1.44967	0.441802	-3.28126	0.00103345	0.0113741	150.362	-0.782188	0.286011	-2.73482	0.00624145	0.0162179
ENSG00000155287	SLC25A28	967.067	0.34309	0.104594	3.28021	0.00103728	0.0113827	967.067	0.458178	0.0799239	5.73268	9.88581e-09	1.0906e-07
ENSG00000113758	DBN1	1886.76	0.671735	0.204758	3.28063	0.00103576	0.0113827	1886.76	0.840847	0.148537	5.66088	1.50602e-08	1.59994e-07
ENSG00000214063	TSPAN4	646.343	0.456743	0.139233	3.28043	0.00103649	0.0113827	646.343	0.713327	0.136992	5.20708	1.91835e-07	1.60264e-06
ENSG00000155096	AZIN1	6547.91	-0.408243	0.124454	-3.28028	0.00103705	0.0113827	6547.91	-0.196195	0.0977858	-2.00638	0.0448162	0.0871153
ENSG00000137216	TMEM63B	2130.6	0.373605	0.113879	3.28072	0.00103541	0.0113827	2130.6	-0.017105	0.106404	-0.160755	0.872286	0.912852
ENSG00000104313	EYA1	82.7994	-1.66457	0.507545	-3.27964	0.00103938	0.0113856	82.7994	-2.45703	0.348831	-7.04362	1.87308e-12	4.4008e-11
ENSG00000187583	PLEKHN1	162.073	0.688259	0.209849	3.27978	0.00103887	0.0113856	162.073	0.757276	0.146062	5.18463	2.16449e-07	1.78508e-06
ENSG00000170791	CHCHD7	1254.83	-0.405467	0.123626	-3.2798	0.00103882	0.0113856	1254.83	-0.404194	0.0930943	-4.34177	1.41337e-05	7.59073e-05
ENSG00000145147	SLIT2	154.737	-0.880225	0.268431	-3.27915	0.0010412	0.0113988	154.737	-0.580751	0.213071	-2.72563	0.0064179	0.0166194
ENSG00000253669	GASAL1	84.8039	-0.651987	0.198959	-3.27698	0.00104922	0.0114799	84.8039	-0.858942	0.136051	-6.31337	2.73019e-10	4.23373e-09
ENSG00000120690	ELF1	3204.89	-0.431953	0.13183	-3.27659	0.00105069	0.0114858	3204.89	-0.613365	0.0929311	-6.60021	4.1058e-11	7.50183e-10
ENSG00000186376	ZNF75D	469.061	-0.402153	0.122738	-3.27651	0.00105099	0.0114858	469.061	-0.526024	0.0841777	-6.24896	4.13184e-10	6.21107e-09
ENSG00000132109	TRIM21	1113.8	0.345207	0.105367	3.27625	0.00105195	0.0114895	1113.8	0.370265	0.0778545	4.75585	1.97612e-06	1.30494e-05
ENSG00000175063	UBE2C	2943.9	-0.462306	0.141119	-3.27601	0.00105286	0.0114927	2943.9	-0.345663	0.112864	-3.06265	0.00219386	0.00653883
ENSG00000253161	LINC01605	84.018	-0.835343	0.255014	-3.27567	0.0010541	0.0114996	84.018	-1.01737	0.180627	-5.63245	1.7767e-08	1.85474e-07
ENSG00000121741	ZMYM2	2468.99	-0.451134	0.137768	-3.2746	0.00105812	0.0115232	2468.99	-0.645056	0.0993389	-6.49349	8.38684e-11	1.43407e-09
ENSG00000198039	ZNF273	172.327	-0.425302	0.129872	-3.27478	0.00105746	0.0115232	172.327	-0.39905	0.0946353	-4.21671	2.47893e-05	0.000124985
ENSG00000164951	PDP1	1197.77	-0.477711	0.145882	-3.27464	0.00105795	0.0115232	1197.77	-0.444954	0.106076	-4.19469	2.73242e-05	0.000136548
ENSG00000122644	ARL4A	1099.63	-0.484891	0.148118	-3.27368	0.00106156	0.0115539	1099.63	-0.48981	0.113096	-4.33091	1.48491e-05	7.93726e-05
ENSG00000010704	HFE	412.58	0.409613	0.125139	3.27326	0.00106314	0.0115643	412.58	0.594428	0.0870939	6.82514	8.78386e-12	1.8453e-10
ENSG00000091009	RBM27	773.64	-0.379206	0.11587	-3.27268	0.00106532	0.0115814	773.64	-0.169075	0.093481	-1.80866	0.0705043	0.127114
ENSG00000172878	METAP1D	329.629	-0.326339	0.0997334	-3.27212	0.00106746	0.0115978	329.629	-0.357238	0.0726757	-4.91551	8.85529e-07	6.35367e-06
ENSG00000269887		11.175	-0.872177	0.266815	-3.26885	0.00107986	0.0117211	11.175	-0.899803	0.175051	-5.14022	2.74411e-07	2.20652e-06
ENSG00000234129		13.9643	-0.587086	0.179603	-3.2688	0.00108006	0.0117211	13.9643	-0.468511	0.1266	-3.70073	0.000214981	0.00085797
ENSG00000162738	VANGL2	627.694	-0.96188	0.294328	-3.26805	0.00108291	0.0117451	627.694	-1.47398	0.210741	-6.99426	2.66657e-12	6.17949e-11
ENSG00000152133	GPATCH11	341.479	-0.353061	0.10804	-3.26786	0.00108362	0.0117461	341.479	-0.170339	0.0767388	-2.21972	0.0264378	0.0556592
ENSG00000136986	DERL1	3172.94	-0.352686	0.107957	-3.26689	0.00108734	0.0117795	3172.94	-0.112773	0.0761254	-1.48141	0.138497	0.221168
ENSG00000258754	LINC01579	15.73	-1.10653	0.338757	-3.26644	0.00108907	0.0117846	15.73	-0.941935	0.241733	-3.8966	9.75538e-05	0.000426498
ENSG00000251615		41.0111	0.623321	0.190816	3.26661	0.00108845	0.0117846	41.0111	0.215991	0.145013	1.48946	0.136366	0.218414
ENSG00000100890	PRORP	171.248	-0.326345	0.0999391	-3.26544	0.00109295	0.0118128	171.248	-0.253353	0.0702773	-3.60505	0.00031209	0.00119231
ENSG00000261713	SSTR5-AS1	91.0948	1.93521	0.592622	3.26551	0.00109268	0.0118128	91.0948	1.09633	0.409705	2.6759	0.00745295	0.0189421
ENSG00000213742	ZNF337-AS1	54.9751	-0.65393	0.200279	-3.2651	0.00109427	0.0118203	54.9751	-0.595587	0.139982	-4.25474	2.09288e-05	0.000107556
ENSG00000138639	ARHGAP24	151.431	-0.530271	0.162433	-3.26455	0.00109636	0.011836	151.431	0.0365005	0.144765	0.252136	0.800936	0.858261
ENSG00000005471	ABCB4	49.7275	-0.810506	0.248413	-3.26274	0.00110339	0.0118726	49.7275	-1.12829	0.179127	-6.29881	2.99949e-10	4.61298e-09
ENSG00000163069	SGCB	1167.87	0.460233	0.141024	3.26352	0.00110039	0.0118726	1167.87	0.545477	0.0985969	5.53239	3.15893e-08	3.11963e-07
ENSG00000116205	TCEANC2	401.404	-0.286807	0.0878925	-3.26316	0.00110177	0.0118726	401.404	-0.309448	0.0577857	-5.3551	8.55071e-08	7.75844e-07
ENSG00000277639		151.072	-1.16816	0.357995	-3.26306	0.00110216	0.0118726	151.072	-1.25203	0.250218	-5.00374	5.62295e-07	4.20426e-06
ENSG00000163874	ZC3H12A	1809.81	0.710277	0.217707	3.26254	0.0011042	0.0118726	1809.81	0.350483	0.165552	2.11706	0.0342548	0.0694138
ENSG00000007047	MARK4	780.954	0.322608	0.0988806	3.26261	0.00110392	0.0118726	780.954	0.120298	0.0758977	1.585	0.112967	0.187058
ENSG00000211648	IGLV1-47	592.486	-1.18463	0.363053	-3.26298	0.00110248	0.0118726	592.486	-0.180071	0.303451	-0.593412	0.552906	0.654969
ENSG00000278291		131.71	-0.626533	0.192208	-3.25967	0.00111544	0.0119618	131.71	-1.00098	0.144567	-6.92402	4.3901e-12	9.79633e-11
ENSG00000106236	NPTX2	1034.89	-1.65375	0.507307	-3.25986	0.00111467	0.0119618	1034.89	-2.04071	0.34694	-5.88202	4.05296e-09	4.9224e-08
ENSG00000188343	CIBAR1	571.101	-0.612512	0.18791	-3.2596	0.00111571	0.0119618	571.101	-0.618487	0.134302	-4.60519	4.12088e-06	2.50903e-05
ENSG00000277247		22.5311	-1.31839	0.404387	-3.26021	0.00111329	0.0119618	22.5311	-0.883456	0.289009	-3.05685	0.00223679	0.00665613
ENSG00000224982	TMEM233	17.4352	0.755684	0.231816	3.25984	0.00111477	0.0119618	17.4352	0.288499	0.165417	1.74407	0.0811468	0.142435
ENSG00000117298	ECE1	4931.15	0.369783	0.113459	3.25919	0.0011173	0.011972	4931.15	0.139992	0.0924611	1.51406	0.13001	0.210074
ENSG00000184613	NELL2	135.66	-1.23171	0.377945	-3.25895	0.00111825	0.0119753	135.66	-0.661291	0.26202	-2.52382	0.0116089	0.0276511
ENSG00000125207	PIWIL1	336.508	1.55605	0.477557	3.25836	0.00112057	0.0119864	336.508	3.15949	0.327497	9.6474	5.04163e-22	5.84171e-20
ENSG00000104142	VPS18	999.849	0.403868	0.123944	3.25846	0.00112018	0.0119864	999.849	0.31369	0.0922968	3.39871	0.000677052	0.00234898
ENSG00000106038	EVX1	228.631	-1.44314	0.443186	-3.25627	0.00112884	0.012068	228.631	-2.34483	0.300167	-7.81177	5.63906e-15	2.00757e-13
ENSG00000138867	GUCD1	3920.06	0.303359	0.0931677	3.25605	0.00112972	0.0120704	3920.06	0.323708	0.0740943	4.36886	1.24896e-05	6.79677e-05
ENSG00000119986	AVPI1	907.075	0.477892	0.146827	3.25481	0.0011347	0.0121167	907.075	0.313208	0.104955	2.98421	0.0028431	0.00821022
ENSG00000164128	NPY1R	53.7557	-1.43499	0.440912	-3.2546	0.00113551	0.0121184	53.7557	-1.50201	0.29162	-5.15057	2.597e-07	2.09727e-06
ENSG00000100321	SYNGR1	111.501	0.92523	0.284379	3.25351	0.00113987	0.012158	111.501	1.20393	0.21273	5.65941	1.51895e-08	1.61151e-07
ENSG00000111678	C12orf57	1673	0.568518	0.174807	3.25227	0.00114487	0.0122044	1673	1.01978	0.146516	6.96018	3.39842e-12	7.76931e-11
ENSG00000109339	MAPK10	46.253	-0.657684	0.202268	-3.25154	0.0011478	0.0122285	46.253	-0.614251	0.166	-3.7003	0.000215344	0.000859119
ENSG00000257800	FNBP1P1	19.4042	-0.83711	0.257646	-3.24907	0.00115782	0.01232	19.4042	-0.682691	0.172873	-3.9491	7.84456e-05	0.00035102
ENSG00000137968	SLC44A5	166.728	-1.62044	0.498713	-3.24925	0.00115712	0.01232	166.728	-1.18993	0.325909	-3.65112	0.000261099	0.00101964
ENSG00000152475	ZNF837	90.2024	0.60529	0.186304	3.24894	0.00115836	0.01232	90.2024	0.185541	0.141789	1.30857	0.19068	0.287375
ENSG00000156030	MIDEAS	1211.23	0.343553	0.105751	3.24868	0.0011594	0.012324	1211.23	0.26612	0.0769595	3.45792	0.000544357	0.00194279
ENSG00000167046		25.6471	-1.05976	0.326234	-3.24847	0.00116029	0.0123264	25.6471	-0.638917	0.223728	-2.85577	0.00429323	0.0117365
ENSG00000128567	PODXL	2994.08	0.475301	0.146327	3.24822	0.00116131	0.0123303	2994.08	0.840749	0.114324	7.35409	1.92234e-13	5.31278e-12
ENSG00000137275	RIPK1	1359.73	0.241919	0.0744899	3.24768	0.00116351	0.0123356	1359.73	0.275173	0.0572443	4.80699	1.53217e-06	1.03975e-05
ENSG00000226711	FAM66C	11.2372	-0.881976	0.271577	-3.24761	0.0011638	0.0123356	11.2372	-0.897906	0.191802	-4.68142	2.84897e-06	1.80406e-05
ENSG00000231826	LINC01819	272.824	-2.06287	0.635196	-3.24762	0.00116376	0.0123356	272.824	-0.331065	0.437713	-0.756351	0.449439	0.561987
ENSG00000100150	DEPDC5	562.187	0.295145	0.0909148	3.24639	0.00116879	0.0123773	562.187	0.253044	0.0662481	3.81965	0.000133641	0.00056152
ENSG00000010270	STARD3NL	1073.51	-0.366564	0.112917	-3.24632	0.00116906	0.0123773	1073.51	-0.288926	0.0892674	-3.23664	0.00120948	0.00390022
ENSG00000262823		44.6094	0.675243	0.208026	3.24595	0.0011706	0.0123866	44.6094	0.578743	0.159165	3.63613	0.000276766	0.00107385
ENSG00000143537	ADAM15	7195.82	0.437514	0.134832	3.24488	0.00117499	0.012426	7195.82	0.531606	0.107758	4.93333	8.08384e-07	5.85192e-06
ENSG00000167280	ENGASE	2885.89	-0.544865	0.16797	-3.24381	0.00117941	0.0124473	2885.89	-1.32666	0.137893	-9.62096	6.52226e-22	7.32968e-20
ENSG00000124783	SSR1	6356.52	0.319836	0.0986008	3.24375	0.00117967	0.0124473	6356.52	0.472449	0.0718356	6.5768	4.80672e-11	8.69732e-10
ENSG00000103152	MPG	1310.85	0.419603	0.129344	3.24408	0.00117829	0.0124473	1310.85	0.350501	0.108099	3.24242	0.00118518	0.00382848
ENSG00000129810	SGO1	269.336	-0.455222	0.140325	-3.24406	0.00117837	0.0124473	269.336	-0.0251715	0.112839	-0.223074	0.823478	0.876175
ENSG00000166455	C16orf46	43.1191	0.435359	0.134224	3.24352	0.0011806	0.0124501	43.1191	0.517095	0.0920048	5.62031	1.90614e-08	1.97331e-07
ENSG00000214022	REPIN1	7939.87	-0.314575	0.096995	-3.2432	0.00118194	0.0124571	7939.87	-0.600397	0.081261	-7.38851	1.48488e-13	4.16547e-12
ENSG00000173110	HSPA6	159.679	0.944852	0.291427	3.24215	0.00118631	0.012489	159.679	1.222	0.200899	6.08266	1.18207e-09	1.61905e-08
ENSG00000185624	P4HB	32631	0.313002	0.0965397	3.24221	0.00118605	0.012489	32631	0.420847	0.0770894	5.45921	4.78268e-08	4.56139e-07
ENSG00000179583	CIITA	822.693	0.672725	0.207557	3.24116	0.00119043	0.0125254	822.693	1.84375	0.175811	10.4871	9.8987e-26	2.07484e-23
ENSG00000232815	DUX4L50	13.7407	-0.962863	0.297096	-3.24092	0.00119145	0.012529	13.7407	-0.542401	0.210388	-2.5781	0.00993458	0.0242451
ENSG00000173846	PLK3	579.998	0.459806	0.141917	3.23997	0.0011954	0.0125635	579.998	0.422629	0.101812	4.15108	3.30909e-05	0.000162194
ENSG00000087266	SH3BP2	2016.09	0.333477	0.103013	3.23725	0.00120689	0.0126629	2016.09	0.271407	0.0755557	3.59215	0.000327962	0.00124277
ENSG00000173540	GMPPB	1364.22	0.40068	0.123766	3.2374	0.00120623	0.0126629	1364.22	0.376045	0.108928	3.45222	0.000555986	0.00197749
ENSG00000186350	RXRA	2565.65	0.350609	0.108294	3.23756	0.00120555	0.0126629	2565.65	0.0398693	0.087206	0.457185	0.647538	0.735006
ENSG00000008324	SS18L2	543.968	-0.304946	0.0942093	-3.2369	0.00120838	0.0126675	543.968	-0.229897	0.0727751	-3.15901	0.00158305	0.00493019
ENSG00000170323	FABP4	190.838	-1.4138	0.436787	-3.23682	0.00120869	0.0126675	190.838	-0.440695	0.322042	-1.36844	0.171174	0.263018
ENSG00000048405	ZNF800	873.669	-0.362452	0.112	-3.23619	0.00121135	0.0126883	873.669	-0.478125	0.0778056	-6.14512	7.99014e-10	1.14132e-08
ENSG00000237950		15.5538	-0.624426	0.193038	-3.23474	0.00121754	0.0127286	15.5538	-1.19867	0.141944	-8.44469	3.04841e-17	1.71807e-15
ENSG00000100395	L3MBTL2	1141.59	0.260605	0.0805608	3.23488	0.00121692	0.0127286	1141.59	0.298808	0.0574625	5.20005	1.99239e-07	1.65633e-06
ENSG00000110514	MADD	2016.78	0.259598	0.0802555	3.23465	0.00121793	0.0127286	2016.78	0.111061	0.06537	1.69896	0.0893263	0.15428
ENSG00000112029	FBXO5	441.814	-0.399887	0.123625	-3.23467	0.00121785	0.0127286	441.814	0.0883683	0.101395	0.871523	0.383469	0.497366
ENSG00000231154	MORF4L2-AS1	19.0746	-0.685009	0.211881	-3.23299	0.00122504	0.0127885	19.0746	-0.888548	0.147399	-6.02819	1.65802e-09	2.18899e-08
ENSG00000177700	POLR2L	3544.8	0.543571	0.168125	3.23314	0.00122437	0.0127885	3544.8	0.588284	0.153867	3.82333	0.000131663	0.000554593
ENSG00000105707	HPN	147.894	-1.68544	0.521379	-3.23267	0.00122641	0.0127957	147.894	-1.55937	0.374422	-4.16475	3.11696e-05	0.000153746
ENSG00000139438	FAM222A	398.192	-0.745914	0.23078	-3.23215	0.00122864	0.0128118	398.192	-0.324932	0.1742	-1.86528	0.0621418	0.114325
ENSG00000173991	TCAP	49.7276	-1.17846	0.364633	-3.2319	0.0012297	0.0128157	49.7276	-0.941586	0.246058	-3.82668	0.000129884	0.000548149
ENSG00000274173		416.003	-0.706895	0.218798	-3.2308	0.00123442	0.0128577	416.003	-1.24208	0.158694	-7.8269	5.00041e-15	1.80431e-13
ENSG00000170315	UBB	15427.4	0.388313	0.120231	3.22972	0.00123913	0.0128875	15427.4	0.427195	0.0824351	5.1822	2.19284e-07	1.80448e-06
ENSG00000137033	IL33	1415.32	-1.19526	0.370061	-3.22991	0.0012383	0.0128875	1415.32	-1.03195	0.253685	-4.06783	4.74529e-05	0.000223997
ENSG00000130479	MAP1S	2093.78	0.418542	0.129593	3.22967	0.00123935	0.0128875	2093.78	0.197416	0.107316	1.83959	0.0658291	0.119996
ENSG00000250397		12.6417	1.04099	0.322407	3.2288	0.00124311	0.0129193	12.6417	1.07494	0.220227	4.88107	1.0551e-06	7.47544e-06
ENSG00000171067	C11orf24	1746.42	0.312212	0.0967079	3.2284	0.00124485	0.0129302	1746.42	0.198904	0.0816203	2.43694	0.0148122	0.0339629
ENSG00000171045	TSNARE1	683.474	-0.500885	0.15516	-3.22818	0.00124582	0.0129331	683.474	-0.497088	0.117216	-4.24077	2.22755e-05	0.000113631
ENSG00000065883	CDK13	1836.16	-0.247081	0.0765475	-3.22781	0.00124741	0.0129352	1836.16	-0.338796	0.0524595	-6.45823	1.05937e-10	1.77401e-09
ENSG00000140873	ADAMTS18	15.9049	-1.17939	0.365374	-3.22789	0.00124706	0.0129352	15.9049	-1.11636	0.275308	-4.05495	5.01454e-05	0.000235692
ENSG00000160991	ORAI2	956.577	-0.470611	0.145864	-3.22636	0.00125375	0.0129906	956.577	-0.590204	0.107025	-5.51461	3.49553e-08	3.42485e-07
ENSG00000105991	HOXA1	68.7339	-0.764154	0.236854	-3.22627	0.00125415	0.0129906	68.7339	-0.759854	0.160008	-4.74886	2.04569e-06	1.34375e-05
ENSG00000152291	TGOLN2	11340	-0.358916	0.111273	-3.22554	0.00125736	0.0130094	11340	-0.56842	0.0782037	-7.26845	3.63638e-13	9.595e-12
ENSG00000188342	GTF2F2	1609.74	-0.405587	0.12574	-3.22562	0.00125702	0.0130094	1609.74	-0.658172	0.0971448	-6.77516	1.24265e-11	2.517e-10
ENSG00000152705	CATSPER3	17.0028	0.558739	0.173243	3.22518	0.00125892	0.0130183	17.0028	0.616379	0.115655	5.32946	9.85057e-08	8.80932e-07
ENSG00000236015		30.9176	-0.658009	0.204232	-3.22187	0.00127358	0.0131554	30.9176	-1.02873	0.144808	-7.1041	1.21112e-12	2.96892e-11
ENSG00000128342	LIF	1159.97	0.609696	0.189235	3.22189	0.00127346	0.0131554	1159.97	0.542203	0.134555	4.0296	5.58725e-05	0.000259215
ENSG00000148429	USP6NL	1354.8	-0.338584	0.105108	-3.22128	0.0012762	0.0131752	1354.8	-0.36693	0.0734805	-4.99356	5.92752e-07	4.41605e-06
ENSG00000109854	HTATIP2	2419.08	-0.330656	0.102665	-3.22071	0.00127873	0.0131939	2419.08	-0.497294	0.076715	-6.48235	9.03021e-11	1.53144e-09
ENSG00000245498		28.6024	-0.656931	0.203984	-3.2205	0.00127969	0.0131966	28.6024	-0.69889	0.137026	-5.10043	3.38889e-07	2.66863e-06
ENSG00000151304	SRFBP1	401.766	-0.449908	0.139757	-3.21922	0.00128538	0.0132479	401.766	-0.281836	0.100813	-2.79563	0.00517979	0.0138061
ENSG00000099917	MED15	3535.74	0.337713	0.104936	3.21828	0.0012896	0.0132841	3535.74	0.254053	0.0844755	3.00741	0.00263483	0.00768492
ENSG00000065548	ZC3H15	3113.71	-0.290853	0.090414	-3.2169	0.00129584	0.013341	3113.71	-0.207163	0.0710964	-2.91383	0.00357028	0.0100111
ENSG00000138161	CUZD1	31.0989	-0.794963	0.247179	-3.21614	0.00129927	0.0133689	31.0989	-0.721967	0.165309	-4.36739	1.25741e-05	6.83879e-05
ENSG00000180066	LINC02870	30.8748	0.98462	0.306186	3.21576	0.00130101	0.013372	30.8748	0.964478	0.211019	4.57058	4.86382e-06	2.9063e-05
ENSG00000135074	ADAM19	1381.29	-0.627219	0.195038	-3.21588	0.00130045	0.013372	1381.29	-0.368095	0.139712	-2.63466	0.00842216	0.0210468
ENSG00000215018	COL28A1	102.59	-1.08383	0.337065	-3.21549	0.00130222	0.0133771	102.59	-0.590796	0.22619	-2.61194	0.00900301	0.0222806
ENSG00000261068		83.8776	0.856952	0.266567	3.21477	0.0013055	0.0134035	83.8776	0.643075	0.182647	3.52086	0.00043015	0.0015791
ENSG00000186868	MAPT	61.33	-1.17674	0.366223	-3.21319	0.00131271	0.0134701	61.33	-0.136424	0.268348	-0.508384	0.611184	0.704849
ENSG00000104953	TLE6	53.4188	0.87743	0.2731	3.21285	0.00131423	0.0134782	53.4188	1.16967	0.188351	6.21006	5.29657e-10	7.7557e-09
ENSG00000279227		31.083	-0.456115	0.14198	-3.21253	0.00131572	0.0134861	31.083	-0.226551	0.0976953	-2.31895	0.0203976	0.0446775
ENSG00000141316	SPACA3	25.7781	-1.39345	0.433882	-3.21158	0.00132009	0.0135185	25.7781	-3.07084	0.31628	-9.70925	2.75368e-22	3.29295e-20
ENSG00000171763	SPATA5L1	490.963	0.348307	0.108455	3.21152	0.00132033	0.0135185	490.963	0.298077	0.0762516	3.90913	9.26296e-05	0.000407071
ENSG00000172315	TP53RK	1288.63	-0.417956	0.130162	-3.21104	0.00132254	0.0135337	1288.63	-0.83303	0.0967836	-8.60713	7.49098e-18	4.50788e-16
ENSG00000163501	IHH	2843.46	-0.654212	0.203889	-3.20868	0.00133347	0.0136179	2843.46	-1.56478	0.162466	-9.63142	5.8909e-22	6.7009e-20
ENSG00000132824	SERINC3	7399.4	-0.353437	0.110157	-3.20847	0.00133441	0.0136179	7399.4	-0.531518	0.0752723	-7.06127	1.6499e-12	3.91589e-11
ENSG00000234585	CCT6P3	96.1456	-0.442916	0.138043	-3.20855	0.00133407	0.0136179	96.1456	-0.475828	0.0966594	-4.92273	8.53449e-07	6.14477e-06
ENSG00000104435	STMN2	80.2552	-1.17533	0.36631	-3.20856	0.00133401	0.0136179	80.2552	-1.28664	0.269834	-4.76825	1.85836e-06	1.23857e-05
ENSG00000100359	SGSM3	2184.33	0.349209	0.108825	3.2089	0.00133246	0.0136179	2184.33	0.375742	0.0962842	3.90242	9.52354e-05	0.00041734
ENSG00000175221	MED16	2579.24	0.403099	0.12566	3.20784	0.00133737	0.0136405	2579.24	0.0806103	0.11031	0.730762	0.464925	0.576405
ENSG00000164251	F2RL1	3025.8	0.368446	0.114894	3.20683	0.00134206	0.0136809	3025.8	0.253259	0.0958874	2.64121	0.00826103	0.0207248
ENSG00000167840	ZNF232	285.436	0.450682	0.140566	3.20618	0.00134508	0.0136968	285.436	0.759869	0.0960434	7.91172	2.53849e-15	9.80445e-14
ENSG00000131650	KREMEN2	89.6558	0.863978	0.269478	3.20612	0.0013454	0.0136968	89.6558	1.27741	0.200045	6.38562	1.70706e-10	2.74765e-09
ENSG00000259319		19.6187	-0.578877	0.180568	-3.20587	0.00134655	0.0136968	19.6187	-0.383032	0.121919	-3.14169	0.00167974	0.00519661
ENSG00000109205	ODAM	124.782	-1.43102	0.446368	-3.20591	0.00134634	0.0136968	124.782	-0.807309	0.29913	-2.69885	0.00695788	0.017832
ENSG00000273893		33.3636	-0.567743	0.177131	-3.20521	0.00134964	0.0137208	33.3636	-1.06116	0.132104	-8.03277	9.5296e-16	3.96624e-14
ENSG00000165617	DACT1	360.822	-0.658005	0.205332	-3.20458	0.00135258	0.0137432	360.822	-0.297882	0.167813	-1.77508	0.0758847	0.134873
ENSG00000129295	LRRC6	210.883	-0.79848	0.249238	-3.20368	0.00135682	0.0137786	210.883	-0.80683	0.169715	-4.75403	1.99403e-06	1.31482e-05
ENSG00000231889	TRAF3IP2-AS1	52.4229	-0.342945	0.107052	-3.20353	0.00135755	0.0137786	52.4229	-0.349846	0.0857971	-4.0776	4.55029e-05	0.000216324
ENSG00000143815	LBR	4953.18	-0.404064	0.126137	-3.20336	0.00135832	0.0137789	4953.18	-0.295007	0.0991693	-2.97478	0.00293199	0.00843688
ENSG00000130762	ARHGEF16	2350.75	0.352404	0.110038	3.20257	0.00136207	0.0138095	2350.75	0.25238	0.0923681	2.73232	0.00628894	0.0163262
ENSG00000269696		11.5054	-0.96607	0.301679	-3.20231	0.00136329	0.0138143	11.5054	-1.78634	0.213469	-8.36818	5.8517e-17	3.0578e-15
ENSG00000171766	GATM	534.316	-0.999872	0.312322	-3.20141	0.00136756	0.01385	534.316	-1.03697	0.21269	-4.87552	1.08523e-06	7.66276e-06
ENSG00000227345	PARG	723.505	-0.245253	0.0766181	-3.20098	0.00136963	0.0138635	723.505	-0.222259	0.0558225	-3.98153	6.84734e-05	0.00031072
ENSG00000184481	FOXO4	815.462	0.446578	0.139522	3.20076	0.00137065	0.0138663	815.462	-0.15749	0.102335	-1.53896	0.123813	0.201583
ENSG00000234171	RNASEH1-AS1	213.954	-0.442453	0.138269	-3.19994	0.00137455	0.0138982	213.954	-0.350233	0.101492	-3.45084	0.00055884	0.00198537
ENSG00000171150	SOCS5	607.27	-0.306665	0.0958448	-3.1996	0.00137618	0.0139072	607.27	-0.188725	0.0705405	-2.67541	0.00746373	0.0189617
ENSG00000114270	COL7A1	1226.96	0.766469	0.239625	3.19862	0.00138085	0.0139468	1226.96	0.407084	0.180186	2.25924	0.0238685	0.0510276
ENSG00000143748	NVL	614.875	-0.257622	0.0806116	-3.19584	0.00139424	0.0140744	614.875	-0.160456	0.0565394	-2.83795	0.00454049	0.0123115
ENSG00000136872	ALDOB	1640.29	1.33734	0.418491	3.19561	0.00139535	0.014078	1640.29	-0.104395	0.291888	-0.357654	0.720602	0.79487
ENSG00000117533	VAMP4	434.468	-0.409683	0.128241	-3.19464	0.00140006	0.0141176	434.468	-0.270168	0.0934844	-2.88998	0.00385269	0.0106778
ENSG00000100814	CCNB1IP1	1770.79	-0.393699	0.123243	-3.19449	0.00140079	0.0141176	1770.79	-0.267523	0.0954998	-2.8013	0.00508978	0.0135914
ENSG00000080573	COL5A3	681.745	0.560985	0.175716	3.19256	0.00141015	0.0142043	681.745	0.562546	0.140319	4.00905	6.09642e-05	0.000280189
ENSG00000227124	ZNF717	187.881	-0.625404	0.195919	-3.19216	0.00141212	0.0142106	187.881	-0.754908	0.131955	-5.72093	1.05941e-08	1.1602e-07
ENSG00000178537	SLC25A20	657.013	-0.414391	0.129817	-3.19213	0.0014123	0.0142106	657.013	-0.468825	0.0970951	-4.82851	1.37557e-06	9.45862e-06
ENSG00000066032	CTNNA2	110.035	-1.90245	0.596066	-3.19168	0.00141448	0.0142248	110.035	-2.49563	0.43517	-5.73484	9.76068e-09	1.07999e-07
ENSG00000130826	DKC1	5088.04	-0.27331	0.0856388	-3.19143	0.00141572	0.0142297	5088.04	-0.386086	0.0719005	-5.36973	7.88531e-08	7.1753e-07
ENSG00000231292	IGKV1OR2-108	45.0131	-1.22867	0.385031	-3.1911	0.00141731	0.014238	45.0131	-1.03091	0.321796	-3.20362	0.00135712	0.00431221
ENSG00000138674	SEC31A	4292.76	-0.313303	0.0981942	-3.19064	0.00141956	0.0142453	4292.76	-0.269307	0.0733135	-3.67335	0.000239387	0.000943936
ENSG00000013297	CLDN11	45.2448	-0.887027	0.278003	-3.19071	0.00141923	0.0142453	45.2448	-0.622309	0.211315	-2.94493	0.00323025	0.00917344
ENSG00000091428	RAPGEF4	121.093	-0.709172	0.222279	-3.19046	0.00142047	0.0142467	121.093	-0.733562	0.157867	-4.6467	3.37281e-06	2.09942e-05
ENSG00000198556	ZNF789	420.469	-0.425728	0.133446	-3.19027	0.00142142	0.0142486	420.469	-0.449544	0.0928851	-4.83979	1.2998e-06	8.98728e-06
ENSG00000135709	KIAA0513	487.99	0.574669	0.180174	3.18952	0.00142508	0.0142776	487.99	0.0434942	0.142012	0.306271	0.759398	0.825943
ENSG00000106588	PSMA2	647.744	-0.479041	0.150226	-3.1888	0.00142864	0.0143056	647.744	-0.18758	0.121031	-1.54985	0.121178	0.197966
ENSG00000168309	FAM107A	85.0446	-0.704873	0.221058	-3.18864	0.00142945	0.014306	85.0446	-0.362483	0.166079	-2.18259	0.0290661	0.0602676
ENSG00000173334	TRIB1	3548.69	-0.537575	0.168613	-3.18822	0.00143149	0.0143159	3548.69	-0.498675	0.116967	-4.26339	2.0135e-05	0.000104078
ENSG00000163515	RETNLB	590.386	-1.3447	0.421782	-3.18813	0.00143197	0.0143159	590.386	-1.20905	0.351805	-3.43672	0.000588804	0.0020823
ENSG00000166823	MESP1	127.764	1.07931	0.338662	3.18697	0.00143771	0.0143655	127.764	0.73907	0.25587	2.88846	0.00387129	0.0107213
ENSG00000139722	VPS37B	2764.24	0.343526	0.107803	3.1866	0.00143954	0.0143761	2764.24	0.381235	0.0829437	4.59632	4.30028e-06	2.6063e-05
ENSG00000231991	ANXA2P2	325.171	0.648388	0.203525	3.1858	0.00144354	0.0144084	325.171	0.604251	0.144639	4.17766	2.94526e-05	0.000146166
ENSG00000125952	MAX	1972.12	0.250691	0.078697	3.18552	0.00144495	0.0144147	1972.12	0.41064	0.0581202	7.06535	1.60212e-12	3.80733e-11
ENSG00000115942	ORC2	1096.59	-0.294435	0.0924499	-3.1848	0.00144853	0.014435	1096.59	-0.254825	0.069355	-3.67421	0.000238587	0.000941779
ENSG00000173588	CEP83	437.756	-0.388196	0.121885	-3.18494	0.00144784	0.014435	437.756	-0.229655	0.093354	-2.46004	0.0138921	0.0322079
ENSG00000103274	NUBP1	566.852	0.303705	0.0953707	3.18447	0.00145018	0.0144437	566.852	0.315053	0.0682628	4.6153	3.9253e-06	2.40943e-05
ENSG00000100109	TFIP11	816.313	0.239578	0.0752466	3.1839	0.00145305	0.0144646	816.313	0.166674	0.0530559	3.14148	0.00168098	0.00519872
ENSG00000116194	ANGPTL1	41.8871	-1.03168	0.324304	-3.18122	0.00146655	0.0145912	41.8871	0.12714	0.279034	0.455643	0.648646	0.735861
ENSG00000100083	GGA1	2017.56	0.297774	0.0936347	3.18016	0.00147192	0.0146368	2017.56	0.222419	0.0736114	3.02153	0.00251504	0.00738053
ENSG00000267213		17.6779	-0.816279	0.256733	-3.17949	0.00147535	0.0146631	17.6779	-0.324481	0.18297	-1.77341	0.0761613	0.1353
ENSG00000124233	SEMG1	63.38	1.83041	0.575863	3.17856	0.0014801	0.0147025	63.38	2.50591	0.405675	6.17712	6.52821e-10	9.44792e-09
ENSG00000022277	RTF2	3859.26	-0.315364	0.0992234	-3.17832	0.00148131	0.0147067	3859.26	-0.620647	0.0708935	-8.75464	2.04754e-18	1.34496e-16
ENSG00000182134	TDRKH	382.501	-0.391979	0.123347	-3.17785	0.00148371	0.0147227	382.501	-0.501758	0.0848816	-5.91126	3.39495e-09	4.16938e-08
ENSG00000106086	PLEKHA8	633.045	-0.316346	0.0995809	-3.17677	0.00148924	0.0147696	633.045	-0.447024	0.0707325	-6.31992	2.61695e-10	4.07847e-09
ENSG00000167996	FTH1	14389.3	0.505095	0.159009	3.17652	0.00149053	0.0147746	14389.3	0.23876	0.116664	2.04655	0.0407018	0.080374
ENSG00000144061	NPHP1	89.908	-0.601893	0.189504	-3.17616	0.0014924	0.0147853	89.908	-0.803263	0.132331	-6.0701	1.27834e-09	1.73688e-08
ENSG00000279926		15.7352	-0.820051	0.258254	-3.17537	0.00149647	0.0147942	15.7352	-1.02738	0.182436	-5.63143	1.78725e-08	1.86367e-07
ENSG00000162997	PRORSD1P	48.117	-0.571824	0.180075	-3.17547	0.00149592	0.0147942	48.117	-0.448691	0.118674	-3.78088	0.000156278	0.000645705
ENSG00000204610	TRIM15	1206.57	0.563543	0.177449	3.17581	0.00149419	0.0147942	1206.57	0.445762	0.131973	3.37768	0.000731008	0.00251095
ENSG00000051128	HOMER3	372.81	0.615137	0.193707	3.17561	0.00149524	0.0147942	372.81	0.216286	0.149337	1.44832	0.147529	0.232858
ENSG00000013375	PGM3	1465.81	0.30806	0.097042	3.1745	0.00150096	0.0148308	1465.81	0.444507	0.0691606	6.42717	1.3e-10	2.13481e-09
ENSG00000119689	DLST	3815.89	0.333195	0.104977	3.17398	0.00150365	0.0148416	3815.89	0.434356	0.0744443	5.83464	5.39061e-09	6.36468e-08
ENSG00000126705	AHDC1	693.255	0.408707	0.128766	3.17403	0.00150338	0.0148416	693.255	0.270009	0.101004	2.67325	0.00751212	0.0190587
ENSG00000112079	STK38	3257.99	-0.301643	0.0950506	-3.1735	0.00150612	0.0148469	3257.99	-0.723265	0.0742917	-9.73547	2.12823e-22	2.62928e-20
ENSG00000173681	BCLAF3	435.507	-0.416918	0.131369	-3.17365	0.00150533	0.0148469	435.507	-0.778604	0.0930353	-8.36891	5.8153e-17	3.04731e-15
ENSG00000105793	GTPBP10	943.863	-0.371377	0.117028	-3.17341	0.00150657	0.0148469	943.863	-0.243169	0.0862622	-2.81895	0.00481808	0.0129605
ENSG00000140464	PML	3099.11	0.426568	0.134481	3.17196	0.00151416	0.0149138	3099.11	0.739761	0.10368	7.13507	9.6738e-13	2.40299e-11
ENSG00000171843	MLLT3	1381.47	-0.485028	0.152926	-3.17166	0.00151569	0.014921	1381.47	-0.544394	0.106588	-5.10748	3.26481e-07	2.57963e-06
ENSG00000214300	SPDYE3	163.646	-0.368577	0.11623	-3.17108	0.00151871	0.0149428	163.646	-0.401261	0.0824518	-4.86661	1.13528e-06	7.9649e-06
ENSG00000110013	SIAE	3012.17	0.457192	0.144208	3.17037	0.00152244	0.0149716	3012.17	0.327777	0.112658	2.90949	0.00362014	0.010128
ENSG00000185432	METTL7A	1394.68	-0.641836	0.20246	-3.17019	0.00152338	0.014973	1394.68	-0.526085	0.148604	-3.54018	0.00039986	0.00148004
ENSG00000101972	STAG2	3635.66	-0.375105	0.118335	-3.16986	0.00152512	0.0149822	3635.66	-0.396605	0.0852567	-4.6519	3.28895e-06	2.04928e-05
ENSG00000264755	MIR3131	15.3104	-0.851975	0.268845	-3.16901	0.00152957	0.0150179	15.3104	-1.45841	0.195963	-7.44226	9.89742e-14	2.88044e-12
ENSG00000114021	NIT2	1634.14	-0.292213	0.0922249	-3.16848	0.00153236	0.0150375	1634.14	-0.319648	0.0732867	-4.36161	1.29106e-05	6.99732e-05
ENSG00000221994	ZNF630	98.1895	-0.473516	0.149462	-3.16814	0.00153418	0.0150474	98.1895	-0.693951	0.102727	-6.75531	1.42532e-11	2.84379e-10
ENSG00000159069	FBXW5	5354.38	0.421227	0.13299	3.16736	0.00153828	0.0150797	5354.38	0.259883	0.133431	1.94769	0.0514517	0.0977906
ENSG00000153395	LPCAT1	2298.74	0.520209	0.164294	3.16634	0.00154372	0.015125	2298.74	0.921886	0.116696	7.89986	2.7922e-15	1.06958e-13
ENSG00000135749	PCNX2	536.688	-0.473402	0.149544	-3.16564	0.00154743	0.0151535	536.688	-0.349426	0.103726	-3.36875	0.0007551	0.00258418
ENSG00000158863	FAM160B2	1371.84	0.438911	0.1387	3.16446	0.00155371	0.0152069	1371.84	0.207333	0.1034	2.00516	0.0449459	0.0873493
ENSG00000132763	MMACHC	559.432	0.316338	0.0999977	3.16345	0.00155911	0.0152519	559.432	0.319876	0.0747657	4.27838	1.88262e-05	9.81288e-05
ENSG00000167969	ECI1	2188.39	0.435924	0.137859	3.16211	0.00156632	0.0153143	2188.39	0.412174	0.122958	3.35214	0.000801881	0.0027233
ENSG00000247081	BAALC-AS1	36.4995	-0.624285	0.197474	-3.16135	0.0015704	0.0153461	36.4995	-0.628273	0.131672	-4.77149	1.82868e-06	1.22141e-05
ENSG00000105376	ICAM5	28.9571	1.06496	0.336892	3.16115	0.00157148	0.0153487	28.9571	1.06726	0.236705	4.50882	6.51899e-06	3.78264e-05
ENSG00000067225	PKM	44475.5	0.412019	0.130369	3.16042	0.00157544	0.0153673	44475.5	0.696689	0.0953963	7.30311	2.81193e-13	7.51526e-12
ENSG00000001631	KRIT1	949.295	-0.32988	0.104375	-3.16054	0.00157479	0.0153673	949.295	-0.404222	0.0752095	-5.37461	7.67477e-08	7.01828e-07
ENSG00000232613	LINC02576	10.6471	-0.819013	0.259153	-3.16034	0.00157586	0.0153673	10.6471	-0.929182	0.184785	-5.02846	4.94436e-07	3.74795e-06
ENSG00000164039	BDH2	449.565	-0.519815	0.164601	-3.15804	0.00158835	0.015481	449.565	-0.724902	0.119634	-6.05932	1.367e-09	1.84126e-08
ENSG00000152234	ATP5F1A	15681.3	0.357662	0.113267	3.15769	0.00159025	0.0154915	15681.3	0.60611	0.0813709	7.44874	9.42381e-14	2.7555e-12
ENSG00000124160	NCOA5	1884.54	-0.282085	0.0893609	-3.15669	0.00159571	0.0155365	1884.54	-0.444363	0.0633484	-7.01459	2.3063e-12	5.39825e-11
ENSG00000156050	FAM161B	106.444	0.477494	0.151277	3.15643	0.00159712	0.015539	106.444	0.332858	0.107107	3.10771	0.00188544	0.00574268
ENSG00000178882	RFLNA	1119.69	0.769974	0.243945	3.15634	0.00159763	0.015539	1119.69	-0.18494	0.177655	-1.04101	0.297871	0.409853
ENSG00000237493		16.8291	0.819138	0.259621	3.15513	0.00160428	0.0155874	16.8291	0.406852	0.193071	2.10727	0.035094	0.0708144
ENSG00000105926	MPP6	311.44	-0.685673	0.21732	-3.15514	0.00160423	0.0155874	311.44	-0.128481	0.152766	-0.841036	0.400328	0.514617
ENSG00000226864	ATE1-AS1	12.2923	-1.07223	0.339869	-3.15482	0.00160598	0.0155958	12.2923	-0.835625	0.229716	-3.63764	0.000275147	0.00106868
ENSG00000072849	DERL2	897.396	0.353581	0.112085	3.15459	0.00160726	0.0156002	897.396	0.431196	0.0776971	5.54971	2.86142e-08	2.84389e-07
ENSG00000230873	STMND1	20.8588	-1.44574	0.45841	-3.15382	0.00161147	0.0156262	20.8588	-2.16706	0.309234	-7.00782	2.42053e-12	5.63733e-11
ENSG00000166946	CCNDBP1	1181.29	0.336537	0.106709	3.15379	0.00161163	0.0156262	1181.29	0.315174	0.0773948	4.07229	4.65534e-05	0.000220252
ENSG00000108039	XPNPEP1	3092.74	0.290956	0.0922661	3.15345	0.00161354	0.0156367	3092.74	0.479766	0.0655851	7.31516	2.57066e-13	6.91004e-12
ENSG00000140939	NOL3	757.046	0.447833	0.142029	3.15312	0.00161536	0.0156461	757.046	0.284862	0.0976183	2.91812	0.00352151	0.00988469
ENSG00000164825	DEFB1	99.6769	-1.23828	0.392839	-3.15214	0.00162078	0.0156906	99.6769	-1.38774	0.265942	-5.21821	1.80657e-07	1.52014e-06
ENSG00000242515	UGT1A10	143.599	-1.02518	0.325368	-3.15083	0.00162809	0.0157531	143.599	-1.36102	0.254153	-5.35513	8.54935e-08	7.75844e-07
ENSG00000136098	NEK3	1227.63	-0.489974	0.155519	-3.15058	0.00162945	0.0157581	1227.63	-1.17306	0.115726	-10.1365	3.80442e-24	6.22557e-22
ENSG00000155886	SLC24A2	17.6022	-1.37417	0.436206	-3.15028	0.00163113	0.0157662	17.6022	-0.657758	0.299591	-2.19552	0.0281261	0.0585987
ENSG00000153294	ADGRF4	246.635	-0.875634	0.27799	-3.14988	0.00163338	0.0157797	246.635	-1.1133	0.190959	-5.83008	5.54013e-09	6.52882e-08
ENSG00000147082	CCNB3	14.5482	0.850874	0.270187	3.1492	0.00163717	0.015803	14.5482	1.22446	0.192304	6.36734	1.92338e-10	3.07461e-09
ENSG00000166340	TPP1	5425.44	0.311459	0.0989121	3.14884	0.00163918	0.015803	5425.44	0.31036	0.0726188	4.27382	1.92151e-05	9.99324e-05
ENSG00000115446	UNC50	1039.38	-0.265408	0.0842839	-3.14898	0.00163843	0.015803	1039.38	-0.208101	0.0650856	-3.19734	0.00138699	0.00439815
ENSG00000143157	POGK	2283.57	-0.264705	0.0840629	-3.14889	0.0016389	0.015803	2283.57	-0.181265	0.0587214	-3.08687	0.00202277	0.00609411
ENSG00000124067	SLC12A4	959.58	0.355707	0.112976	3.14851	0.00164105	0.0158129	959.58	0.298423	0.106276	2.808	0.004985	0.013348
ENSG00000130055	GDPD2	98.0753	1.03195	0.327978	3.14641	0.0016529	0.0159189	98.0753	-0.139865	0.254224	-0.550165	0.582206	0.680049
ENSG00000269186	LINC01082	16.5249	-0.883133	0.28072	-3.14596	0.00165544	0.0159351	16.5249	-1.39655	0.210882	-6.62244	3.53324e-11	6.53894e-10
ENSG00000247596	TWF2	1520.64	0.363899	0.115692	3.14541	0.00165856	0.0159569	1520.64	0.210492	0.0857149	2.45572	0.0140601	0.0325245
ENSG00000229525		19.3873	-0.754876	0.24012	-3.14374	0.00166801	0.016039	19.3873	-0.409064	0.174802	-2.34016	0.0192755	0.0425543
ENSG00000132436	FIGNL1	621.164	-0.401524	0.127727	-3.1436	0.00166881	0.016039	621.164	-0.160659	0.0979116	-1.64086	0.100827	0.170546
ENSG00000108786	HSD17B1	61.9332	0.56692	0.180356	3.14335	0.00167027	0.0160447	61.9332	1.03059	0.123752	8.32792	8.22734e-17	4.17125e-15
ENSG00000170525	PFKFB3	2001.69	0.372219	0.118425	3.14308	0.00167178	0.0160509	2001.69	0.554017	0.0907195	6.10693	1.01569e-09	1.41401e-08
ENSG00000070444	MNT	948.901	0.358034	0.113941	3.14229	0.00167634	0.0160864	948.901	0.169381	0.0889993	1.90317	0.0570179	0.106388
ENSG00000082146	STRADB	548.395	-0.42917	0.136593	-3.14197	0.00167813	0.0160954	548.395	-0.243927	0.0994609	-2.45249	0.014187	0.0327588
ENSG00000101166	PRELID3B	6234.17	-0.373331	0.118838	-3.14152	0.00168076	0.0161123	6234.17	-0.565243	0.0925459	-6.10771	1.01074e-09	1.40816e-08
ENSG00000256223	ZNF10	147.115	-0.556979	0.177343	-3.14068	0.00168554	0.0161499	147.115	-0.266057	0.121707	-2.18605	0.0288123	0.0598145
ENSG00000197008	ZNF138	242.7	-0.422478	0.134557	-3.13978	0.00169074	0.0161913	242.7	-0.290967	0.10049	-2.89549	0.00378572	0.0105266
ENSG00000124217	MOCS3	739.454	-0.401443	0.127941	-3.13773	0.00170263	0.0162429	739.454	-0.838031	0.0954303	-8.7816	1.61161e-18	1.06991e-16
ENSG00000091129	NRCAM	182.494	-1.20597	0.384347	-3.13771	0.00170271	0.0162429	182.494	-1.74891	0.25789	-6.78164	1.18821e-11	2.42253e-10
ENSG00000154645	CHODL	13.567	-1.17777	0.375355	-3.13775	0.00170251	0.0162429	13.567	-1.4561	0.272417	-5.3451	9.03669e-08	8.15182e-07
ENSG00000205436	EXOC3L4	202.296	0.713665	0.227448	3.13771	0.00170275	0.0162429	202.296	0.629212	0.167578	3.75475	0.000173515	0.0007083
ENSG00000117682	DHDDS	1205.44	0.282668	0.0900747	3.13815	0.00170019	0.0162429	1205.44	0.170918	0.0709115	2.4103	0.0159395	0.0361991
ENSG00000100412	ACO2	3984.13	0.363341	0.1158	3.13765	0.00170308	0.0162429	3984.13	0.167179	0.0906987	1.84324	0.0652943	0.119243
ENSG00000187624	C17orf97	102.06	0.734038	0.233909	3.13814	0.00170025	0.0162429	102.06	0.277686	0.156292	1.77671	0.0756151	0.134487
ENSG00000213672	NCKIPSD	1192.17	0.33794	0.107694	3.13798	0.00170119	0.0162429	1192.17	0.112882	0.090103	1.25281	0.210277	0.311104
ENSG00000204396	VWA7	174.923	0.542914	0.17307	3.13696	0.00170712	0.016273	174.923	0.160779	0.131321	1.22432	0.22083	0.323541
ENSG00000119285	HEATR1	1651.04	-0.314333	0.100208	-3.13679	0.00170809	0.016274	1651.04	-0.190423	0.0743328	-2.56176	0.0104144	0.025205
ENSG00000134198	TSPAN2	268.798	-0.807526	0.257466	-3.13644	0.00171015	0.0162852	268.798	-0.463999	0.198795	-2.33405	0.0195929	0.0431682
ENSG00000141127	PRPSAP2	742.364	0.319281	0.10181	3.13605	0.00171243	0.0162922	742.364	0.398521	0.0693568	5.74595	9.14049e-09	1.018e-07
ENSG00000225648	SBDSP1	390.001	-0.343566	0.109555	-3.13601	0.00171263	0.0162922	390.001	-0.198236	0.0826569	-2.3983	0.0164713	0.0372271
ENSG00000139173	TMEM117	305.342	-0.413111	0.131751	-3.13554	0.00171537	0.01631	305.342	-0.441839	0.0929595	-4.75303	2.00389e-06	1.31954e-05
ENSG00000104408	EIF3E	14056	-0.454527	0.145	-3.13467	0.00172048	0.0163503	14056	-0.388572	0.113657	-3.41882	0.00062894	0.00220543
ENSG00000091157	WDR7	391.849	0.310512	0.0990809	3.13393	0.00172482	0.0163748	391.849	0.388435	0.0775654	5.00783	5.50461e-07	4.12238e-06
ENSG00000258474	LINC02313	44.9415	-0.706876	0.225555	-3.13394	0.00172476	0.0163748	44.9415	-0.346599	0.156701	-2.21184	0.0269776	0.0566487
ENSG00000054219	LY75	1230.83	-0.501374	0.159996	-3.13367	0.00172633	0.0163808	1230.83	-0.557394	0.117201	-4.7559	1.97566e-06	1.30494e-05
ENSG00000160789	LMNA	14569.2	0.373659	0.11925	3.13341	0.00172789	0.0163857	14569.2	0.509635	0.0903757	5.63907	1.70969e-08	1.79484e-07
ENSG00000161714	PLCD3	3426.29	0.541881	0.172943	3.13329	0.0017286	0.0163857	3426.29	0.225235	0.130201	1.7299	0.0836484	0.146097
ENSG00000273015		389.095	-0.389795	0.124424	-3.1328	0.00173148	0.0164047	389.095	-0.438015	0.0834659	-5.24783	1.53899e-07	1.31878e-06
ENSG00000273311	DGCR11	63.2875	0.423459	0.135227	3.13147	0.00173935	0.0164709	63.2875	0.499317	0.0925626	5.39438	6.87623e-08	6.3503e-07
ENSG00000168610	STAT3	6733.85	0.260717	0.0832619	3.13129	0.00174038	0.0164722	6733.85	0.236513	0.0623951	3.79057	0.000150305	0.00062379
ENSG00000178821	TMEM52	221.251	0.736047	0.23514	3.13025	0.0017466	0.0165227	221.251	0.64757	0.179572	3.60619	0.000310728	0.00118808
ENSG00000128928	IVD	2629.42	0.359484	0.114855	3.1299	0.00174868	0.016534	2629.42	0.315825	0.0821083	3.84645	0.000119842	0.000511826
ENSG00000279443		12.275	0.759209	0.242655	3.12876	0.00175547	0.0165898	12.275	1.14997	0.159795	7.19652	6.17687e-13	1.57633e-11
ENSG00000156697	UTP14A	1486.68	-0.351343	0.112319	-3.12808	0.00175953	0.016603	1486.68	-0.544972	0.0921377	-5.91475	3.32375e-09	4.09001e-08
ENSG00000062524	LTK	236.267	1.20634	0.38564	3.12815	0.00175908	0.016603	236.267	0.901539	0.253792	3.55228	0.000381911	0.00142093
ENSG00000224738		19.0377	-0.552574	0.176634	-3.12835	0.00175792	0.016603	19.0377	-0.409086	0.12249	-3.33975	0.00083853	0.00283486
ENSG00000178852	EFCAB13	61.3256	-0.681728	0.217986	-3.12739	0.00176364	0.0166333	61.3256	-0.77646	0.146962	-5.28341	1.26804e-07	1.10642e-06
ENSG00000261777		20.7698	-0.630637	0.201683	-3.12687	0.00176678	0.0166545	20.7698	-0.808611	0.14071	-5.74663	9.10398e-09	1.01454e-07
ENSG00000196584	XRCC2	299.423	-0.415125	0.13277	-3.12665	0.00176813	0.0166588	299.423	-0.157618	0.10895	-1.4467	0.147982	0.233494
ENSG00000240602	AADACP1	60.7232	-1.08772	0.347933	-3.12623	0.00177065	0.016671	60.7232	-0.649906	0.233857	-2.77908	0.00545134	0.0144371
ENSG00000134755	DSC2	3493.39	0.455275	0.145635	3.12613	0.00177121	0.016671	3493.39	0.328597	0.11902	2.76085	0.00576515	0.0151541
ENSG00000168748	CA7	85.4408	1.23358	0.394672	3.12559	0.00177449	0.0166935	85.4408	1.04158	0.300319	3.46826	0.000523842	0.00188073
ENSG00000130234	ACE2	1541.47	-0.976224	0.312442	-3.1245	0.0017811	0.0167458	1541.47	-2.20395	0.23095	-9.54298	1.38792e-21	1.50814e-19
ENSG00000113649	TCERG1	1831.75	-0.277554	0.0888394	-3.12422	0.00178275	0.0167458	1831.75	-0.154492	0.0716045	-2.15757	0.0309613	0.0637455
ENSG00000127580	WDR24	661.218	0.508612	0.162789	3.12436	0.0017819	0.0167458	661.218	0.148861	0.154837	0.961403	0.33635	0.45018
ENSG00000196787	H2AC11	69.5067	-0.719953	0.230471	-3.12383	0.00178511	0.0167595	69.5067	-0.494295	0.15773	-3.13381	0.00172551	0.00531705
ENSG00000255240		14.6879	-1.24221	0.397834	-3.12243	0.00179363	0.0168311	14.6879	-1.78539	0.275479	-6.48103	9.10972e-11	1.54352e-09
ENSG00000035664	DAPK2	856.36	-0.589782	0.188939	-3.12155	0.00179903	0.0168609	856.36	-1.29833	0.134549	-9.64951	4.93906e-22	5.75864e-20
ENSG00000174607	UGT8	2282.53	0.38625	0.12374	3.12147	0.00179952	0.0168609	2282.53	0.574455	0.101133	5.68018	1.34553e-08	1.44092e-07
ENSG00000265806	MIR4292	10.936	-0.671027	0.214959	-3.12166	0.00179835	0.0168609	10.936	-0.612631	0.15395	-3.97941	6.90876e-05	0.000313203
ENSG00000262902	MTCO1P40	147.406	1.47034	0.471134	3.12086	0.00180326	0.0168875	147.406	-0.165997	0.327557	-0.506774	0.612313	0.70589
ENSG00000130545	CRB3	1219.93	0.373888	0.119821	3.1204	0.00180608	0.0169053	1219.93	0.125616	0.102416	1.22652	0.220002	0.322602
ENSG00000232850		28.7786	-0.822005	0.263443	-3.12024	0.00180706	0.0169061	28.7786	-0.756643	0.188589	-4.01213	6.01723e-05	0.000277164
ENSG00000168961	LGALS9	4613.57	0.4915	0.157584	3.11898	0.0018148	0.01697	4613.57	0.366256	0.118209	3.09839	0.00194578	0.00589393
ENSG00000261040	WFDC21P	88.749	1.04674	0.335622	3.11882	0.0018158	0.0169708	88.749	2.06557	0.236922	8.71838	2.82212e-18	1.80916e-16
ENSG00000186188	FFAR4	665.004	1.02561	0.32894	3.11791	0.00182135	0.0170142	665.004	1.12862	0.258462	4.36666	1.26162e-05	6.85965e-05
ENSG00000101846	STS	740.455	0.518676	0.166366	3.11769	0.00182277	0.0170189	740.455	0.769561	0.129939	5.92248	3.17127e-09	3.92569e-08
[truncated: 7,271 more rows]

## Sheet: Novel-Pathway
Category	ID	Name	Source	p-value	q-value FDR B&H	Hit Count in Query List	Hit Count in Genome	Hit in Query List
GO: Molecular Function	GO:0008094	DNA-dependent ATPase activity		7.696e-06	0.003828	10	124	GINS1,ERCC8,RAD54B,DSCC1,DNA2,RECQL,MSH2,XRCC2,MSH6,TOP2A
GO: Molecular Function	GO:0034987	immunoglobulin receptor binding		9.903e-06	0.003828	8	77	IGHV3-73,IGHV3-53,IGHV3-23,IGHV3-21,IGHV2-26,IGKC,IGLC2,IGLC3
GO: Molecular Function	GO:0003823	antigen binding		2.333e-05	0.004625	11	171	IGLV1-47,IGKV4-1,IGKV3-20,IGHV3-73,IGHV3-53,IGHV3-23,IGHV3-21,IGHV2-26,IGKC,IGLC2,IGLC3
GO: Molecular Function	GO:0016887	ATPase activity		2.393e-05	0.004625	22	596	KIF1A,KATNAL1,GINS1,RYR2,ERCC8,KIF15,DDX50,DDX18,RAD54B,KIF2A,DSCC1,DNA2,PMS1,RECQL,MSH2,XRCC2,DDX55,ATAD2,KIF20B,MSH6,FIGNL1,TOP2A
GO: Molecular Function	GO:0004386	helicase activity		3.211e-05	0.004964	11	177	GINS1,ERCC8,DDX50,DDX18,RAD54B,DSCC1,DNA2,RECQL,MSH2,DDX55,MSH6
GO: Molecular Function	GO:0017111	nucleoside-triphosphatase activity		5.593e-05	0.007205	38	1431	RAB23,ARHGAP24,KIF1A,KATNAL1,EZH2,WNK1,GINS1,RYR2,ASAP1,ARL6,ERCC8,KIF15,DDX50,DDX18,RAD54B,KIF2A,ALDH1A1,CCL24,ATL2,DSCC1,DNA2,PMS1,SFRP1,RECQL,MSH2,XRCC2,DDX55,ATAD2,KIF20B,RHOQ,MSH6,EIF5B,RACGAP1,FGD6,FIGNL1,DEPDC1B,TOP2A,RASD2
GO: Molecular Function	GO:0000400	four-way junction DNA binding		8.834e-05	0.009328	4	18	HMGB1,MSH2,XRCC2,MSH6
GO: Molecular Function	GO:0016462	pyrophosphatase activity		0.0001213	0.009328	38	1485	RAB23,ARHGAP24,KIF1A,KATNAL1,EZH2,WNK1,GINS1,RYR2,ASAP1,ARL6,ERCC8,KIF15,DDX50,DDX18,RAD54B,KIF2A,ALDH1A1,CCL24,ATL2,DSCC1,DNA2,PMS1,SFRP1,RECQL,MSH2,XRCC2,DDX55,ATAD2,KIF20B,RHOQ,MSH6,EIF5B,RACGAP1,FGD6,FIGNL1,DEPDC1B,TOP2A,RASD2
GO: Molecular Function	GO:0016817	hydrolase activity, acting on acid anhydrides		0.0001247	0.009328	38	1487	RAB23,ARHGAP24,KIF1A,KATNAL1,EZH2,WNK1,GINS1,RYR2,ASAP1,ARL6,ERCC8,KIF15,DDX50,DDX18,RAD54B,KIF2A,ALDH1A1,CCL24,ATL2,DSCC1,DNA2,PMS1,SFRP1,RECQL,MSH2,XRCC2,DDX55,ATAD2,KIF20B,RHOQ,MSH6,EIF5B,RACGAP1,FGD6,FIGNL1,DEPDC1B,TOP2A,RASD2
GO: Molecular Function	GO:0016818	hydrolase activity, acting on acid anhydrides, in phosphorus-containing anhydrides		0.0001247	0.009328	38	1487	RAB23,ARHGAP24,KIF1A,KATNAL1,EZH2,WNK1,GINS1,RYR2,ASAP1,ARL6,ERCC8,KIF15,DDX50,DDX18,RAD54B,KIF2A,ALDH1A1,CCL24,ATL2,DSCC1,DNA2,PMS1,SFRP1,RECQL,MSH2,XRCC2,DDX55,ATAD2,KIF20B,RHOQ,MSH6,EIF5B,RACGAP1,FGD6,FIGNL1,DEPDC1B,TOP2A,RASD2
GO: Molecular Function	GO:0004726	non-membrane spanning protein tyrosine phosphatase activity		0.0001327	0.009328	3	8	ACP1,PTPN4,PTPN12
GO: Molecular Function	GO:0032143	single thymine insertion binding		0.0001871	0.01206	2	2	MSH2,MSH6
GO: Molecular Function	GO:0003697	single-stranded DNA binding		0.0002993	0.0178	8	124	MAPT,HMGB1,BRCA2,MSH2,NUP35,RAD51AP1,PRIM1,RPA3
GO: Molecular Function	GO:0000217	DNA secondary structure binding		0.0004601	0.02541	4	27	HMGB1,MSH2,XRCC2,MSH6
GO: Molecular Function	GO:0032142	single guanine insertion binding		0.0005488	0.02828	2	3	MSH2,MSH6
GO: Molecular Function	GO:0008017	microtubule binding		0.0006161	0.02977	12	288	KIF1A,MAPT,NUF2,KATNAL1,SGO1,NEK2,KIF15,BRCA2,KIF2A,EML4,KIF20B,RACGAP1
GO: Molecular Function	GO:0030983	mismatched DNA binding		0.0008121	0.03693	3	14	PMS1,MSH2,MSH6
GO: Molecular Function	GO:0042296	ISG15 transferase activity		0.001088	0.04204	2	4	UBE2E2,HERC5
GO: Molecular Function	GO:0032137	guanine/thymine mispair binding		0.001088	0.04204	2	4	MSH2,MSH6
GO: Molecular Function	GO:0032138	single base insertion or deletion binding		0.001088	0.04204	2	4	MSH2,MSH6
GO: Molecular Function	GO:0003678	DNA helicase activity		0.001208	0.04446	6	87	GINS1,ERCC8,RAD54B,DSCC1,DNA2,RECQL
GO: Biological Process	GO:0048285	organelle fission		1.496e-10	3.156e-07	47	1301	KNTC1,CDKN3,CENPA,CENPF,MAPT,PSMA2,SPC25,HMGB1,NUF2,SGO1,EZH2,CENPK,GINS1,DACT1,NEK2,UBE2E2,FBXO5,KIF15,BRCA2,DBF4,RAD54B,ASPM,SGO2,KIF2A,DSCC1,MBD4,DNA2,RAD21,EML4,MSH2,XRCC2,CIT,KIF20B,MSH6,PPP2R2C,HMGA2,FAM107A,CENPH,PRIM1,ASNS,RACGAP1,CDK1,CKAP2,SKA3,RPA3,FIGNL1,TOP2A
GO: Biological Process	GO:0000280	nuclear division		1.553e-10	3.156e-07	46	1256	KNTC1,CDKN3,CENPA,CENPF,PSMA2,SPC25,HMGB1,NUF2,SGO1,EZH2,CENPK,GINS1,DACT1,NEK2,UBE2E2,FBXO5,KIF15,BRCA2,DBF4,RAD54B,ASPM,SGO2,KIF2A,DSCC1,MBD4,DNA2,RAD21,EML4,MSH2,XRCC2,CIT,KIF20B,MSH6,PPP2R2C,HMGA2,FAM107A,CENPH,PRIM1,ASNS,RACGAP1,CDK1,CKAP2,SKA3,RPA3,FIGNL1,TOP2A
GO: Biological Process	GO:0000278	mitotic cell cycle		6.802e-10	5.53e-07	41	1083	KNTC1,CDKN3,CENPA,CENPF,PSMA2,SPC25,HMGB1,NUF2,SGO1,EZH2,CENPK,GINS1,DACT1,NEK2,UBE2E2,FBXO5,KIF15,BRCA2,DBF4,KIF2A,DSCC1,MBD4,DNA2,RAD21,EML4,MSH2,XRCC2,CIT,KIF20B,PPP2R2C,HMGA2,FAM107A,CENPH,PRIM1,ASNS,RACGAP1,CDK1,CKAP2,SKA3,RPA3,TOP2A
GO: Biological Process	GO:0140014	mitotic nuclear division		6.802e-10	5.53e-07	41	1083	KNTC1,CDKN3,CENPA,CENPF,PSMA2,SPC25,HMGB1,NUF2,SGO1,EZH2,CENPK,GINS1,DACT1,NEK2,UBE2E2,FBXO5,KIF15,BRCA2,DBF4,KIF2A,DSCC1,MBD4,DNA2,RAD21,EML4,MSH2,XRCC2,CIT,KIF20B,PPP2R2C,HMGA2,FAM107A,CENPH,PRIM1,ASNS,RACGAP1,CDK1,CKAP2,SKA3,RPA3,TOP2A
GO: Biological Process	GO:1903047	mitotic cell cycle process		6.802e-10	5.53e-07	41	1083	KNTC1,CDKN3,CENPA,CENPF,PSMA2,SPC25,HMGB1,NUF2,SGO1,EZH2,CENPK,GINS1,DACT1,NEK2,UBE2E2,FBXO5,KIF15,BRCA2,DBF4,KIF2A,DSCC1,MBD4,DNA2,RAD21,EML4,MSH2,XRCC2,CIT,KIF20B,PPP2R2C,HMGA2,FAM107A,CENPH,PRIM1,ASNS,RACGAP1,CDK1,CKAP2,SKA3,RPA3,TOP2A
GO: Biological Process	GO:0006259	DNA metabolic process		2.122e-09	1.438e-06	40	1080	CENPF,HMGB1,EZH2,GINS1,LIN9,ERCC8,FANCB,NEK2,FBXO5,BRCA2,COPS8,DBF4,UCHL5,RAD54B,DSCC1,PARPBP,MBD4,DNA2,SHLD3,RHNO1,RAD21,PMS1,TIGAR,FAAP24,RECQL,PPHLN1,FANCL,MSH2,XRCC2,CHRAC1,RAD51AP1,MSH6,HMGA2,PRIM1,CDK1,SPRTN,RNASEH1,RPA3,FIGNL1,TOP2A
GO: Biological Process	GO:0022402	cell cycle process		3.399e-09	1.974e-06	51	1632	SOX2,KNTC1,CDKN3,CENPA,CENPF,PSMA2,SPC25,HMGB1,NUF2,SGO1,EZH2,CENPK,GINS1,DACT1,NEK2,UBE2E2,FBXO5,KIF15,BRCA2,DBF4,RAD54B,ASPM,SGO2,KIF2A,DSCC1,MBD4,DNA2,RHNO1,RAD21,SFRP1,EML4,MSH2,XRCC2,CIT,KIF20B,MSH6,PPP2R2C,YAF2,HMGA2,FAM107A,CENPH,PRIM1,ASNS,RACGAP1,CDK1,CKAP2,PRR11,SKA3,RPA3,FIGNL1,TOP2A
GO: Biological Process	GO:0007049	cell cycle		5.649e-09	2.813e-06	57	1971	SOX2,KNTC1,CDKN3,CENPA,CENPF,PSMA2,SPC25,HMGB1,NUF2,SGO1,EZH2,CENPK,GINS1,LIN9,DACT1,NEK2,TLK1,UBE2E2,FBXO5,KIF15,BRCA2,DBF4,RAD54B,ASPM,SGO2,KIF2A,DSCC1,MBD4,DNA2,RHNO1,RAD21,SFRP1,EML4,MSH2,XRCC2,CIT,KIF20B,ITGB3BP,MSH6,PPP2R2C,YAF2,HMGA2,FAM107A,CENPH,PRIM1,ASNS,CCAR1,RACGAP1,CDK1,USP39,CKAP2,PRR11,SKA3,RPA3,FIGNL1,TOP2A,HERC5
GO: Biological Process	GO:0006281	DNA repair		6.227e-09	2.813e-06	27	564	HMGB1,ERCC8,FANCB,BRCA2,COPS8,UCHL5,RAD54B,PARPBP,MBD4,DNA2,SHLD3,RHNO1,RAD21,PMS1,TIGAR,FAAP24,RECQL,FANCL,MSH2,XRCC2,RAD51AP1,MSH6,HMGA2,CDK1,SPRTN,RPA3,FIGNL1
GO: Biological Process	GO:0006974	cellular response to DNA damage stimulus		5.275e-08	2.144e-05	33	884	CDKN3,MAPT,HMGB1,ERCC8,FANCB,TLK1,UBE2E2,FBXO5,BRCA2,COPS8,UCHL5,RAD54B,PARPBP,MBD4,DNA2,SHLD3,RHNO1,RAD21,PMS1,TIGAR,FAAP24,RECQL,FANCL,MSH2,XRCC2,RAD51AP1,MSH6,HMGA2,CDK1,SPRTN,RPA3,FIGNL1,TOP2A
GO: Biological Process	GO:0071168	protein localization to chromatin		4.354e-07	0.0001609	9	73	CENPA,CENPL,EZH2,CENPK,RAD21,PPHLN1,MSH2,ITGB3BP,CENPH
GO: Biological Process	GO:0006310	DNA recombination		5.363e-07	0.0001817	17	304	HMGB1,FANCB,BRCA2,UCHL5,RAD54B,PARPBP,SHLD3,RHNO1,RAD21,RECQL,MSH2,XRCC2,RAD51AP1,MSH6,RPA3,FIGNL1,TOP2A
GO: Biological Process	GO:0034502	protein localization to chromosome		1.002e-06	0.0003134	11	129	CENPA,CENPL,EZH2,CENPK,BRCA2,RAD21,PPHLN1,MSH2,ITGB3BP,CENPH,CDK1
GO: Biological Process	GO:0000725	recombinational repair		1.574e-06	0.0004571	11	135	FANCB,BRCA2,RAD54B,PARPBP,SHLD3,RHNO1,RECQL,XRCC2,RAD51AP1,RPA3,FIGNL1
GO: Biological Process	GO:0051276	chromosome organization		1.832e-06	0.0004888	38	1287	SOX2,CENPA,CENPL,CENPF,MAPT,HMGB1,NUF2,SGO1,EZH2,CENPK,GINS1,ERCC8,NEK2,TLK1,FBXO5,BRCA2,COPS8,RAD54B,SGO2,DSCC1,DNA2,RAD21,NUP107,RECQL,PPHLN1,MSH2,CHRAC1,ATAD2,CIT,ITGB3BP,MSH6,HMGA2,CENPH,PRIM1,RACGAP1,CDK1,RPA3,TOP2A
GO: Biological Process	GO:0006958	complement activation, classical pathway		1.955e-06	0.0004888	11	138	IGLV1-47,IGKV4-1,IGKV3-20,IGHV3-73,IGHV3-53,IGHV3-23,IGHV3-21,IGHV2-26,IGKC,IGLC2,IGLC3
GO: Biological Process	GO:0016064	immunoglobulin mediated immune response		2.044e-06	0.0004888	14	230	IGLV1-47,SHLD3,IGKV4-1,IGKV3-20,IGHV3-73,IGHV3-53,IGHV3-23,IGHV3-21,IGHV2-26,MSH2,MSH6,IGKC,IGLC2,IGLC3
GO: Biological Process	GO:0050864	regulation of B cell activation		2.438e-06	0.0005355	13	201	SHLD3,IGHV3-73,IGHV3-53,FLT3,SFRP1,IGHV3-23,IGHV3-21,IGHV2-26,MSH2,CD38,IGKC,IGLC2,IGLC3
GO: Biological Process	GO:0019724	B cell mediated immunity		2.503e-06	0.0005355	14	234	IGLV1-47,SHLD3,IGKV4-1,IGKV3-20,IGHV3-73,IGHV3-53,IGHV3-23,IGHV3-21,IGHV2-26,MSH2,MSH6,IGKC,IGLC2,IGLC3
GO: Biological Process	GO:0007059	chromosome segregation		2.694e-06	0.0005476	17	342	CENPF,SPC25,NUF2,SGO1,CENPK,NEK2,TLK1,FBXO5,BRCA2,SGO2,DSCC1,RAD21,CIT,CENPH,RACGAP1,SKA3,TOP2A
GO: Biological Process	GO:0071897	DNA biosynthetic process		2.852e-06	0.0005521	20	461	CENPF,GINS1,LIN9,NEK2,FBXO5,BRCA2,DBF4,DSCC1,DNA2,RHNO1,RECQL,CHRAC1,MSH6,HMGA2,PRIM1,CDK1,SPRTN,RNASEH1,RPA3,TOP2A
GO: Biological Process	GO:0010165	response to X-ray		4.524e-06	0.0008152	6	34	ERCC8,BRCA2,SFRP1,MSH2,XRCC2,HMGA2
GO: Biological Process	GO:0044786	cell cycle DNA replication		4.76e-06	0.0008152	8	73	GINS1,FBXO5,BRCA2,DBF4,DNA2,MSH6,PRIM1,RPA3
GO: Biological Process	GO:0050871	positive regulation of B cell activation		5.014e-06	0.0008152	11	152	SHLD3,IGHV3-73,IGHV3-53,IGHV3-23,IGHV3-21,IGHV2-26,MSH2,CD38,IGKC,IGLC2,IGLC3
GO: Biological Process	GO:0002455	humoral immune response mediated by circulating immunoglobulin		5.014e-06	0.0008152	11	152	IGLV1-47,IGKV4-1,IGKV3-20,IGHV3-73,IGHV3-53,IGHV3-23,IGHV3-21,IGHV2-26,IGKC,IGLC2,IGLC3
GO: Biological Process	GO:0006302	double-strand break repair		5.645e-06	0.0008558	14	251	FANCB,BRCA2,RAD54B,PARPBP,DNA2,SHLD3,RAD21,RECQL,MSH2,XRCC2,RAD51AP1,HMGA2,RPA3,FIGNL1
GO: Biological Process	GO:0002460	adaptive immune response based on somatic recombination of immune receptors built from immunoglobulin superfamily domains		5.684e-06	0.0008558	18	401	RIPK2,HMGB1,IGLV1-47,CLC,SHLD3,IGKV4-1,IGKV3-20,IGHV3-73,IGHV3-53,IGHV3-23,IGHV3-21,IGHV2-26,MSH2,CYRIB,MSH6,IGKC,IGLC2,IGLC3
GO: Biological Process	GO:0051383	kinetochore organization		6.142e-06	0.0008917	5	21	CENPA,CENPF,NUF2,CENPK,CENPH
GO: Biological Process	GO:0006261	DNA-dependent DNA replication		7.271e-06	0.001019	11	158	GINS1,FBXO5,BRCA2,DBF4,DSCC1,DNA2,RECQL,MSH6,PRIM1,RNASEH1,RPA3
GO: Biological Process	GO:0010212	response to ionizing radiation		8.199e-06	0.001111	11	160	ERCC8,BRCA2,RAD54B,RHNO1,TIGAR,SFRP1,MSH2,XRCC2,RAD51AP1,HMGA2,FIGNL1
GO: Biological Process	GO:0000724	double-strand break repair via homologous recombination		1.033e-05	0.001355	10	134	FANCB,BRCA2,RAD54B,PARPBP,SHLD3,RECQL,XRCC2,RAD51AP1,RPA3,FIGNL1
GO: Biological Process	GO:0051726	regulation of cell cycle		1.338e-05	0.001642	36	1295	SOX2,KNTC1,CDKN3,CENPF,PSMA2,HMGB1,EZH2,LIN9,DACT1,NEK2,UBE2E2,FBXO5,BRCA2,DBF4,ASPM,SGO2,MBD4,DNA2,RHNO1,RAD21,SFRP1,MSH2,CIT,KIF20B,MSH6,YAF2,HMGA2,FAM107A,ASNS,RACGAP1,CDK1,PRR11,RPA3,FIGNL1,TOP2A,HERC5
GO: Biological Process	GO:0000819	sister chromatid segregation		1.344e-05	0.001642	12	201	CENPF,NUF2,SGO1,CENPK,NEK2,FBXO5,SGO2,DSCC1,RAD21,CIT,RACGAP1,TOP2A
GO: Biological Process	GO:0002449	lymphocyte mediated immunity		1.373e-05	0.001642	17	387	HMGB1,IGLV1-47,CLC,SHLD3,IGKV4-1,IGKV3-20,IGHV3-73,IGHV3-53,IGHV3-23,IGHV3-21,IGHV2-26,MSH2,CYRIB,MSH6,IGKC,IGLC2,IGLC3
GO: Biological Process	GO:0006910	phagocytosis, recognition		1.624e-05	0.00177	8	86	IGHV3-73,IGHV3-53,IGHV3-23,IGHV3-21,IGHV2-26,IGKC,IGLC2,IGLC3
GO: Biological Process	GO:0051321	meiotic cell cycle		1.655e-05	0.00177	14	276	NUF2,SGO1,NEK2,FBXO5,BRCA2,RAD54B,ASPM,SGO2,RAD21,XRCC2,MSH6,HMGA2,FIGNL1,TOP2A
GO: Biological Process	GO:0140013	meiotic nuclear division		1.655e-05	0.00177	14	276	NUF2,SGO1,NEK2,FBXO5,BRCA2,RAD54B,ASPM,SGO2,RAD21,XRCC2,MSH6,HMGA2,FIGNL1,TOP2A
GO: Biological Process	GO:1903046	meiotic cell cycle process		1.655e-05	0.00177	14	276	NUF2,SGO1,NEK2,FBXO5,BRCA2,RAD54B,ASPM,SGO2,RAD21,XRCC2,MSH6,HMGA2,FIGNL1,TOP2A
GO: Biological Process	GO:0051301	cell division		2.844e-05	0.002938	24	725	SOX2,KNTC1,CENPA,CENPF,SPC25,NUF2,SGO1,NEK2,FBXO5,BRCA2,ASPM,SGO2,KIF2A,RAD21,CIT,KIF20B,ITGB3BP,HMGA2,RACGAP1,CDK1,USP39,CKAP2,SKA3,TOP2A
GO: Biological Process	GO:0006956	complement activation		2.891e-05	0.002938	11	183	IGLV1-47,IGKV4-1,IGKV3-20,IGHV3-73,IGHV3-53,IGHV3-23,IGHV3-21,IGHV2-26,IGKC,IGLC2,IGLC3
GO: Biological Process	GO:0071103	DNA conformation change		3.557e-05	0.003526	15	335	CENPA,CENPL,HMGB1,CENPK,GINS1,ERCC8,RAD54B,DSCC1,DNA2,RECQL,ITGB3BP,HMGA2,CENPH,CDK1,TOP2A
GO: Biological Process	GO:0051382	kinetochore assembly		4.497e-05	0.004345	4	16	CENPA,CENPF,CENPK,CENPH
GO: Biological Process	GO:0006282	regulation of DNA repair		4.596e-05	0.004345	9	128	HMGB1,ERCC8,FANCB,PARPBP,SHLD3,TIGAR,RAD51AP1,HMGA2,FIGNL1
GO: Biological Process	GO:0000070	mitotic sister chromatid segregation		4.797e-05	0.004413	10	160	CENPF,NUF2,SGO1,CENPK,NEK2,FBXO5,DSCC1,RAD21,CIT,RACGAP1
GO: Biological Process	GO:0050853	B cell receptor signaling pathway		4.885e-05	0.004413	9	129	IGHV3-73,IGHV3-53,IGHV3-23,IGHV3-21,IGHV2-26,CD38,IGKC,IGLC2,IGLC3
GO: Biological Process	GO:0036297	interstrand cross-link repair		6.281e-05	0.005454	6	53	FANCB,FAAP24,FANCL,RAD51AP1,MSH6,RPA3
GO: Biological Process	GO:0008608	attachment of spindle microtubules to kinetochore		6.306e-05	0.005454	5	33	NUF2,SGO1,NEK2,BRCA2,RACGAP1
GO: Biological Process	GO:0045786	negative regulation of cell cycle		8.102e-05	0.006804	22	677	SOX2,KNTC1,CDKN3,CENPF,PSMA2,EZH2,DACT1,NEK2,FBXO5,MBD4,DNA2,RHNO1,RAD21,MSH2,KIF20B,MSH6,YAF2,HMGA2,FAM107A,CDK1,PRR11,TOP2A
GO: Biological Process	GO:0098813	nuclear chromosome segregation		8.202e-05	0.006804	13	280	CENPF,NUF2,SGO1,CENPK,NEK2,FBXO5,BRCA2,SGO2,DSCC1,RAD21,CIT,RACGAP1,TOP2A
GO: Biological Process	GO:0034508	centromere complex assembly		8.599e-05	0.006991	6	56	CENPA,CENPL,CENPF,CENPK,ITGB3BP,CENPH
GO: Biological Process	GO:0072376	protein activation cascade		8.847e-05	0.007051	11	207	IGLV1-47,IGKV4-1,IGKV3-20,IGHV3-73,IGHV3-53,IGHV3-23,IGHV3-21,IGHV2-26,IGKC,IGLC2,IGLC3
GO: Biological Process	GO:0006260	DNA replication		0.0001126	0.008804	13	289	GINS1,FBXO5,BRCA2,DBF4,DSCC1,DNA2,RHNO1,RECQL,MSH6,PRIM1,CDK1,RNASEH1,RPA3
GO: Biological Process	GO:0006298	mismatch repair		0.0001265	0.009701	5	38	HMGB1,PMS1,MSH2,MSH6,RPA3
GO: Biological Process	GO:0030449	regulation of complement activation		0.0001392	0.01048	8	116	IGLV1-47,IGKV4-1,IGKV3-20,IGHV3-53,IGHV3-23,IGKC,IGLC2,IGLC3
GO: Biological Process	GO:0042113	B cell activation		0.0001473	0.01089	14	338	SHLD3,IGHV3-73,IGHV3-53,FLT3,SFRP1,IGHV3-23,IGHV3-21,IGHV2-26,MSH2,MSH6,CD38,IGKC,IGLC2,IGLC3
GO: Biological Process	GO:0033260	nuclear DNA replication		0.0001526	0.01107	6	62	GINS1,BRCA2,DBF4,DNA2,PRIM1,RPA3
GO: Biological Process	GO:0032392	DNA geometric change		0.0001662	0.01169	8	119	HMGB1,GINS1,ERCC8,RAD54B,DSCC1,DNA2,RECQL,TOP2A
GO: Biological Process	GO:0071459	protein localization to chromosome, centromeric region		0.0001668	0.01169	6	63	CENPA,CENPL,CENPK,ITGB3BP,CENPH,CDK1
GO: Biological Process	GO:0007346	regulation of mitotic cell cycle		0.0001699	0.0117	22	713	KNTC1,CENPF,PSMA2,HMGB1,EZH2,DACT1,NEK2,UBE2E2,FBXO5,BRCA2,DBF4,MBD4,RAD21,MSH2,CIT,KIF20B,HMGA2,FAM107A,ASNS,CDK1,RPA3,TOP2A
GO: Biological Process	GO:2001020	regulation of response to DNA damage stimulus		0.0002069	0.01391	11	228	MAPT,HMGB1,ERCC8,FANCB,FBXO5,PARPBP,SHLD3,TIGAR,RAD51AP1,HMGA2,FIGNL1
GO: Biological Process	GO:0006911	phagocytosis, engulfment		0.0002087	0.01391	8	123	IGHV3-73,IGHV3-53,IGHV3-23,IGHV3-21,IGHV2-26,IGKC,IGLC2,IGLC3
GO: Biological Process	GO:0006284	base-excision repair		0.0002568	0.01606	5	44	HMGB1,MBD4,DNA2,HMGA2,RPA3
GO: Biological Process	GO:0061641	CENP-A containing chromatin organization		0.0002568	0.01606	5	44	CENPA,CENPL,CENPK,ITGB3BP,CENPH
GO: Biological Process	GO:0061644	protein localization to CENP-A containing chromatin		0.0002568	0.01606	5	44	CENPA,CENPL,CENPK,ITGB3BP,CENPH
GO: Biological Process	GO:0034080	CENP-A containing nucleosome assembly		0.0002568	0.01606	5	44	CENPA,CENPL,CENPK,ITGB3BP,CENPH
GO: Biological Process	GO:0000226	microtubule cytoskeleton organization		0.0003004	0.0185	24	846	RAB23,MAK,CENPA,MAPT,SPC25,NUF2,KATNAL1,SGO1,ASAP1,ARL6,NEK2,FBXO5,BRCA2,ASPM,KIF2A,SCLT1,EML4,XRCC2,FAM107A,RACGAP1,CDK1,CKAP2,SKA3,FIGNL1
GO: Biological Process	GO:0010569	regulation of double-strand break repair via homologous recombination		0.0003174	0.01926	5	46	FANCB,PARPBP,SHLD3,RAD51AP1,FIGNL1
GO: Biological Process	GO:0099024	plasma membrane invagination		0.0003376	0.02018	8	132	IGHV3-73,IGHV3-53,IGHV3-23,IGHV3-21,IGHV2-26,IGKC,IGLC2,IGLC3
GO: Biological Process	GO:0007017	microtubule-based process		0.0003575	0.02106	28	1071	RAB23,MAK,CENPA,KIF1A,MAPT,SPC25,NUF2,KATNAL1,SGO1,ASAP1,ARL6,NEK2,FBXO5,KIF15,BRCA2,ASPM,KIF2A,SCLT1,CFAP91,EML4,XRCC2,KIF20B,FAM107A,RACGAP1,CDK1,CKAP2,SKA3,FIGNL1
GO: Biological Process	GO:0051251	positive regulation of lymphocyte activation		0.0003809	0.02191	14	371	RIPK2,HMGB1,SHLD3,IGHV3-73,IGHV3-53,IGHV3-23,IGHV3-21,IGHV2-26,MSH2,CYRIB,CD38,IGKC,IGLC2,IGLC3
GO: Biological Process	GO:0045910	negative regulation of DNA recombination		0.0003882	0.02191	5	48	FANCB,PARPBP,SHLD3,MSH2,MSH6
GO: Biological Process	GO:0031055	chromatin remodeling at centromere		0.0003882	0.02191	5	48	CENPA,CENPL,CENPK,ITGB3BP,CENPH
GO: Biological Process	GO:0038095	Fc-epsilon receptor signaling pathway		0.0003963	0.02207	9	170	PSMA2,IGLV1-47,IGKV4-1,IGKV3-20,IGHV3-53,IGHV3-23,IGKC,IGLC2,IGLC3
GO: Biological Process	GO:0002920	regulation of humoral immune response		0.0004551	0.025	8	138	IGLV1-47,IGKV4-1,IGKV3-20,IGHV3-53,IGHV3-23,IGKC,IGLC2,IGLC3
GO: Biological Process	GO:0000281	mitotic cytokinesis		0.0004663	0.02521	6	76	CENPA,BRCA2,CIT,KIF20B,RACGAP1,CKAP2
GO: Biological Process	GO:0038096	Fc-gamma receptor signaling pathway involved in phagocytosis		0.0004776	0.02521	8	139	IGLV1-47,IGKV4-1,IGKV3-20,IGHV3-53,IGHV3-23,IGKC,IGLC2,IGLC3
GO: Biological Process	GO:0002433	immune response-regulating cell surface receptor signaling pathway involved in phagocytosis		0.0004776	0.02521	8	139	IGLV1-47,IGKV4-1,IGKV3-20,IGHV3-53,IGHV3-23,IGKC,IGLC2,IGLC3
GO: Biological Process	GO:0000018	regulation of DNA recombination		0.000501	0.02611	7	107	FANCB,PARPBP,SHLD3,MSH2,RAD51AP1,MSH6,FIGNL1
GO: Biological Process	GO:0045787	positive regulation of cell cycle		0.0005158	0.02654	15	428	HMGB1,EZH2,UBE2E2,FBXO5,BRCA2,DBF4,SGO2,RHNO1,RAD21,CIT,KIF20B,HMGA2,ASNS,RACGAP1,CDK1
GO: Biological Process	GO:0038094	Fc-gamma receptor signaling pathway		0.0005766	0.0293	8	143	IGLV1-47,IGKV4-1,IGKV3-20,IGHV3-53,IGHV3-23,IGKC,IGLC2,IGLC3
GO: Biological Process	GO:2000779	regulation of double-strand break repair		0.0006139	0.03081	6	80	FANCB,PARPBP,SHLD3,RAD51AP1,HMGA2,FIGNL1
GO: Biological Process	GO:0032508	DNA duplex unwinding		0.0006245	0.03095	7	111	GINS1,ERCC8,RAD54B,DSCC1,DNA2,RECQL,TOP2A
GO: Biological Process	GO:0002431	Fc receptor mediated stimulatory signaling pathway		0.000632	0.03095	8	145	IGLV1-47,IGKV4-1,IGKV3-20,IGHV3-53,IGHV3-23,IGKC,IGLC2,IGLC3
GO: Biological Process	GO:0010564	regulation of cell cycle process		0.0006433	0.03113	23	839	KNTC1,CENPF,PSMA2,EZH2,DACT1,NEK2,UBE2E2,FBXO5,BRCA2,DBF4,SGO2,MBD4,RHNO1,RAD21,SFRP1,CIT,KIF20B,MSH6,YAF2,HMGA2,FAM107A,RACGAP1,CDK1
GO: Biological Process	GO:0006336	DNA replication-independent nucleosome assembly		0.0006729	0.03218	5	54	CENPA,CENPL,CENPK,ITGB3BP,CENPH
GO: Biological Process	GO:0051983	regulation of chromosome segregation		0.0006947	0.03284	7	113	CENPF,NEK2,FBXO5,SGO2,RAD21,CIT,RACGAP1
GO: Biological Process	GO:0051249	regulation of lymphocyte activation		0.0007187	0.03353	17	538	RIPK2,HMGB1,CLC,SHLD3,IGHV3-73,IGHV3-53,FLT3,SFRP1,IGHV3-23,IGHV3-21,IGHV2-26,MSH2,CYRIB,CD38,IGKC,IGLC2,IGLC3
GO: Biological Process	GO:0034724	DNA replication-independent nucleosome organization		0.0007325	0.03353	5	55	CENPA,CENPL,CENPK,ITGB3BP,CENPH
GO: Biological Process	GO:0050867	positive regulation of cell activation		0.0007341	0.03353	15	443	RIPK2,HMGB1,SHLD3,IGHV3-73,SELP,IGHV3-53,IGHV3-23,IGHV3-21,IGHV2-26,MSH2,CYRIB,CD38,IGKC,IGLC2,IGLC3
GO: Biological Process	GO:2000780	negative regulation of double-strand break repair		0.0007545	0.03408	4	32	FANCB,PARPBP,SHLD3,HMGA2
GO: Biological Process	GO:0090329	regulation of DNA-dependent DNA replication		0.0008632	0.03856	5	57	FBXO5,BRCA2,DBF4,DSCC1,MSH6
GO: Biological Process	GO:0045930	negative regulation of mitotic cell cycle		0.0008951	0.03925	13	359	KNTC1,CENPF,PSMA2,EZH2,DACT1,FBXO5,MBD4,RAD21,MSH2,HMGA2,FAM107A,CDK1,TOP2A
GO: Biological Process	GO:0006275	regulation of DNA replication		0.0008979	0.03925	7	118	FBXO5,BRCA2,DBF4,DSCC1,DNA2,MSH6,CDK1
GO: Biological Process	GO:0045738	negative regulation of DNA repair		0.0009535	0.04123	4	34	FANCB,PARPBP,SHLD3,HMGA2
GO: Biological Process	GO:0099041	vesicle tethering to Golgi		0.0009935	0.04207	2	4	FAM91A1,TBC1D23
GO: Biological Process	GO:0090244	Wnt signaling pathway involved in somitogenesis		0.0009935	0.04207	2	4	SFRP1,DKK1
GO: Biological Process	GO:0080135	regulation of cellular response to stress		0.001028	0.0431	22	815	MAPT,RIPK2,HMGB1,SEMA3A,STK3,ERCC8,DACT1,FANCB,FBXO5,PARPBP,SHLD3,FGF19,TIGAR,SFRP1,NUP107,NUP35,RAD51AP1,HMGA2,DKK1,PPP1R15B,RPA3,FIGNL1
GO: Biological Process	GO:0090068	positive regulation of cell cycle process		0.001068	0.04428	12	321	EZH2,UBE2E2,FBXO5,DBF4,SGO2,RHNO1,RAD21,CIT,KIF20B,HMGA2,RACGAP1,CDK1
GO: Biological Process	GO:0008037	cell recognition		0.001089	0.0447	10	236	PRTG,SEMA3A,IGHV3-73,IGHV3-53,IGHV3-23,IGHV3-21,IGHV2-26,IGKC,IGLC2,IGLC3
GO: Biological Process	GO:0002250	adaptive immune response		0.001135	0.04615	20	715	RIPK2,HMGB1,TNFRSF17,IGLV5-45,IGLV1-47,CLC,SHLD3,IGKV4-1,IGKV3-20,IGHV3-73,IGHV3-53,IGHV3-23,IGHV3-21,IGHV2-26,MSH2,CYRIB,MSH6,IGKC,IGLC2,IGLC3
GO: Biological Process	GO:0043486	histone exchange		0.001176	0.04733	5	61	CENPA,CENPL,CENPK,ITGB3BP,CENPH
GO: Biological Process	GO:0006959	humoral immune response		0.001265	0.04995	13	373	DEFA6,IGLV1-47,CXCL5,IGKV4-1,IGKV3-20,IGHV3-73,IGHV3-53,IGHV3-23,IGHV3-21,IGHV2-26,IGKC,IGLC2,IGLC3
GO: Biological Process	GO:0001207	histone displacement		0.001266	0.04995	5	62	CENPA,CENPL,CENPK,ITGB3BP,CENPH
GO: Cellular Component	GO:0000777	condensed chromosome kinetochore		9.706e-11	4.95e-08	14	107	KNTC1,CENPA,CENPF,SPC25,NUF2,SGO1,CENPK,NEK2,GPATCH11,SGO2,NUP107,ITGB3BP,CENPH,SKA3
GO: Cellular Component	GO:0098687	chromosomal region		3.313e-10	7.831e-08	23	362	KNTC1,CENPA,CENPL,CENPF,SPC25,NUF2,SSB,SGO1,EZH2,CENPK,NEK2,BRCA2,GPATCH11,SGO2,DSCC1,DNA2,RAD21,NUP107,MSH2,ITGB3BP,CENPH,CDK1,SKA3
GO: Cellular Component	GO:0000779	condensed chromosome, centromeric region		4.607e-10	7.831e-08	14	120	KNTC1,CENPA,CENPF,SPC25,NUF2,SGO1,CENPK,NEK2,GPATCH11,SGO2,NUP107,ITGB3BP,CENPH,SKA3
GO: Cellular Component	GO:0000775	chromosome, centromeric region		1.081e-09	1.378e-07	17	202	KNTC1,CENPA,CENPL,CENPF,SPC25,NUF2,SGO1,CENPK,NEK2,GPATCH11,SGO2,DSCC1,RAD21,NUP107,ITGB3BP,CENPH,SKA3
GO: Cellular Component	GO:0000793	condensed chromosome		1.691e-09	1.725e-07	18	236	KNTC1,CENPA,CENPF,SPC25,HMGB1,NUF2,SGO1,CENPK,NEK2,BRCA2,GPATCH11,SGO2,RAD21,NUP107,ITGB3BP,CENPH,SKA3,TOP2A
GO: Cellular Component	GO:0000776	kinetochore		2.953e-09	2.51e-07	14	138	KNTC1,CENPA,CENPF,SPC25,NUF2,SGO1,CENPK,NEK2,GPATCH11,SGO2,NUP107,ITGB3BP,CENPH,SKA3
GO: Cellular Component	GO:0042571	immunoglobulin complex, circulating		3.446e-07	2.511e-05	9	72	IGKV3-20,IGHV3-73,IGHV3-53,IGHV3-23,IGHV3-21,IGHV2-26,IGKC,IGLC2,IGLC3
GO: Cellular Component	GO:0019814	immunoglobulin complex		1.036e-06	6.603e-05	12	159	IGLV5-45,IGLV1-47,IGKV4-1,IGKV3-20,IGHV3-73,IGHV3-53,IGHV3-23,IGHV3-21,IGHV2-26,IGKC,IGLC2,IGLC3
GO: Cellular Component	GO:0005819	spindle		4.309e-06	0.0002442	17	359	KNTC1,MAK,CENPF,KATNAL1,SGO1,NEK2,FBXO5,KIF15,ASPM,KIF2A,RAD21,EML4,KIF20B,RACGAP1,CDK1,CKAP2,SKA3
GO: Cellular Component	GO:0000780	condensed nuclear chromosome, centromeric region		3.084e-05	0.001573	5	29	CENPA,NUF2,SGO1,CENPK,SGO2
GO: Cellular Component	GO:0000922	spindle pole		6.466e-05	0.002998	10	168	KNTC1,CENPF,KATNAL1,SGO1,NEK2,ASPM,KIF2A,RAD21,KIF20B,CKAP2
GO: Cellular Component	GO:0000794	condensed nuclear chromosome		8.187e-05	0.00348	8	109	CENPA,NUF2,SGO1,CENPK,NEK2,BRCA2,SGO2,RAD21
GO: Cellular Component	GO:0032301	MutSalpha complex		0.000166	0.006513	2	2	MSH2,MSH6
GO: Cellular Component	GO:0030496	midbody		0.000482	0.01691	9	177	MAK,CENPF,NEK2,ASPM,CLIC4,CIT,KIF20B,RACGAP1,CDK1
GO: Cellular Component	GO:0005813	centrosome		0.0005455	0.01691	17	532	RAB23,MAK,CENPF,KATNAL1,SGO1,NEK2,KIF15,BRCA2,ASPM,KIF2A,SCLT1,CLIC4,XRCC2,KIF20B,TBC1D31,CDK1,CKAP2
GO: Cellular Component	GO:0034399	nuclear periphery		0.0005523	0.01691	8	144	CENPF,MAPT,ERCC8,TCERG1,RAD21,NUP107,CLIC4,NUP35
GO: Cellular Component	GO:0005814	centriole		0.0005637	0.01691	18	583	RAB23,MAK,CENPF,KATNAL1,SGO1,NEK2,KIF15,BRCA2,ASPM,KIF2A,SCLT1,CLIC4,XRCC2,KIF20B,TBC1D31,CDK1,CKAP2,TOP2A
GO: Cellular Component	GO:0072562	blood microparticle		0.0006329	0.01793	8	147	BCHE,IGLV1-47,IGKV4-1,IGKV3-20,IGHV3-23,IGKC,IGLC2,IGLC3
GO: Cellular Component	GO:0032300	mismatch repair complex		0.0006838	0.01835	3	14	PMS1,MSH2,MSH6
GO: Cellular Component	GO:0043240	Fanconi anaemia nuclear complex		0.0008467	0.02159	3	15	FANCB,FAAP24,FANCL
GO: Cellular Component	GO:0031617	NMS complex		0.0009667	0.02241	2	4	SPC25,NUF2
GO: Cellular Component	GO:0031262	Ndc80 complex		0.0009667	0.02241	2	4	SPC25,NUF2
GO: Cellular Component	GO:0000778	condensed nuclear chromosome kinetochore		0.001032	0.02289	3	16	CENPA,NUF2,CENPK
GO: Cellular Component	GO:0005874	microtubule		0.001509	0.03118	18	636	KNTC1,MAK,KIF1A,CENPF,MAPT,KATNAL1,ARL6,NEK2,KIF15,ASPM,KIF2A,CFAP91,EML4,KIF20B,RACGAP1,CDK1,CKAP2,SKA3
GO: Cellular Component	GO:0042575	DNA polymerase complex		0.001529	0.03118	4	39	DNA2,CHRAC1,PRIM1,RPA3
GO: Cellular Component	GO:0000939	condensed chromosome inner kinetochore		0.001597	0.03133	2	5	CENPA,CENPK
GO: Cellular Component	GO:1990391	DNA repair complex		0.002203	0.04162	4	43	ERCC8,PMS1,MSH2,MSH6
GO: Cellular Component	GO:0097478	leaflet of membrane bilayer		0.00237	0.04168	18	663	CISD1,MAPT,ACP1,RYR2,PGM5,PTPN4,CCR3,IGHV3-73,SELP,IGHV3-53,FLT3,IGHV3-23,IGHV3-21,IGHV2-26,IGKC,RACGAP1,IGLC2,IGLC3
GO: Cellular Component	GO:0098552	side of membrane		0.00237	0.04168	18	663	CISD1,MAPT,ACP1,RYR2,PGM5,PTPN4,CCR3,IGHV3-73,SELP,IGHV3-53,FLT3,IGHV3-23,IGHV3-21,IGHV2-26,IGKC,RACGAP1,IGLC2,IGLC3
Human Phenotype	HP:0001159	Syndactyly		4.328e-05	0.02555	14	291	RAB23,MYCN,CDIN1,PTDSS1,EZH2,ARL6,DACT1,FANCB,BRCA2,RAD21,FANCL,XRCC2,HMGA2,CCBE1
Human Phenotype	HP:0001347	Hyperreflexia		4.688e-05	0.02555	21	598	MAK,KIF1A,MAPT,PTDSS1,ASAP1,ARL6,FANCB,NEK2,BRCA2,ASPM,CYP7B1,PLP1,TSEN15,FANCL,XRCC2,CIT,DARS2,PPP1R15B,ASNS,AGMO,RNASEH1
Human Phenotype	HP:0011747	Abnormality of the anterior pituitary		5.035e-05	0.02555	14	295	SOX2,ASAP1,SEMA3A,FANCB,BRCA2,UCP2,DNA2,NUP107,FANCL,MSH2,XRCC2,MSH6,HMGA2,AGMO
Human Phenotype	HP:0100684	Salivary gland neoplasm		5.349e-05	0.02555	3	6	MSH2,MSH6,HMGA2
Human Phenotype	HP:0002246	Abnormality of the duodenum		6.442e-05	0.02555	6	50	MYCN,DACT1,FANCB,BRCA2,FANCL,XRCC2
Human Phenotype	HP:0012503	Abnormality of the pituitary gland		7.009e-05	0.02555	14	304	SOX2,ASAP1,SEMA3A,FANCB,BRCA2,UCP2,DNA2,NUP107,FANCL,MSH2,XRCC2,MSH6,HMGA2,AGMO
Human Phenotype	HP:0001402	Hepatocellular carcinoma		8.29e-05	0.02555	9	131	EZH2,FANCB,BRCA2,FANCL,MSH2,XRCC2,MSH6,HMGA2,SPRTN
Human Phenotype	HP:0011799	Abnormality of facial soft tissue		9.938e-05	0.02555	15	355	KIF1A,PTDSS1,ASAP1,ERCC8,FANCB,BRCA2,DNA2,LAMA2,FANCL,MSH2,XRCC2,MSH6,HMGA2,CCBE1,AGMO
Human Phenotype	HP:0009774	Triangular shaped phalanges of the hand		0.0001174	0.02555	9	137	RAB23,MYCN,EZH2,DACT1,FANCB,BRCA2,RAD21,FANCL,XRCC2
Human Phenotype	HP:0100833	Neoplasm of the small intestine		0.0001238	0.02555	4	19	EZH2,MSH2,MSH6,HMGA2
Human Phenotype	HP:0031105	Abnormal uterus morphology		0.0001332	0.02555	10	172	EZH2,DACT1,FANCB,PTPN12,BRCA2,FANCL,MSH2,XRCC2,MSH6,HMGA2
Human Phenotype	HP:0000009	Functional abnormality of the bladder		0.0001336	0.02555	17	452	KIF1A,MAPT,ASAP1,DACT1,FANCB,BRCA2,ASPM,CYP7B1,PLP1,RAD21,FOXC2,FANCL,XRCC2,CIT,HMGA2,CCBE1,AGMO
Human Phenotype	HP:0010161	Abnormality of the phalanges of the toes		0.000134	0.02555	8	109	RAB23,KIF1A,WNK1,DACT1,FANCB,BRCA2,FANCL,XRCC2
Human Phenotype	HP:0006101	Finger syndactyly		0.0001398	0.02555	10	173	RAB23,PTDSS1,EZH2,ARL6,DACT1,FANCB,BRCA2,FANCL,XRCC2,CCBE1
Human Phenotype	HP:0005522	Pyridoxine-responsive sideroblastic anemia		0.0001531	0.02555	4	20	FANCB,BRCA2,FANCL,XRCC2
Human Phenotype	HP:0002245	Meckel diverticulum		0.000154	0.02555	5	37	FANCB,BRCA2,FANCL,XRCC2,HMGA2
Human Phenotype	HP:0100705	Abnormality of the glial cells		0.0001587	0.02555	15	370	MAK,MAPT,PTDSS1,EZH2,ASAP1,ARL6,ERCC8,NEK2,BRCA2,PLP1,MOCS2,LAMA2,MSH2,MSH6,AGMO
Human Phenotype	HP:0000079	Abnormality of the urinary system		0.0001644	0.02555	39	1697	SOX2,RAB23,MYCN,MAK,ARHGAP24,KIF1A,MAPT,PTDSS1,EZH2,ASAP1,SEMA3A,ARL6,ERCC8,DACT1,FANCB,NEK2,PTPN12,BRCA2,ASPM,CYP7B1,AMMECR1,DNA2,PLP1,MOCS2,RAD21,FOXC2,NUP107,FANCL,MSH2,XRCC2,CIT,TNFRSF11B,MSH6,HMGA2,CCBE1,PPP1R15B,AGMO,SAMD3,RNF139
Human Phenotype	HP:0000824	Growth hormone deficiency		0.0001834	0.02617	8	114	SOX2,FANCB,BRCA2,UCP2,DNA2,FANCL,XRCC2,HMGA2
Human Phenotype	HP:0010293	Aplasia/Hypoplasia of the uvula		0.0001871	0.02617	4	21	FANCB,BRCA2,FANCL,XRCC2
Human Phenotype	HP:0000130	Abnormality of the uterus		0.0002122	0.02827	12	256	EZH2,DACT1,FANCB,PTPN12,BRCA2,RAD21,NUP107,FANCL,MSH2,XRCC2,MSH6,HMGA2
Human Phenotype	HP:0010469	Absent testis		0.0002262	0.02857	4	22	FANCB,BRCA2,FANCL,XRCC2
Human Phenotype	HP:0000864	Abnormality of the hypothalamus-pituitary axis		0.0002403	0.02857	14	341	SOX2,ASAP1,SEMA3A,FANCB,BRCA2,UCP2,DNA2,NUP107,FANCL,MSH2,XRCC2,MSH6,HMGA2,AGMO
Human Phenotype	HP:0010674	Abnormality of the curvature of the vertebral column		0.0002451	0.02857	24	826	RAB23,KIF1A,MAPT,PTDSS1,EZH2,WNK1,ASAP1,ERCC8,DACT1,FANCB,BRCA2,DNA2,PLP1,RAD21,LAMA2,FANCL,XRCC2,TNFRSF11B,HMGA2,DKK1,CCBE1,PPP1R15B,AGMO,SPRTN
Human Phenotype	HP:0000014	Abnormality of the bladder		0.0002717	0.03041	17	479	KIF1A,MAPT,ASAP1,DACT1,FANCB,BRCA2,ASPM,CYP7B1,PLP1,RAD21,FOXC2,FANCL,XRCC2,CIT,HMGA2,CCBE1,AGMO
Human Phenotype	HP:0100803	Abnormality of the periungual region		0.0003216	0.03214	4	24	KIF1A,WNK1,MSH2,MSH6
Human Phenotype	HP:0007874	Almond-shaped palpebral fissure		0.0003216	0.03214	4	24	FANCB,BRCA2,FANCL,XRCC2
Human Phenotype	HP:0200005	Abnormal shape of the palpebral fissure		0.0003216	0.03214	4	24	FANCB,BRCA2,FANCL,XRCC2
Human Phenotype	HP:0000830	Anterior hypopituitarism		0.0003469	0.03312	9	158	SOX2,SEMA3A,FANCB,BRCA2,UCP2,DNA2,FANCL,XRCC2,HMGA2
Human Phenotype	HP:0040075	Hypopituitarism		0.0003636	0.03312	9	159	SOX2,SEMA3A,FANCB,BRCA2,UCP2,DNA2,FANCL,XRCC2,HMGA2
Human Phenotype	HP:0100867	Duodenal stenosis		0.0003788	0.03312	4	25	FANCB,BRCA2,FANCL,XRCC2
Human Phenotype	HP:0012848	Small intestinal stenosis		0.0003788	0.03312	4	25	FANCB,BRCA2,FANCL,XRCC2
Human Phenotype	HP:0000957	Cafe-au-lait spot		0.0004282	0.03555	7	98	FANCB,BRCA2,FANCL,MSH2,XRCC2,MSH6,HMGA2
Human Phenotype	HP:0002244	Abnormality of the small intestine		0.000471	0.03555	11	239	MYCN,EZH2,DACT1,FANCB,BRCA2,CYP7B1,ADGRL2,FANCL,XRCC2,HMGA2,CCBE1
Human Phenotype	HP:0009602	Abnormality of thumb phalanx		0.0005012	0.03555	8	132	RAB23,EZH2,DACT1,FANCB,BRCA2,RAD21,FANCL,XRCC2
Human Phenotype	HP:0001905	Congenital thrombocytopenia		0.0005144	0.03555	4	27	FANCB,BRCA2,FANCL,XRCC2
Human Phenotype	HP:0000089	Renal hypoplasia		0.0005465	0.03555	7	102	ARL6,DACT1,FANCB,BRCA2,FANCL,HMGA2,PPP1R15B
Human Phenotype	HP:0000209	Abnormality of the jaws		0.0005533	0.03555	23	816	SOX2,RAB23,MYCN,KIF1A,PTDSS1,EZH2,ASAP1,SEMA3A,ERCC8,FANCB,BRCA2,AMMECR1,DNA2,RAD21,LAMA2,FANCL,XRCC2,HMGA2,CCBE1,PPP1R15B,ASNS,AGMO,SPRTN
Human Phenotype	HP:0030791	Abnormal jaw morphology		0.0005533	0.03555	23	816	SOX2,RAB23,MYCN,KIF1A,PTDSS1,EZH2,ASAP1,SEMA3A,ERCC8,FANCB,BRCA2,AMMECR1,DNA2,RAD21,LAMA2,FANCL,XRCC2,HMGA2,CCBE1,PPP1R15B,ASNS,AGMO,SPRTN
Human Phenotype	HP:0006758	Malignant genitourinary tract tumor		0.0005934	0.03555	2	3	MSH2,MSH6
Human Phenotype	HP:0030410	Sebaceous gland carcinoma		0.0005934	0.03555	2	3	MSH2,MSH6
Human Phenotype	HP:0006719	Benign gastrointestinal tract tumors		0.0005934	0.03555	2	3	MSH2,MSH6
Human Phenotype	HP:0006778	Benign genitourinary tract neoplasm		0.0005934	0.03555	2	3	MSH2,MSH6
Human Phenotype	HP:0001199	Triphalangeal thumb		0.0006488	0.03555	5	50	DACT1,FANCB,BRCA2,FANCL,XRCC2
Human Phenotype	HP:0009619	Accessory phalanx of the thumb		0.0006488	0.03555	5	50	DACT1,FANCB,BRCA2,FANCL,XRCC2
Human Phenotype	HP:0004820	Acute myelomonocytic leukemia		0.0006488	0.03555	5	50	FANCB,BRCA2,FLT3,FANCL,XRCC2
Human Phenotype	HP:0002143	Abnormality of the spinal cord		0.0006698	0.03555	16	469	RAB23,MYCN,EZH2,ASAP1,DACT1,FANCB,BRCA2,DNA2,PLP1,FOXC2,FLT3,FANCL,XRCC2,HMGA2,CCBE1,AGMO
Human Phenotype	HP:0100587	Abnormality of the preputium		0.0006814	0.03555	4	29	FANCB,BRCA2,FANCL,XRCC2
Human Phenotype	HP:0004859	Amegakaryocytic thrombocytopenia		0.0006814	0.03555	4	29	FANCB,BRCA2,FANCL,XRCC2
Human Phenotype	HP:0008678	Renal hypoplasia/aplasia		0.0006898	0.03555	11	250	SEMA3A,ARL6,DACT1,FANCB,BRCA2,ASPM,FANCL,XRCC2,CIT,HMGA2,PPP1R15B
Human Phenotype	HP:0002896	Neoplasm of the liver		0.0007051	0.03555	9	174	EZH2,FANCB,BRCA2,FANCL,MSH2,XRCC2,MSH6,HMGA2,SPRTN
Human Phenotype	HP:0005387	Combined immunodeficiency		0.0007051	0.03555	9	174	ASAP1,FANCB,BRCA2,ADGRL2,FLT3,FANCL,XRCC2,AGMO,IGKC
Human Phenotype	HP:0100615	Ovarian neoplasm		0.0007081	0.03555	8	139	EZH2,FANCB,BRCA2,FANCL,MSH2,XRCC2,MSH6,HMGA2
Human Phenotype	HP:0002808	Kyphosis		0.0007105	0.03555	14	379	RAB23,MAPT,PTDSS1,EZH2,ASAP1,ERCC8,DNA2,PLP1,LAMA2,TNFRSF11B,DKK1,PPP1R15B,AGMO,SPRTN
Human Phenotype	HP:0001549	Abnormal ileum morphology		0.0007115	0.03555	5	51	FANCB,BRCA2,FANCL,XRCC2,HMGA2
Human Phenotype	HP:0008572	External ear malformation		0.0007115	0.03555	6	77	KIF1A,DACT1,FANCB,BRCA2,FANCL,XRCC2
Human Phenotype	HP:0000340	Sloping forehead		0.0007714	0.03742	7	108	FANCB,BRCA2,ASPM,FANCL,XRCC2,CIT,ASNS
Human Phenotype	HP:0003002	Breast carcinoma		0.0007778	0.03742	10	214	EZH2,ASAP1,FANCB,BRCA2,FANCL,MSH2,XRCC2,MSH6,HMGA2,AGMO
Human Phenotype	HP:0010623	Tumours of the breast		0.0008066	0.03742	10	215	EZH2,ASAP1,FANCB,BRCA2,FANCL,MSH2,XRCC2,MSH6,HMGA2,AGMO
Human Phenotype	HP:0000277	Abnormality of the mandible		0.0008137	0.03742	21	730	RAB23,MYCN,KIF1A,PTDSS1,EZH2,ASAP1,ERCC8,FANCB,BRCA2,AMMECR1,DNA2,RAD21,LAMA2,FANCL,XRCC2,HMGA2,CCBE1,PPP1R15B,ASNS,AGMO,SPRTN
Human Phenotype	HP:0002575	Tracheoesophageal fistula		0.0008158	0.03742	6	79	SOX2,MYCN,FANCB,BRCA2,FANCL,XRCC2
Human Phenotype	HP:0012210	Abnormal renal morphology		0.0009799	0.04132	27	1076	RAB23,MAK,ARHGAP24,EZH2,ASAP1,SEMA3A,ARL6,ERCC8,DACT1,FANCB,NEK2,BRCA2,ASPM,AMMECR1,DNA2,MOCS2,RAD21,FOXC2,NUP107,FANCL,XRCC2,CIT,HMGA2,CCBE1,PPP1R15B,AGMO,SAMD3
Human Phenotype	HP:0000069	Abnormality of the ureter		0.0009881	0.04132	11	261	RAB23,DACT1,FANCB,BRCA2,ASPM,RAD21,FANCL,XRCC2,CIT,HMGA2,CCBE1
Human Phenotype	HP:0045060	Aplasia/hypoplasia involving bones of the extremities		0.0009935	0.04132	20	688	SOX2,RAB23,MYCN,MAK,KIF1A,PTDSS1,EZH2,SEMA3A,ARL6,DACT1,FANCB,NEK2,BRCA2,RAD21,FLT3,NUP107,FANCL,XRCC2,HMGA2,CCBE1
Human Phenotype	HP:0009825	Aplasia involving bones of the extremities		0.0009935	0.04132	20	688	SOX2,RAB23,MYCN,MAK,KIF1A,PTDSS1,EZH2,SEMA3A,ARL6,DACT1,FANCB,NEK2,BRCA2,RAD21,FLT3,NUP107,FANCL,XRCC2,HMGA2,CCBE1
Human Phenotype	HP:0100013	Neoplasm of the breast		0.0009985	0.04132	10	221	EZH2,ASAP1,FANCB,BRCA2,FANCL,MSH2,XRCC2,MSH6,HMGA2,AGMO
Human Phenotype	HP:0011133	Increased sensitivity to ionizing radiation		0.0009991	0.04132	4	32	FANCB,BRCA2,FANCL,XRCC2
Human Phenotype	HP:0009592	Astrocytoma		0.00106	0.04132	6	83	EZH2,ASAP1,BRCA2,MSH2,MSH6,AGMO
Human Phenotype	HP:0100707	Abnormality of the astrocytes		0.00106	0.04132	6	83	EZH2,ASAP1,BRCA2,MSH2,MSH6,AGMO
Human Phenotype	HP:0001333	Abnormality of the sensory nervous system		0.00106	0.04132	36	1638	SOX2,RAB23,MYCN,MAK,KIF1A,MAPT,PTDSS1,EZH2,WNK1,ASAP1,SEMA3A,ARL6,ERCC8,DACT1,FANCB,NEK2,BRCA2,CYP7B1,AMMECR1,ADGRL2,PLP1,RAD21,FOXC2,FLT3,NUP107,FANCL,MSH2,XRCC2,DARS2,TNFRSF11B,MSH6,CCBE1,PPP1R15B,AGMO,IGKC,TMPO
Human Phenotype	HP:0002060	Abnormal cerebral morphology		0.001086	0.04132	34	1511	SOX2,RAB23,MYCN,KIF1A,MAPT,PTDSS1,EZH2,ASAP1,SEMA3A,ERCC8,DACT1,FANCB,BRCA2,ASPM,CYP7B1,KIF2A,DNA2,PLP1,TSEN15,MOCS2,RAD21,NUP107,LAMA2,FANCL,MSH2,XRCC2,CIT,DARS2,MSH6,HMGA2,CCBE1,PPP1R15B,ASNS,AGMO
Human Phenotype	HP:0100547	Abnormality of forebrain morphology		0.001144	0.04132	34	1515	SOX2,RAB23,MYCN,KIF1A,MAPT,PTDSS1,EZH2,ASAP1,SEMA3A,ERCC8,DACT1,FANCB,BRCA2,ASPM,CYP7B1,KIF2A,DNA2,PLP1,TSEN15,MOCS2,RAD21,NUP107,LAMA2,FANCL,MSH2,XRCC2,CIT,DARS2,MSH6,HMGA2,CCBE1,PPP1R15B,ASNS,AGMO
Human Phenotype	HP:0006121	Acral ulceration		0.001176	0.04132	2	4	KIF1A,WNK1
Human Phenotype	HP:0100605	Neoplasm of the larynx		0.001176	0.04132	2	4	MSH2,MSH6
Human Phenotype	HP:0012118	Laryngeal carcinoma		0.001176	0.04132	2	4	MSH2,MSH6
Human Phenotype	HP:0012324	Myeloid leukemia		0.001187	0.04132	5	57	FANCB,BRCA2,FLT3,FANCL,XRCC2
Human Phenotype	HP:0002450	Abnormal motor neuron morphology		0.001209	0.04132	21	752	MAK,KIF1A,MAPT,PTDSS1,EZH2,ASAP1,ARL6,FANCB,NEK2,BRCA2,CYP7B1,PLP1,RAD21,FLT3,FANCL,MSH2,XRCC2,MSH6,HMGA2,GYG1,AGMO
Human Phenotype	HP:0100542	Abnormal localization of kidney		0.00122	0.04132	8	151	DACT1,FANCB,BRCA2,DNA2,FANCL,XRCC2,HMGA2,CCBE1
Human Phenotype	HP:0010936	Abnormality of the lower urinary tract		0.001239	0.04132	20	700	SOX2,KIF1A,MAPT,PTDSS1,ASAP1,DACT1,FANCB,BRCA2,ASPM,CYP7B1,PLP1,RAD21,FOXC2,NUP107,FANCL,XRCC2,CIT,HMGA2,CCBE1,AGMO
Human Phenotype	HP:0012757	Abnormal neuron morphology		0.001252	0.04132	21	754	MAK,KIF1A,MAPT,PTDSS1,EZH2,ASAP1,ARL6,FANCB,NEK2,BRCA2,CYP7B1,PLP1,RAD21,FLT3,FANCL,MSH2,XRCC2,MSH6,HMGA2,GYG1,AGMO
Human Phenotype	HP:0030976	Abnormal factor VIII activity		0.001261	0.04132	4	34	FANCB,BRCA2,FANCL,XRCC2
Human Phenotype	HP:0003125	Reduced factor VIII activity		0.001261	0.04132	4	34	FANCB,BRCA2,FANCL,XRCC2
Human Phenotype	HP:0003254	Abnormality of DNA repair		0.001261	0.04132	4	34	FANCB,BRCA2,FANCL,XRCC2
Human Phenotype	HP:0000818	Abnormality of the endocrine system		0.001277	0.04132	33	1460	SOX2,RAB23,MYCN,MAK,ARHGAP24,PTDSS1,EZH2,WNK1,ASAP1,SEMA3A,ARL6,ERCC8,DACT1,FANCB,NEK2,BRCA2,UCP2,DNA2,RAD21,FOXC2,NUP107,FANCL,MSH2,XRCC2,TNFRSF11B,MSH6,NOP58,HMGA2,CCBE1,PPP1R15B,AGMO,PIGW,IGSF1
Human Phenotype	HP:0002493	Upper motor neuron dysfunction		0.001278	0.04132	29	1213	SOX2,MAK,KIF1A,MAPT,PTDSS1,EZH2,ASAP1,SEMA3A,ARL6,FANCB,NEK2,BRCA2,ASPM,CYP7B1,KIF2A,PLP1,TSEN15,MOCS2,RAD21,FANCL,MSH2,XRCC2,CIT,DARS2,MSH6,PPP1R15B,ASNS,AGMO,RNASEH1
Human Phenotype	HP:0007256	Abnormal pyramidal sign		0.001278	0.04132	29	1213	SOX2,MAK,KIF1A,MAPT,PTDSS1,EZH2,ASAP1,SEMA3A,ARL6,FANCB,NEK2,BRCA2,ASPM,CYP7B1,KIF2A,PLP1,TSEN15,MOCS2,RAD21,FANCL,MSH2,XRCC2,CIT,DARS2,MSH6,PPP1R15B,ASNS,AGMO,RNASEH1
Human Phenotype	HP:0000077	Abnormality of the kidney		0.001311	0.04132	31	1337	RAB23,MAK,ARHGAP24,EZH2,ASAP1,SEMA3A,ARL6,ERCC8,DACT1,FANCB,NEK2,PTPN12,BRCA2,ASPM,AMMECR1,DNA2,MOCS2,RAD21,FOXC2,NUP107,FANCL,MSH2,XRCC2,CIT,MSH6,HMGA2,CCBE1,PPP1R15B,AGMO,SAMD3,RNF139
Human Phenotype	HP:0002492	Morphological abnormality of the corticospinal tract		0.001314	0.04132	29	1215	SOX2,MAK,KIF1A,MAPT,PTDSS1,EZH2,ASAP1,SEMA3A,ARL6,FANCB,NEK2,BRCA2,ASPM,CYP7B1,KIF2A,PLP1,TSEN15,MOCS2,RAD21,FANCL,MSH2,XRCC2,CIT,DARS2,MSH6,PPP1R15B,ASNS,AGMO,RNASEH1
Human Phenotype	HP:0002062	Morphological abnormality of the pyramidal tract		0.001314	0.04132	29	1215	SOX2,MAK,KIF1A,MAPT,PTDSS1,EZH2,ASAP1,SEMA3A,ARL6,FANCB,NEK2,BRCA2,ASPM,CYP7B1,KIF2A,PLP1,TSEN15,MOCS2,RAD21,FANCL,MSH2,XRCC2,CIT,DARS2,MSH6,PPP1R15B,ASNS,AGMO,RNASEH1
Human Phenotype	HP:0008373	Puberty and gonadal disorders		0.001331	0.04139	22	812	SOX2,RAB23,MAK,PTDSS1,EZH2,ASAP1,SEMA3A,ARL6,ERCC8,DACT1,FANCB,NEK2,BRCA2,RAD21,NUP107,FANCL,MSH2,XRCC2,MSH6,HMGA2,PPP1R15B,AGMO
Human Phenotype	HP:0009824	Upper limb undergrowth		0.001386	0.04247	12	315	MAK,PTDSS1,EZH2,SEMA3A,ARL6,FANCB,NEK2,BRCA2,FLT3,NUP107,FANCL,XRCC2
Human Phenotype	HP:0005510	Transient erythroblastopenia		0.001409	0.04247	4	35	FANCB,BRCA2,FANCL,XRCC2
Human Phenotype	HP:0011792	Neoplasm by histology		0.001425	0.04247	19	655	SOX2,MYCN,MAK,PTDSS1,EZH2,ASAP1,ARL6,FANCB,NEK2,PTPN12,BRCA2,FOXC2,FLT3,FANCL,MSH2,XRCC2,MSH6,HMGA2,AGMO
Human Phenotype	HP:0000453	Choanal atresia		0.001439	0.04247	6	88	PTDSS1,FANCB,BRCA2,RAD21,FANCL,XRCC2
Human Phenotype	HP:0007354	Amyotrophic lateral sclerosis		0.001442	0.04247	17	553	MAK,MAPT,PTDSS1,EZH2,ASAP1,ARL6,FANCB,NEK2,BRCA2,RAD21,FLT3,FANCL,MSH2,XRCC2,MSH6,HMGA2,AGMO
Human Phenotype	HP:0007378	Neoplasm of the gastrointestinal tract		0.001512	0.04406	13	363	MYCN,EZH2,FANCB,PTPN12,BRCA2,ADGRL2,RAD21,FANCL,MSH2,XRCC2,MSH6,HMGA2,SPRTN
Human Phenotype	HP:0100667	Brachydactyly (hand)		0.001545	0.04458	12	319	SOX2,RAB23,MYCN,PTDSS1,EZH2,DACT1,FANCB,BRCA2,RAD21,FANCL,XRCC2,HMGA2
Human Phenotype	HP:0005227	Adenomatous colonic polyposis		0.001568	0.04477	4	36	MYCN,BRCA2,MSH2,MSH6
Human Phenotype	HP:0003469	Peripheral dysmyelination		0.001625	0.04526	3	17	KIF1A,ERCC8,PLP1
Human Phenotype	HP:0010935	Abnormality of the upper urinary tract		0.001643	0.04526	31	1354	RAB23,MAK,ARHGAP24,EZH2,ASAP1,SEMA3A,ARL6,ERCC8,DACT1,FANCB,NEK2,PTPN12,BRCA2,ASPM,AMMECR1,DNA2,MOCS2,RAD21,FOXC2,NUP107,FANCL,MSH2,XRCC2,CIT,MSH6,HMGA2,CCBE1,PPP1R15B,AGMO,SAMD3,RNF139
Human Phenotype	HP:0007373	Motor neuron atrophy		0.001658	0.04526	17	560	MAK,MAPT,PTDSS1,EZH2,ASAP1,ARL6,FANCB,NEK2,BRCA2,RAD21,FLT3,FANCL,MSH2,XRCC2,MSH6,HMGA2,AGMO
Human Phenotype	HP:0030061	Neuroectodermal neoplasm		0.001671	0.04526	13	367	MYCN,MAK,PTDSS1,EZH2,ASAP1,ARL6,NEK2,BRCA2,FLT3,MSH2,MSH6,HMGA2,AGMO
Human Phenotype	HP:0030060	Nervous tissue neoplasm		0.001671	0.04526	13	367	MYCN,MAK,PTDSS1,EZH2,ASAP1,ARL6,NEK2,BRCA2,FLT3,MSH2,MSH6,HMGA2,AGMO
Human Phenotype	HP:0002860	Squamous cell carcinoma		0.001701	0.04526	10	237	EZH2,ASAP1,FANCB,BRCA2,FANCL,MSH2,XRCC2,MSH6,HMGA2,AGMO
Human Phenotype	HP:0007379	Neoplasm of the genitourinary tract		0.00172	0.04526	12	323	EZH2,ASAP1,FANCB,PTPN12,BRCA2,FANCL,MSH2,XRCC2,MSH6,HMGA2,AGMO,RNF139
Human Phenotype	HP:0002500	Abnormality of the cerebral white matter		0.001759	0.04526	17	563	SOX2,RAB23,KIF1A,MAPT,PTDSS1,DACT1,ASPM,CYP7B1,KIF2A,PLP1,MOCS2,LAMA2,MSH2,CIT,MSH6,PPP1R15B,ASNS
Human Phenotype	HP:0000858	Irregular menstruation		0.001759	0.04526	17	563	MAK,EZH2,ASAP1,SEMA3A,ARL6,ERCC8,FANCB,NEK2,BRCA2,RAD21,NUP107,FANCL,MSH2,XRCC2,MSH6,HMGA2,AGMO
Human Phenotype	HP:0000140	Abnormality of the menstrual cycle		0.001759	0.04526	17	563	MAK,EZH2,ASAP1,SEMA3A,ARL6,ERCC8,FANCB,NEK2,BRCA2,RAD21,NUP107,FANCL,MSH2,XRCC2,MSH6,HMGA2,AGMO
Human Phenotype	HP:0001770	Toe syndactyly		0.001771	0.04526	8	160	RAB23,MYCN,DACT1,FANCB,BRCA2,RAD21,FANCL,XRCC2
Human Phenotype	HP:0009815	Aplasia/hypoplasia of the extremities		0.001796	0.04526	20	721	SOX2,RAB23,MYCN,MAK,KIF1A,PTDSS1,EZH2,SEMA3A,ARL6,DACT1,FANCB,NEK2,BRCA2,RAD21,FLT3,NUP107,FANCL,XRCC2,HMGA2,CCBE1
Human Phenotype	HP:0000844	Growth hormone and pituitary abnormality		0.001812	0.04526	10	239	SOX2,SEMA3A,FANCB,BRCA2,UCP2,DNA2,NUP107,FANCL,XRCC2,HMGA2
Human Phenotype	HP:0000838	Abnormality of the pituitary gland		0.001812	0.04526	10	239	SOX2,SEMA3A,FANCB,BRCA2,UCP2,DNA2,NUP107,FANCL,XRCC2,HMGA2
Human Phenotype	HP:0005505	Refractory anemia		0.001924	0.04643	4	38	FANCB,BRCA2,FANCL,XRCC2
Human Phenotype	HP:0002539	Cortical dysplasia		0.001924	0.04643	4	38	SOX2,ASPM,KIF2A,ASNS
Human Phenotype	HP:0007367	Atrophy/Degeneration affecting the central nervous system		0.001927	0.04643	29	1243	SOX2,RAB23,MAK,KIF1A,MAPT,PTDSS1,EZH2,ASAP1,ARL6,ERCC8,FANCB,NEK2,BRCA2,ASPM,PLP1,TSEN15,MOCS2,RAD21,FLT3,LAMA2,FANCL,MSH2,XRCC2,CIT,MSH6,HMGA2,ASNS,AGMO,RNASEH1
Human Phenotype	HP:0100826	Neoplasm of the nail		0.001942	0.04643	2	5	MSH2,MSH6
Human Phenotype	HP:0100804	Ungual fibroma		0.001942	0.04643	2	5	MSH2,MSH6
Human Phenotype	HP:0000416	Choanal atresia or stenosis		0.002023	0.04716	6	94	PTDSS1,FANCB,BRCA2,RAD21,FANCL,XRCC2
Human Phenotype	HP:0000415	Abnormality of the choanae		0.002023	0.04716	6	94	PTDSS1,FANCB,BRCA2,RAD21,FANCL,XRCC2
Human Phenotype	HP:0010784	Uterine neoplasm		0.002023	0.04716	6	94	EZH2,PTPN12,BRCA2,MSH2,MSH6,HMGA2
Human Phenotype	HP:0000252	Microcephaly		0.002065	0.04737	22	839	SOX2,MYCN,KIF1A,PTDSS1,ERCC8,DACT1,FANCB,BRCA2,ASPM,KIF2A,DNA2,PLP1,TSEN15,MOCS2,RAD21,NUP107,FANCL,XRCC2,CIT,HMGA2,PPP1R15B,ASNS
Human Phenotype	HP:0040195	Decreased head circumference		0.002065	0.04737	22	839	SOX2,MYCN,KIF1A,PTDSS1,ERCC8,DACT1,FANCB,BRCA2,ASPM,KIF2A,DNA2,PLP1,TSEN15,MOCS2,RAD21,NUP107,FANCL,XRCC2,CIT,HMGA2,PPP1R15B,ASNS
Human Phenotype	HP:0003117	Abnormal circulating hormone level		0.002134	0.04779	17	573	SOX2,MAK,EZH2,SEMA3A,ARL6,DACT1,FANCB,NEK2,BRCA2,UCP2,DNA2,NUP107,FANCL,XRCC2,HMGA2,PPP1R15B,IGSF1
Human Phenotype	HP:0000028	Cryptorchidism		0.002134	0.04779	17	573	SOX2,RAB23,PTDSS1,EZH2,SEMA3A,ARL6,ERCC8,DACT1,FANCB,BRCA2,RAD21,NUP107,FANCL,XRCC2,HMGA2,CCBE1,PPP1R15B
Human Phenotype	HP:0000925	Abnormality of the vertebral column		0.002135	0.04779	28	1190	SOX2,RAB23,MYCN,KIF1A,MAPT,PTDSS1,EZH2,WNK1,ASAP1,ARL6,ERCC8,DACT1,FANCB,BRCA2,DNA2,PLP1,RAD21,NUP107,LAMA2,FANCL,XRCC2,TNFRSF11B,HMGA2,DKK1,CCBE1,PPP1R15B,AGMO,SPRTN
Human Phenotype	HP:0100606	Neoplasm of the respiratory system		0.002153	0.0478	8	165	MYCN,EZH2,ASAP1,BRCA2,MSH2,MSH6,HMGA2,AGMO
Human Phenotype	HP:0004430	Severe combined immunodeficiency		0.002236	0.04924	8	166	ASAP1,FANCB,BRCA2,ADGRL2,FLT3,FANCL,XRCC2,AGMO
Human Phenotype	HP:0100026	Arteriovenous malformation		0.002252	0.04924	6	96	FANCB,BRCA2,PLP1,FANCL,XRCC2,HMGA2
Pathway	1269821	Resolution of Sister Chromatid Cohesion	BioSystems: REACTOME	7.095e-12	8.188e-09	15	103	KNTC1,CENPA,CENPL,CENPF,SPC25,NUF2,SGO1,CENPK,SGO2,KIF2A,RAD21,NUP107,ITGB3BP,CENPH,CDK1
Pathway	1269820	Mitotic Prometaphase	BioSystems: REACTOME	2.152e-11	1.242e-08	15	111	KNTC1,CENPA,CENPL,CENPF,SPC25,NUF2,SGO1,CENPK,SGO2,KIF2A,RAD21,NUP107,ITGB3BP,CENPH,CDK1
Pathway	1269823	Mitotic Metaphase and Anaphase	BioSystems: REACTOME	3.699e-10	1.423e-07	17	182	KNTC1,CENPA,CENPL,CENPF,PSMA2,SPC25,NUF2,SGO1,CENPK,FBXO5,SGO2,KIF2A,RAD21,NUP107,ITGB3BP,CENPH,TMPO
Pathway	1269741	Cell Cycle	BioSystems: REACTOME	1.042e-09	3.005e-07	30	624	KNTC1,CENPA,CENPL,CENPF,PSMA2,SPC25,NUF2,SGO1,CENPK,GINS1,LIN9,NEK2,FBXO5,BRCA2,DBF4,SGO2,KIF2A,YWHAQ,DNA2,RHNO1,RAD21,NUP107,NUP35,ITGB3BP,CENPH,PRIM1,TMPO,CDK1,RPA3,TOP2A
Pathway	1269763	Cell Cycle, Mitotic	BioSystems: REACTOME	1.347e-09	3.11e-07	27	517	KNTC1,CENPA,CENPL,CENPF,PSMA2,SPC25,NUF2,SGO1,CENPK,GINS1,LIN9,NEK2,FBXO5,DBF4,SGO2,KIF2A,DNA2,RAD21,NUP107,NUP35,ITGB3BP,CENPH,PRIM1,TMPO,CDK1,RPA3,TOP2A
Pathway	1269825	Mitotic Anaphase	BioSystems: REACTOME	2.808e-09	5.4e-07	16	181	KNTC1,CENPA,CENPL,CENPF,PSMA2,SPC25,NUF2,SGO1,CENPK,SGO2,KIF2A,RAD21,NUP107,ITGB3BP,CENPH,TMPO
Pathway	1269519	RHO GTPases Activate Formins	BioSystems: REACTOME	5.751e-09	9.48e-07	13	117	KNTC1,CENPA,CENPL,CENPF,SPC25,NUF2,SGO1,CENPK,SGO2,KIF2A,NUP107,ITGB3BP,CENPH
Pathway	1269826	Separation of Sister Chromatids	BioSystems: REACTOME	9.223e-09	1.33e-06	15	170	KNTC1,CENPA,CENPL,CENPF,PSMA2,SPC25,NUF2,SGO1,CENPK,SGO2,KIF2A,RAD21,NUP107,ITGB3BP,CENPH
Pathway	1269810	M Phase	BioSystems: REACTOME	3.983e-08	5.108e-06	19	311	KNTC1,CENPA,CENPL,CENPF,PSMA2,SPC25,NUF2,SGO1,CENPK,FBXO5,SGO2,KIF2A,RAD21,NUP107,NUP35,ITGB3BP,CENPH,TMPO,CDK1
Pathway	1269509	RHO GTPase Effectors	BioSystems: REACTOME	2.409e-06	0.000278	16	295	KNTC1,CENPA,CENPL,CENPF,SPC25,NUF2,SGO1,CENPK,SGO2,KIF2A,YWHAQ,NUP107,CIT,ITGB3BP,RHOQ,CENPH
Pathway	1269507	Signaling by Rho GTPases	BioSystems: REACTOME	5.505e-06	0.0005775	19	430	KNTC1,ARHGAP24,CENPA,CENPL,CENPF,SPC25,NUF2,SGO1,CENPK,SGO2,KIF2A,YWHAQ,NUP107,CIT,ITGB3BP,RHOQ,CENPH,RACGAP1,DEPDC1B
Pathway	PW:0000662	mismatch repair pathway	Pathway Ontology	2.216e-05	0.001957	5	26	HMGB1,PMS1,MSH2,MSH6,RPA3
Pathway	1309103	Homologous DNA Pairing and Strand Exchange	BioSystems: REACTOME	2.24e-05	0.001957	6	43	BRCA2,DNA2,RHNO1,XRCC2,RAD51AP1,RPA3
Pathway	PW:0000668	altered mismatch repair pathway	Pathway Ontology	2.374e-05	0.001957	3	5	PMS1,MSH2,MSH6
Pathway	1270350	DNA Repair	BioSystems: REACTOME	2.757e-05	0.002121	15	319	ERCC8,FANCB,BRCA2,COPS8,MBD4,DNA2,RHNO1,FAAP24,FANCL,MSH2,XRCC2,RAD51AP1,MSH6,SPRTN,RPA3
Pathway	1269853	Chromosome Maintenance	BioSystems: REACTOME	0.0001195	0.008619	8	110	CENPA,CENPL,CENPK,DNA2,ITGB3BP,CENPH,PRIM1,RPA3
Pathway	137935	FOXM1 transcription factor network	BioSystems: Pathway Interaction Database	0.0001302	0.00884	5	37	CENPA,CENPF,NEK2,BRCA2,CDK1
Pathway	M176	FOXM1 transcription factor network	MSigDB C2 BIOCARTA (v7.1)	0.0001903	0.01156	5	40	CENPA,CENPF,NEK2,BRCA2,CDK1
Pathway	1309104	Presynaptic phase of homologous DNA pairing and strand exchange	BioSystems: REACTOME	0.0001903	0.01156	5	40	BRCA2,DNA2,RHNO1,XRCC2,RPA3
Pathway	1269378	Kinesins	BioSystems: REACTOME	0.0002694	0.01554	5	43	KIF1A,KIF15,KIF2A,KIF20B,RACGAP1
Pathway	1309102	HDR through Homologous Recombination (HRR)	BioSystems: REACTOME	0.0003297	0.01812	6	69	BRCA2,DNA2,RHNO1,XRCC2,RAD51AP1,RPA3
Pathway	1309107	Resolution of D-loop Structures through Synthesis-Dependent Strand Annealing (SDSA)	BioSystems: REACTOME	0.0004424	0.02321	4	27	BRCA2,DNA2,XRCC2,RAD51AP1
Pathway	M11675	Homologous recombination	MSigDB C2 BIOCARTA (v7.1)	0.0005107	0.02563	4	28	BRCA2,RAD54B,XRCC2,RPA3
Pathway	1269764	Mitotic G1-G1/S phases	BioSystems: REACTOME	0.0007797	0.03646	8	145	PSMA2,LIN9,FBXO5,DBF4,PRIM1,CDK1,RPA3,TOP2A
Pathway	1269790	Removal of the Flap Intermediate	BioSystems: REACTOME	0.00079	0.03646	3	14	DNA2,PRIM1,RPA3
Pathway	377262	Fanconi anemia pathway	BioSystems: KEGG	0.0008546	0.03676	5	55	FANCB,BRCA2,FAAP24,FANCL,RPA3
Pathway	1269784	DNA strand elongation	BioSystems: REACTOME	0.0008601	0.03676	4	32	GINS1,DNA2,PRIM1,RPA3
Pathway	1269789	Processive synthesis on the lagging strand	BioSystems: REACTOME	0.0009777	0.0389	3	15	DNA2,PRIM1,RPA3
Pathway	1270412	Mismatch repair (MMR) directed by MSH2:MSH6 (MutSalpha)	BioSystems: REACTOME	0.0009777	0.0389	3	15	MSH2,MSH6,RPA3
Pathway	P00017	DNA replication	PantherDB	0.001191	0.04376	3	16	PRIM1,RNASEH1,TOP2A
Pathway	1270411	Mismatch Repair	BioSystems: REACTOME	0.001191	0.04376	3	16	MSH2,MSH6,RPA3
Pathway	1309106	Resolution of D-loop Structures through Holliday Junction Intermediates	BioSystems: REACTOME	0.001214	0.04376	4	35	BRCA2,DNA2,XRCC2,RAD51AP1
Pathway	M16853	DNA replication	MSigDB C2 BIOCARTA (v7.1)	0.001351	0.04454	4	36	DNA2,PRIM1,RNASEH1,RPA3
Pathway	83039	DNA replication	BioSystems: KEGG	0.001351	0.04454	4	36	DNA2,PRIM1,RNASEH1,RPA3
Pathway	1309105	Resolution of D-Loop Structures	BioSystems: REACTOME	0.001351	0.04454	4	36	BRCA2,DNA2,XRCC2,RAD51AP1
Pubmed	16565220	Phosphoproteome analysis of the human mitotic spindle.	Pubmed	3.505e-13	1.02e-08	17	210	CENPF,NUF2,EZH2,WDR75,ASPM,SGO2,KIF2A,VDAC1,NUP107,CIT,MSH6,NOP58,RACGAP1,CDK1,CKAP2,SKA3,TOP2A
Pubmed	17081983	Global, in vivo, and site-specific phosphorylation dynamics in signaling networks.	Pubmed	9.811e-13	1.046e-08	41	1546	SRSF10,CENPA,CENPF,FAM91A1,NUF2,SSB,EZH2,WNK1,LIN9,RPS6KC1,STK3,TLK1,PTPN12,DDX50,WDR75,ASPM,VDAC1,FOXC2,NUP107,BZW2,EML4,PLEKHF2,PPHLN1,ATAD2,CIT,NUP35,ADGRG7,MSH6,NOP58,YAF2,ZCRB1,EIF5B,CCAR1,RACGAP1,TMPO,MPHOSPH10,USP39,PRR11,RNF139,TOP2A,HDGF
Pubmed	25921289	Temporal proteomics of NGF-TrkA signaling identifies an inhibitory role for the E3 ligase Cbl-b in neuroblastoma cell differentiation.	Pubmed	1.233e-12	1.046e-08	46	1922	KNTC1,SRSF10,KIF1A,PSMA2,HMGB1,FAM91A1,NUF2,SSB,ASAP1,PTPN12,KIF15,TCERG1,UCHL5,DDX18,KIF2A,YWHAQ,ATL2,ADGRL2,HNRNPLL,VDAC1,RAD21,PMS1,SLC4A7,NUP107,BZW2,EML4,CLIC4,RECQL,MSH2,DDX55,DARS2,MSH6,NOP58,IGF2BP3,MRPL15,ASNS,EIF5B,CCAR1,TMPO,CDK1,USP39,MPP6,FIGNL1,CPSF3,HERC5,HDGF
Pubmed	30948266	Gain of Additional BIRC3 Protein Functions through 3'-UTR-Mediated Protein Complex Formation.	Pubmed	1.438e-12	1.046e-08	39	1425	KNTC1,SRSF10,KIF1A,CENPF,HMGB1,SSB,DIMT1,DDX50,WDR75,TCERG1,UCHL5,DDX18,SGO2,KIF2A,ATL2,HNRNPLL,VDAC1,RAD21,NUP107,RECQL,MSH2,DDX55,ATAD2,DARS2,NUP35,MSH6,NOP58,PRIM1,ASNS,EIF5B,CCAR1,RACGAP1,TMPO,WDR12,CDK1,USP39,CPSF3,TOP2A,HDGF
Pubmed	20360068	Systematic analysis of human protein complexes identifies chromosome segregation proteins.	Pubmed	5.238e-12	3.049e-08	34	1147	KNTC1,CENPF,NUP62CL,SPC25,HMGB1,NUF2,SSB,ERGIC2,SGO1,LIN9,STK3,ERCC8,FANCB,NEK2,TLK1,FBXO5,GPATCH11,ASPM,SGO2,ATL2,TSEN15,VDAC1,RAD21,CACNA2D1,NUP107,NOP58,IGF2BP3,CCAR1,RACGAP1,TMPO,CDK1,USP39,RPA3,TOP2A
Pubmed	29802200	RNA-binding proteins with basic-acidic dipeptide (BAD) domains self-assemble and aggregate in Alzheimer's disease.	Pubmed	2.345e-11	1.137e-07	26	713	SRSF10,MAPT,SSB,DIMT1,DDX50,RBM27,DDX18,KIF2A,HNRNPLL,IGKV4-1,MAGOHB,PPHLN1,CMSS1,MSH6,NOP58,IGF2BP3,MRPL15,ZCRB1,EIF5B,CCAR1,WDR12,CDK1,MPHOSPH10,USP39,CPSF3,TOP2A
Pubmed	26638075	A Dynamic Protein Interaction Landscape of the Human Centrosome-Cilium Interface.	Pubmed	4.178e-11	1.737e-07	42	1820	RAB23,SRSF10,KIF1A,MAPT,SPC25,RIPK2,PTDSS1,FAM91A1,NUF2,ERGIC2,STK3,NEK2,PTPN12,KIF2A,YWHAQ,ADGRL2,SCLT1,MOCS2,PMS1,TIGAR,SLC4A7,DERL1,NUP107,EML4,MSH2,NUP35,MSH6,NOP58,SPATS2L,TBC1D31,SLC35B4,CENPH,CCAR1,RACGAP1,TMPO,CKAP2,SKA3,RPA3,DEPDC1B,PDZRN3,DCLK1,TOP2A
Pubmed	30804502	H4K20me0 recognition by BRCA1-BARD1 directs homologous recombination to sister chromatids.	Pubmed	1.307e-10	4.755e-07	34	1294	SRSF10,CENPF,HMGB1,EZH2,LIN9,ARL6IP6,DDX50,WDR75,TCERG1,RBM27,UCHL5,DDX18,BUD31,MBD4,RAD21,NEMP1,DERL1,NUP107,FAAP24,MAGOHB,PPHLN1,MSH2,CHRAC1,NOP58,YAF2,OSBPL3,CCAR1,RACGAP1,TMPO,USP39,CKAP2,RPA3,CPSF3,TOP2A
Pubmed	24457600	The central role of EED in the orchestration of polycomb group complexes.	Pubmed	3.318e-10	1.073e-06	39	1713	KNTC1,SRSF10,CISD1,PTDSS1,SSB,EZH2,DIMT1,DDX50,TCERG1,COPS8,DDX18,BUD31,HNRNPLL,TSEN15,VDAC1,RAD21,IGHV3-23,DSC3,DERL1,NUP107,MAGOHB,PPHLN1,MSH2,ATAD2,CIT,KIF20B,MSH6,NOP58,YAF2,TBC1D31,ASNS,IGKC,EIF5B,CCAR1,TMPO,WDR12,CDK1,MPHOSPH10,CPSF3
Pubmed	25281560	Proximity biotinylation and affinity purification are complementary approaches for the interactome mapping of chromatin-associated protein complexes.	Pubmed	4.1e-10	1.1e-06	23	636	CDIN1,PSMA2,FAM91A1,SGO1,WNK1,LIN9,RBM27,SGO2,MED7,VDAC1,RECQL,DDX55,ATAD2,RAD51AP1,IGF2BP3,HMGA2,TBC1D31,CCAR1,RACGAP1,CKAP2,SKA3,CPSF3,HDGF
Pubmed	29467282	Proteomic profiling of VCP substrates links VCP to K6-linked ubiquitylation and c-Myc function.	Pubmed	4.159e-10	1.1e-06	34	1353	SRSF10,PSMA2,ACP1,ASAP1,PTPN12,DIMT1,DDX50,WDR75,TCERG1,DDX18,ASPM,KIF2A,YWHAQ,DSC3,NUP107,EML4,CLIC4,RECQL,MSH2,CMSS1,ATAD2,KIF20B,MSH6,NOP58,HMGA2,ASNS,IGKC,EIF5B,CCAR1,RACGAP1,CDK1,PRR11,CPSF3,TOP2A
Pubmed	31180492	Proteomic characterization of chromosomal common fragile site (CFS)-associated proteins uncovers ATRX as a regulator of CFS stability.	Pubmed	6.61e-10	1.603e-06	23	652	FANCB,IGLV1-47,DDX50,BRCA2,DDX18,SGO2,YWHAQ,IGKV4-1,IGKV3-20,VDAC1,RAD21,MAGOHB,ATAD2,NOP58,IGF2BP3,IGKC,CCAR1,TMPO,IGLC2,IGLC3,USP39,CKAP2,TOP2A
Pubmed	30463901	BAP1 regulation of the key adaptor protein NCoR1 is critical for ?-globin gene repression.	Pubmed	8.42e-10	1.885e-06	33	1318	SRSF10,PTDSS1,HMGB1,SSB,ERGIC2,DIMT1,DDX50,WDR75,TCERG1,RBM27,DDX18,BUD31,KIF2A,AMMECR1,RAD21,DERL1,MAGOHB,RECQL,MSH2,DARS2,FAM133B,MSH6,NOP58,IGF2BP3,EIF5B,CCAR1,TMPO,WDR12,CDK1,MPHOSPH10,RPA3,CPSF3,TOP2A
Pubmed	28515276	Assembly of the U5 snRNP component PRPF8 is controlled by the HSP90/R2TP chaperones.	Pubmed	1.306e-09	2.715e-06	34	1415	ACP1,SPC25,PTDSS1,FAM91A1,SSB,WNK1,DIMT1,TCERG1,DDX18,BUD31,KIF2A,YWHAQ,MOCS2,VDAC1,RAD21,TIGAR,SLC4A7,EML4,MAGOHB,RECQL,MSH2,CMSS1,DDX55,DARS2,MSH6,NOP58,IGF2BP3,IGKC,EIF5B,IGLC3,CDK1,USP39,TOP2A,HDGF
Pubmed	17353931	Large-scale mapping of human protein-protein interactions by mass spectrometry.	Pubmed	6.632e-09	1.287e-05	31	1284	KNTC1,SRSF10,CDIN1,PSMA2,ACP1,RIPK2,NUF2,SSB,FABP4,TLK1,RAD54B,ASPM,SGO2,YWHAQ,MED7,VDAC1,SLC4A7,BZW2,EML4,MSH2,AZIN1,MSH6,IGF2BP3,DKK1,FAM107A,OSBPL3,CENPH,IGKC,RACGAP1,USP39,RPA3
Pubmed	19322201	Ubiquitin-mediated proteolysis of HuR by heat shock.	Pubmed	7.169e-09	1.304e-05	36	1671	CENPL,NUP62CL,PTDSS1,SSB,KATNAL1,SGO1,ASAP1,TLK1,SENP1,UBE2E2,MFSD14B,DDX18,AMMECR1,RHNO1,NEMP1,TSC22D3,BZW2,EML4,PLEKHF2,ZNF521,PPHLN1,DESI2,CHRAC1,CIT,KIF20B,CYRIB,ARMC1,AZIN1,RHOQ,IGF2BP3,OSBPL3,CENPH,ZCRB1,RNASEH1,ZHX1,PCDH9
Pubmed	27173435	An organelle-specific protein landscape identifies novel diseases and molecular mechanisms.	Pubmed	1.274e-08	2.18e-05	31	1321	MAK,CISD1,PSMA2,PTDSS1,HMGB1,NUF2,SSB,WNK1,STK3,ARL6,FANCB,TLK1,COPS8,ATL2,VDAC1,CFAP91,NUP107,TSC22D3,BZW2,EML4,FANCL,MSH2,DARS2,OSBPL3,CENPH,EIF5B,RPA3,FGD6,PCDH9,DEPDC1B,DCLK1
Pubmed	28535371	Repression of Interstitial Identity in Nephron Progenitor Cells by Pax2 Establishes the Nephron-Interstitium Boundary during Kidney Development.	Pubmed	1.436e-08	2.322e-05	9	86	CENPA,SPC25,NUF2,FBXO5,KIF15,SFRP1,RACGAP1,CDK1,TOP2A
Pubmed	22586326	Functional proteomics establishes the interaction of SIRT7 with chromatin remodeling complexes and expands its role in regulation of RNA polymerase I transcription.	Pubmed	1.858e-08	2.846e-05	21	653	KIF1A,CENPF,SSB,WDR75,DDX18,VDAC1,RAD21,NUP107,RECQL,MSH2,ATAD2,MSH6,NOP58,IGF2BP3,ASNS,EIF5B,CCAR1,WDR12,MPHOSPH10,CPSF3,HERC5
Pubmed	22681889	The mRNA-bound proteome and its global occupancy profile on protein-coding transcripts.	Pubmed	3.523e-08	5.126e-05	23	807	SRSF10,HMGB1,SSB,DIMT1,DDX50,WDR75,TCERG1,RBM27,DDX18,HNRNPLL,MAGOHB,PPHLN1,CMSS1,FAM133B,NOP58,IGF2BP3,SPATS2L,MRPL15,ZCRB1,EIF5B,CCAR1,MPHOSPH10,TOP2A
Pubmed	30635555	Single-cell transcriptomic analysis of mouse neocortical development.	Pubmed	3.881e-08	5.378e-05	11	164	SOX2,CDKN3,NEK2,ASPM,SGO2,PNOC,SFRP1,FAM107A,SAMD3,PDZRN3,TOP2A
Pubmed	27926873	FOXA1 Directs H3K4 Monomethylation at Enhancers via Recruitment of the Methyltransferase MLL3.	Pubmed	4.232e-08	5.598e-05	13	248	DIMT1,DDX50,WDR75,IGKV3-20,CMSS1,DDX55,RACGAP1,TMPO,WDR12,CDK1,MPHOSPH10,TOP2A,HDGF
Pubmed	16622420	The CENP-H-I complex is required for the efficient incorporation of newly synthesized CENP-A into centromeres.	Pubmed	5.61e-08	7.004e-05	5	15	CENPA,CENPL,CENPK,ITGB3BP,CENPH
Pubmed	11955599	Recognition of immunoglobulins by Fcgamma receptors.	Pubmed	5.776e-08	7.004e-05	7	48	IGLV5-45,IGKV4-1,IGKV3-20,IGHV3-23,IGKC,IGLC2,IGLC3
Pubmed	26410627	The Interleukin-2-mTORc1 Kinase Axis Defines the Signaling, Differentiation, and Metabolism of T Helper 1 and Follicular B Helper T Cells.	Pubmed	6.43e-08	7.485e-05	12	213	CDKN3,SPC25,NUF2,NEK2,FBXO5,ASPM,RHOQ,RACGAP1,CDK1,CKAP2,DEPDC1B,RASD2
Pubmed	26972000	Substrate-Trapped Interactors of PHD3 and FIH Cluster in Distinct Signaling Pathways.	Pubmed	8.525e-08	9.542e-05	32	1517	PRTG,CENPF,CISD1,PSMA2,PTDSS1,NUF2,STK3,SENP1,WDR75,BRCA2,RBM27,UCHL5,RAD54B,ASPM,SGO2,KIF2A,YWHAQ,VDAC1,DSC3,NUP107,MSH2,MSH6,FEZ2,OSBPL3,PRIM1,RACGAP1,TMPO,CDK1,SKA3,MPP6,RPA3,PDZRN3
Pubmed	26777405	ATPase-Modulated Stress Granules Contain a Diverse Proteome and Substructure.	Pubmed	9.906e-08	0.0001068	14	315	DDX50,YWHAQ,RAD21,MAGOHB,CLIC4,ATAD2,CIT,MSH6,NOP58,IGF2BP3,SPATS2L,RACGAP1,CDK1,CPSF3
Pubmed	22990118	Charting the landscape of tandem BRCT domain-mediated protein interactions.	Pubmed	1.358e-07	0.0001412	20	670	SRSF10,ACP1,SSB,DDX50,DBF4,DDX18,ASPM,HNRNPLL,VDAC1,MRM2,SOX30,PPHLN1,BTBD16,PRIM1,EIF5B,CCAR1,TMPO,SKA3,CPSF3,DEPDC1B
Pubmed	31343991	Impaired plasma membrane localization of ubiquitin ligase complex underlies 3-M syndrome development.	Pubmed	1.786e-07	0.0001793	17	496	PSMA2,DIMT1,DDX50,ODR4,KIF2A,YWHAQ,PPHLN1,CMSS1,DDX55,MSH6,NOP58,SPATS2L,FAM222A,EIF5B,TMPO,WDR12,TOP2A
Pubmed	17207965	hORFeome v3.1: a resource of human open reading frames representing over 10,000 human genes.	Pubmed	2.618e-07	0.000254	33	1678	GLT8D2,SRSF10,CENPA,CENPL,CISD1,CDIN1,PSMA2,SPC25,DEFA6,ARL6IP6,COPS8,GPATCH11,AMMECR1,CCL24,TSEN15,MORN3,DERL1,TMEM116,FAAP24,NTAQ1,PPHLN1,CMSS1,CYRIB,ARMC1,NUP35,GSTA1,RAD51AP1,CCDC34,SOCS4,COA1,TMPO,PRR11,SKA3
Pubmed	30833792	A protein-interaction network of interferon-stimulated genes extends the innate immune system landscape.	Pubmed	2.85e-07	0.0002676	30	1439	KNTC1,PSMA2,HMGB1,SSB,DIMT1,DDX50,YWHAQ,ADGRL2,VDAC1,CACNA2D1,BZW2,RECQL,VTI1A,MSH2,CYRIB,MSH6,NOP58,IGF2BP3,MRPL15,ASNS,IGKC,EIF5B,RACGAP1,TMPO,CDK1,USP39,RPA3,FIGNL1,TOP2A,HERC5
Pubmed	21145461	Dynamics of cullin-RING ubiquitin ligase network revealed by systematic quantitative proteomics.	Pubmed	3.326e-07	0.0003025	33	1696	ZNF140,SRSF10,CENPF,PSMA2,ACP1,SSB,ERCC8,DIMT1,DDX50,COPS8,DDX18,RAD54B,ASPM,YWHAQ,IGKV4-1,RHNO1,NUP107,CMSS1,DDX55,MSH6,NOP58,IGF2BP3,YAF2,MRPL15,PRIM1,ASNS,SOCS4,COA1,EIF5B,RACGAP1,USP39,RPA3,TOP2A
Pubmed	11544199	Construction of long-transcript enriched cDNA libraries from submicrogram amounts of total RNAs by a universal PCR amplification method.	Pubmed	3.689e-07	0.0003207	24	994	SOX2,SRSF10,FAM91A1,WNK1,ASAP1,RPS6KC1,DDX50,WDR75,ALDH1L2,KIF2A,PARPBP,DNA2,SLC4A7,SSPN,TBC1D31,FAM107A,FEZ2,AOPEP,OSBPL3,PIGW,MPHOSPH10,CKAP2,DCLK1,PHACTR1
Pubmed	8812455	cDNA sequence, map, and expression of the murine homolog of GTBP, a DNA mismatch repair gene.	Pubmed	3.857e-07	0.0003207	3	3	RIPK2,MSH2,MSH6
Pubmed	26517640	Cancer stem cell markers in prostate cancer: an immunohistochemical study of ALDH1, SOX2 and EZH2.	Pubmed	3.857e-07	0.0003207	3	3	SOX2,EZH2,ALDH1A1
Pubmed	21832049	Interactions of pathological hallmark proteins: tubulin polymerization promoting protein/p25, beta-amyloid, and alpha-synuclein.	Pubmed	4.573e-07	0.0003697	35	1891	NPL,PDE1A,MAK,ARHGAP24,NUP62CL,PAIP2,SSB,DEFA6,SENP1,PTPN12,ARL6IP6,DIMT1,UBE2E2,NECAB1,UCHL5,DDX18,BUD31,HLA-V,PARP15,TIGAR,DERL1,PLEKHF2,FAAP24,PPHLN1,CHRAC1,DDX55,ARMC1,GSTA1,ITGB3BP,FAM133B,RAD51AP1,TMEM267,USP39,SKA3,DCLK1
Pubmed	20301753	Esophageal Atresia/Tracheoesophageal Fistula Overview	Pubmed	4.718e-07	0.0003711	5	22	SOX2,MYCN,FANCB,BRCA2,FANCL
Pubmed	12690205	Human chromosome 7: DNA sequence and biology.	Pubmed	5.259e-07	0.0004028	17	536	PSMA2,LINC02577,EZH2,ITGB8,SEMA3A,PTPN12,BUD31,BZW2,FAM133B,IGF2BP3,OSBPL3,SLC35B4,ASNS,AGMO,MPP6,RPA3,FIGNL1
Pubmed	19946888	Defining the membrane proteome of NK cells.	Pubmed	5.525e-07	0.0004123	26	1168	PTDSS1,NUF2,ERGIC2,KIF15,DDX50,DDX18,KIF2A,YWHAQ,ATL2,HNRNPLL,RAD21,DERL1,NUP107,BZW2,EML4,RECQL,MSH2,DDX55,CIT,NOP58,OSBPL3,GYG1,PRIM1,TMPO,CDK1,PRR11
Pubmed	20496165	Comprehensive screen of genetic variation in DNA repair pathway genes and postmenopausal breast cancer risk.	Pubmed	6.716e-07	0.0004861	7	68	ERCC8,BRCA2,PMS1,MSH2,XRCC2,MSH6,RPA3
Pubmed	1249422	Activation of C1r by proteolytic cleavage.	Pubmed	6.901e-07	0.0004861	6	43	IGLV5-45,IGKV4-1,IGHV3-23,IGKC,IGLC2,IGLC3
Pubmed	30940648	Poly(ADP-ribosyl)ation of BRD7 by PARP1 confers resistance to DNA-damaging chemotherapeutic agents.	Pubmed	7.015e-07	0.0004861	16	486	PTDSS1,FAM91A1,SSB,DDX50,DDX18,KIF2A,DNA2,MSH2,DDX55,NOP58,IGF2BP3,EIF5B,TMPO,WDR12,USP39,HERC5
Pubmed	27880917	Phenotypic and Interaction Profiling of the Human Phosphatases Identifies Diverse Mitotic Regulators.	Pubmed	9.382e-07	0.000635	24	1048	HMGB1,FAM91A1,SGO1,ASAP1,PTPN4,PTPN12,KIF15,DDX50,UCHL5,YWHAQ,ADGRL2,PMS1,DSC3,NUP107,BZW2,MSH2,MSH6,TBC1D31,PRIM1,TMPO,CDK1,CKAP2,RPA3,CPSF3
Pubmed	25693804	Interactions of the Antiviral Factor Interferon Gamma-Inducible Protein 16 (IFI16) Mediate Immune Signaling and Herpes Simplex Virus-1 Immunosuppression.	Pubmed	1.185e-06	0.0007671	13	332	STK3,WDR75,DDX18,NUP107,PPHLN1,ATAD2,NUP35,SPATS2L,RACGAP1,WDR12,CDK1,MPHOSPH10,TOP2A
Pubmed	814163	Physicochemical and functional characterization of the C1r subunit of the first complement component.	Pubmed	1.186e-06	0.0007671	6	47	IGLV5-45,IGKV4-1,IGHV3-23,IGKC,IGLC2,IGLC3
Pubmed	21862448	Gene expression analysis of the embryonic subplate.	Pubmed	1.373e-06	0.0008689	10	188	PDE1A,SEMA3A,DACT1,CACNA2D1,ZNF521,SLC35B4,CKAP2,ZHX1,PDZRN3,TOP2A
Pubmed	29656893	DNA Repair Network Analysis Reveals Shieldin as a Key Regulator of NHEJ and PARP Inhibitor Sensitivity.	Pubmed	1.46e-06	0.0009042	15	453	CENPF,FANCB,TLK1,BRCA2,SGO2,KIF2A,MED7,SHLD3,RHNO1,FAAP24,RECQL,FANCL,KIF20B,RPA3,ZHX1
Pubmed	20850175	The rate of the predominant Jewish mutations in the BRCA1, BRCA2, MSH2 and MSH6 genes in unselected Jewish endometrial cancer patients.	Pubmed	1.523e-06	0.0009235	3	4	BRCA2,MSH2,MSH6
Pubmed	27684187	Genetic and Proteomic Interrogation of Lower Confidence Candidate Genes Reveals Signaling Networks in ?-Catenin-Active Cancers.	Pubmed	1.847e-06	0.001097	26	1247	SRSF10,PSMA2,HMGB1,SSB,DIMT1,DDX18,BUD31,KIF2A,YWHAQ,HNRNPLL,NUP107,MAGOHB,RECQL,MSH2,CIT,RHOQ,NOP58,IGF2BP3,YAF2,ASNS,EIF5B,RACGAP1,TMPO,MPHOSPH10,TOP2A,HDGF
Pubmed	29229926	Cell cycle-dependent phosphorylation regulates RECQL4 pathway choice and ubiquitination in DNA double-strand break repair.	Pubmed	2.05e-06	0.001193	27	1335	SRSF10,PSMA2,PTDSS1,FAM91A1,SSB,STK3,DIMT1,WDR75,COPS8,UCHL5,KIF2A,YWHAQ,HNRNPLL,VDAC1,MAGOHB,MSH2,DARS2,MSH6,IGF2BP3,MRPL15,GYG1,PRIM1,ASNS,EIF5B,TMPO,CDK1,SPRTN
Pubmed	21875947	Epigenetic displacement of HP1 from heterochromatin by HIV-1 Vpr causes premature sister chromatid separation.	Pubmed	2.609e-06	0.001489	4	14	CENPA,SGO1,RAD21,CENPH
Pubmed	19237606	Genetic polymorphisms in 85 DNA repair genes and bladder cancer risk.	Pubmed	2.841e-06	0.00159	7	84	ERCC8,BRCA2,PMS1,MSH2,XRCC2,MSH6,RPA3
Pubmed	19536092	Explorative study to identify novel candidate genes related to oxaliplatin efficacy and toxicity using a DNA repair array.	Pubmed	3.05e-06	0.001675	6	55	BRCA2,RAD54B,RECQL,MSH2,XRCC2,MSH6
Pubmed	22113938	A bead-based approach for large-scale identification of in vitro kinase substrates.	Pubmed	3.428e-06	0.001847	9	163	SRSF10,SSB,MSH6,NOP58,SPATS2L,EIF5B,TMPO,MPHOSPH10,TOP2A
Pubmed	18270339	Comprehensive analysis of DNA repair gene variants and risk of meningioma.	Pubmed	3.771e-06	0.001868	6	57	ERCC8,BRCA2,FANCL,MSH2,XRCC2,RPA3
Pubmed	12799449	N-terminus of hMLH1 confers interaction of hMutLalpha and hMutLbeta with hMutSalpha.	Pubmed	3.787e-06	0.001868	3	5	PMS1,MSH2,MSH6
Pubmed	10748159	Identification of mismatch repair protein complexes in HeLa nuclear extracts and their interaction with heteroduplex DNA.	Pubmed	3.787e-06	0.001868	3	5	PMS1,MSH2,MSH6
Pubmed	19223331	HMGB1 and HMGB2 proteins up-regulate cellular expression of human topoisomerase IIalpha.	Pubmed	3.787e-06	0.001868	3	5	HMGB1,NFYB,TOP2A
Pubmed	11223406	DNA mismatch repair and cancer.	Pubmed	3.787e-06	0.001868	3	5	PMS1,MSH2,MSH6
Pubmed	20301390	Lynch Syndrome	Pubmed	3.982e-06	0.001932	5	33	PTPN12,RAD54B,PMS1,MSH2,MSH6
Pubmed	16622419	The human CENP-A centromeric nucleosome-associated complex.	Pubmed	6.213e-06	0.002964	5	36	CENPA,CENPL,CENPK,ITGB3BP,CENPH
Pubmed	21440680	Genes expressed in Atoh1 neuronal lineages arising from the r1/isthmus rhombic lip.	Pubmed	6.475e-06	0.00304	7	95	MYCN,SPC25,SGO1,DSCC1,SP5,TMPO,CDK1
Pubmed	16381901	The LIFEdb database in 2006.	Pubmed	6.913e-06	0.003194	18	720	PAIP2,ARL6,C12orf29,MAMDC2,SGO2,YWHAQ,TIGAR,PLEKHF2,CLIC4,FAM133B,SSPN,SPATS2L,MRPL15,FAM107A,RACGAP1,CDK1,IGSF1,SPRTN
Pubmed	11076863	DNA cloning using in vitro site-specific recombination.	Pubmed	7.125e-06	0.003214	19	794	PAIP2,ARL6,C12orf29,MAMDC2,SGO2,YWHAQ,FOXC2,TIGAR,PLEKHF2,CLIC4,FAM133B,SSPN,SPATS2L,MRPL15,FAM107A,RACGAP1,CDK1,IGSF1,SPRTN
Pubmed	15489336	From ORFeome to biology: a functional genomics pipeline.	Pubmed	7.178e-06	0.003214	18	722	PAIP2,ARL6,C12orf29,MAMDC2,SGO2,YWHAQ,TIGAR,PLEKHF2,CLIC4,FAM133B,SSPN,SPATS2L,MRPL15,FAM107A,RACGAP1,CDK1,IGSF1,SPRTN
Pubmed	11809883	hMutSalpha forms an ATP-dependent complex with hMutLalpha and hMutLbeta on DNA.	Pubmed	7.534e-06	0.003224	3	6	PMS1,MSH2,MSH6
Pubmed	18481196	Higher occurrence of childhood cancer in families with germline mutations in BRCA2, MMR and CDKN2A genes.	Pubmed	7.534e-06	0.003224	3	6	BRCA2,MSH2,MSH6
Pubmed	11707070	The gene mutated in cocoa mice, carrying a defect of organelle biogenesis, is a homologue of the human Hermansky-Pudlak syndrome-3 gene.	Pubmed	7.534e-06	0.003224	3	6	CPA3,HPS3,GYG1
Pubmed	26687479	The variant Polycomb Repressor Complex 1 component PCGF1 interacts with a pluripotency sub-network that includes DPPA4, a regulator of embryogenesis.	Pubmed	8.066e-06	0.003402	13	396	SOX2,CENPF,EZH2,ERCC8,PTPN12,TCERG1,RBM27,KIF20B,MSH6,NOP58,YAF2,HMGA2,CCAR1
Pubmed	31515488	Extensive disruption of protein interactions by genetic variants across the allele frequency spectrum in human populations.	Pubmed	8.685e-06	0.003611	27	1445	SOX2,RIPK2,KATNAL1,EZH2,DEFA6,UBE2E2,DBF4,UCHL5,KIF2A,YWHAQ,AMMECR1,HNRNPLL,RHNO1,MORN3,RAD21,PLEKHF2,NTAQ1,XRCC2,CHRAC1,ARMC1,ITGB3BP,AZIN1,ADGRG7,DKK1,ASNS,SAMD3,SKA3
Pubmed	26167872	Pharmacological targeting of the Wdr5-MLL interaction in C/EBP? N-terminal leukemia.	Pubmed	9.095e-06	0.003728	7	100	TCERG1,DDX18,RAD21,NUP107,NOP58,USP39,TOP2A
Pubmed	19521500	The level of the transcription factor Pax6 is essential for controlling the balance between neural stem cell self-renewal and neurogenesis.	Pubmed	9.6e-06	0.00388	10	234	YWHAQ,MED7,MOCS2,FANCL,FAM133B,HMGA2,MRPL15,USP39,TOP2A,HDGF
Pubmed	22516433	Proteomic analysis of microvesicles from plasma of healthy donors reveals high individual variability.	Pubmed	1.094e-05	0.004362	8	143	BCHE,IGLV1-47,IGKV4-1,IGKV3-20,IGHV3-23,IGKC,IGLC2,IGLC3
Pubmed	28378742	Fancd2 in vivo interaction network reveals a non-canonical role in mitochondrial function.	Pubmed	1.144e-05	0.004498	28	1554	SRSF10,ACP1,SSB,STK3,DDX50,WDR75,COPS8,UCHL5,DDX18,YWHAQ,ATL2,ADGRL2,DSC3,NUP107,BZW2,MSH2,CYRIB,MSH6,NOP58,ASNS,TMPO,WDR12,CDK1,SAMD3,MPP6,FIGNL1,CPSF3,TOP2A
Pubmed	11230166	Toward a catalog of human genes and proteins: sequencing and analysis of 500 novel complete protein coding human cDNAs.	Pubmed	1.197e-05	0.004597	18	750	ARHGAP24,PAIP2,ARL6,C12orf29,SGO2,TSC22D3,PLEKHF2,CLIC4,KIF20B,FAM133B,SSPN,SPATS2L,MRPL15,FAM107A,RACGAP1,CKAP2,SPRTN,MPP6
Pubmed	30209976	PTPN14 regulates Roquin2 stability by tyrosine dephosphorylation.	Pubmed	1.201e-05	0.004597	17	678	SRSF10,PAIP2,DIMT1,DDX50,RBM27,DDX18,YWHAQ,CMSS1,DDX55,NOP58,IGF2BP3,SPATS2L,MRPL15,EIF5B,MPHOSPH10,CKAP2,HERC5
Pubmed	21907836	Interactome study suggests multiple cellular functions of hepatoma-derived growth factor (HDGF).	Pubmed	1.237e-05	0.004654	9	191	SSB,DIMT1,DDX50,KIF2A,HMGA2,EIF5B,TMPO,CDK1,HDGF
Pubmed	19115210	Common germline variation in mismatch repair genes and survival after a diagnosis of colorectal cancer.	Pubmed	1.311e-05	0.004654	3	7	PMS1,MSH2,MSH6
Pubmed	18723338	Mismatch repair gene polymorphisms and survival in invasive ovarian cancer patients.	Pubmed	1.311e-05	0.004654	3	7	PMS1,MSH2,MSH6
Pubmed	20739936	Phosphorylation of the CPC by Cdk1 promotes chromosome bi-orientation.	Pubmed	1.311e-05	0.004654	3	7	SGO1,SGO2,CDK1
Pubmed	16774946	Common variants in mismatch repair genes and risk of invasive ovarian cancer.	Pubmed	1.311e-05	0.004654	3	7	PMS1,MSH2,MSH6
Pubmed	18364438	Common variants in mismatch repair genes and risk of colorectal cancer.	Pubmed	1.311e-05	0.004654	3	7	PMS1,MSH2,MSH6
Pubmed	28700943	A Role for Mitochondrial Translation in Promotion of Viability in K-Ras Mutant Cells.	Pubmed	1.465e-05	0.005137	13	419	MAK,NUP62CL,CENPK,LIN9,FBXO5,ASPM,NFYB,PARPBP,DARS2,RAD51AP1,NOP58,EIF5B,CDK1
Pubmed	20301575	Fanconi Anemia	Pubmed	1.498e-05	0.005191	4	21	FANCB,BRCA2,FANCL,XRCC2
Pubmed	20522537	Variation within DNA repair pathway genes and risk of multiple sclerosis.	Pubmed	1.605e-05	0.005495	6	73	ERCC8,BRCA2,RAD54B,MBD4,XRCC2,RPA3
Pubmed	19738201	Proteomic analysis of integrin-associated complexes identifies RCC2 as a dual regulator of Rac1 and Arf6.	Pubmed	2.044e-05	0.006824	17	707	PSMA2,ACP1,HMGB1,SSB,DIMT1,TCERG1,DDX18,YWHAQ,VDAC1,BZW2,NOP58,IGF2BP3,ASNS,EIF5B,CDK1,USP39,TOP2A
Pubmed	15324660	Proteomic, functional, and domain-based analysis of in vivo 14-3-3 binding proteins involved in cytoskeletal regulation and cellular organization.	Pubmed	2.085e-05	0.006824	10	256	SRSF10,WNK1,YWHAQ,SLC4A7,MAGOHB,OSBPL3,RACGAP1,CKAP2,FGD6,CPSF3
Pubmed	10508919	A novel ADP-ribosylation like factor (ARL-6), interacts with the protein-conducting channel SEC61beta subunit.	Pubmed	2.087e-05	0.006824	3	8	ARL6,ARL6IP6,ATL2
Pubmed	9192668	RAB22 and RAB163/mouse BRCA2: proteins that specifically interact with the RAD51 protein.	Pubmed	2.087e-05	0.006824	3	8	BRCA2,FLT3,RAD51AP1
Pubmed	26300262	MCM9 Is Required for Mammalian DNA Mismatch Repair.	Pubmed	2.191e-05	0.007008	4	23	PMS1,MSH2,MSH6,NOP58
Pubmed	26870752	Proteomic data on the nuclear interactome of human MCM9.	Pubmed	2.191e-05	0.007008	4	23	PMS1,MSH2,MSH6,NOP58
Pubmed	12853948	The DNA sequence of human chromosome 7.	Pubmed	2.252e-05	0.007124	14	502	EZH2,ITGB8,SEMA3A,PTPN12,DBF4,BUD31,CCL24,CACNA2D1,BZW2,OSBPL3,ASNS,MPP6,RPA3,FIGNL1
Pubmed	15009096	Proteomics analysis of the centromere complex from HeLa interphase cells: UV-damaged DNA binding protein 1 (DDB-1) is a component of the CEN-complex, while BMI-1 is transiently co-localized with the centromeric region in interphase.	Pubmed	2.368e-05	0.007365	5	47	CENPA,CENPL,CENPK,CENPH,RACGAP1
Pubmed	24711643	Identifying biological pathways that underlie primordial short stature using network analysis.	Pubmed	2.379e-05	0.007365	21	1024	SRSF10,CENPF,DDX50,WDR75,DDX18,KIF2A,YWHAQ,CACNA2D1,NUP107,MSH2,CIT,NUP35,NOP58,IGF2BP3,HMGA2,EIF5B,RACGAP1,TMPO,CDK1,USP39,TOP2A
Pubmed	15815621	Generation and annotation of the DNA sequences of human chromosomes 2 and 4.	Pubmed	2.556e-05	0.007679	13	442	CENPA,KIF1A,SPC25,WDR75,GPR75,GPATCH11,SGO2,IGKV3-20,EML4,FANCL,NUP35,FEZ2,RNASEH1
Pubmed	23630078	Let-7 represses Nr6a1 and a mid-gestation developmental program in adult fibroblasts.	Pubmed	3.113e-05	0.007679	3	9	IGF2BP3,HMGA2,PBX3
Pubmed	30033366	Mapping the Genetic Landscape of Human Cells.	Pubmed	3.147e-05	0.007679	13	451	SSB,SGO1,CENPK,DDX18,DNA2,CIT,NOP58,TBC1D31,MRPL15,EIF5B,CDK1,SKA3,RPA3
Pubmed	29511261	Insights into the ubiquitin-proteasome system of human embryonic stem cells.	Pubmed	3.178e-05	0.007679	10	269	PTDSS1,SSB,KIF15,DDX18,SLC4A7,MAGOHB,NOP58,EIF5B,TMPO,CKAP2
Pubmed	27248496	WDR76 Co-Localizes with Heterochromatin Related Proteins and Rapidly Responds to DNA Damage.	Pubmed	3.734e-05	0.007679	12	394	SSB,EZH2,DDX50,RBM27,DDX18,YWHAQ,RAD21,NOP58,RACGAP1,WDR12,RPA3,TOP2A
Pubmed	20610542	Gamma-radiation sensitivity and polymorphisms in RAD51L1 modulate glioma risk.	Pubmed	4.245e-05	0.007679	4	27	BRCA2,RAD54B,XRCC2,HMGA2
Pubmed	16716197	Comprehensive analysis of the ICEN (Interphase Centromere Complex) components enriched in the CENP-A chromatin of human cells.	Pubmed	4.423e-05	0.007679	3	10	CENPL,CENPK,CENPH
Pubmed	11125038	Database resources of the National Center for Biotechnology Information.	Pubmed	4.527e-05	0.007679	27	1589	ARHGAP24,KIF1A,CISD1,STEAP2,LIN9,SENP1,ARL6IP6,MAMDC2,BUD31,CYP7B1,HNRNPLL,EML4,NTAQ1,MAGOHB,DESI2,ATAD2,KIF20B,CYRIB,DARS2,FAM133B,ADGRG7,IGF2BP3,YAF2,SPATS2L,PIGW,TBC1D23,PDZRN3
Pubmed	27634302	Dynamic Protein Interactions of the Polycomb Repressive Complex 2 during Differentiation of Pluripotent Cells.	Pubmed	4.693e-05	0.007679	13	469	EZH2,PTPN12,GPATCH11,YWHAQ,DNA2,RAD21,NUP107,MAGOHB,NUP35,NOP58,HMGA2,CCAR1,TOP2A
Pubmed	11389549	Expression of genes involved in mammalian meiosis during the transition from egg to embryo.	Pubmed	4.924e-05	0.007679	4	28	CENPA,DBF4,UCHL5,NFYB
Pubmed	29987050	Estrogen-regulated feedback loop limits the efficacy of estrogen receptor-targeted breast cancer therapy.	Pubmed	5.131e-05	0.007679	16	686	GLT8D2,ERGIC2,YWHAQ,SCLT1,TMEM116,NTAQ1,LAMA2,RECQL,FANCL,ATAD2,ARMC1,HMGA2,SLC35B4,PCOLCE2,FGD6,PDZRN3
Pubmed	21431882	A putative Lynch syndrome family carrying MSH2 and MSH6 variants of uncertain significance-functional analysis reveals the pathogenic one.	Pubmed	5.33e-05	0.007679	2	2	MSH2,MSH6
Pubmed	9428522	The human mismatch recognition complex hMSH2-hMSH6 functions as a novel molecular switch.	Pubmed	5.33e-05	0.007679	2	2	MSH2,MSH6
Pubmed	23391514	Structural, molecular and cellular functions of MSH2 and MSH6 during DNA mismatch repair, damage signaling and other noncanonical activities.	Pubmed	5.33e-05	0.007679	2	2	MSH2,MSH6
Pubmed	26398570	Microarray data analysis of neuroblastoma: Expression of SOX2 downregulates the expression of MYCN.	Pubmed	5.33e-05	0.007679	2	2	SOX2,MYCN
Pubmed	28899973	TOP2A and EZH2 Provide Early Detection of an Aggressive Prostate Cancer Subgroup.	Pubmed	5.33e-05	0.007679	2	2	EZH2,TOP2A
Pubmed	27805738	Human DNA polymerase ? interacts with mismatch repair proteins MSH2 and MSH6.	Pubmed	5.33e-05	0.007679	2	2	MSH2,MSH6
Pubmed	22219001	The founder Ashkenazi Jewish mutations in the MSH2 and MSH6 genes in Israeli patients with gastric and pancreatic cancer.	Pubmed	5.33e-05	0.007679	2	2	MSH2,MSH6
Pubmed	17621308	Phosphorylation of human Sgo1 by NEK2A is essential for chromosome congression in mitosis.	Pubmed	5.33e-05	0.007679	2	2	SGO1,NEK2
Pubmed	23038103	Developmental and androgenic regulation of chromatin regulators EZH2 and ANCCA/ATAD2 in the prostate Via MLL histone methylase complex.	Pubmed	5.33e-05	0.007679	2	2	EZH2,ATAD2
Pubmed	29342268	Reduced Expression of Mismatch Repair Genes MSH6/MSH2 Directly Promotes Pituitary Tumor Growth via the ATR-Chk1 Pathway.	Pubmed	5.33e-05	0.007679	2	2	MSH2,MSH6
Pubmed	25230277	NEK2 mediates ALDH1A1-dependent drug resistance in multiple myeloma.	Pubmed	5.33e-05	0.007679	2	2	NEK2,ALDH1A1
Pubmed	2013279	High-mobility-group proteins P1, I and Y as substrates of the M-phase-specific p34cdc2/cyclincdc13 kinase.	Pubmed	5.33e-05	0.007679	2	2	HMGB1,CDK1
Pubmed	23362253	Physical interaction between MYCN oncogene and polycomb repressive complex 2 (PRC2) in neuroblastoma: functional and therapeutic implications.	Pubmed	5.33e-05	0.007679	2	2	MYCN,EZH2
Pubmed	29930206	Cdk1 phosphorylation of the dynein adapter Nde1 controls cargo binding from G2 to anaphase.	Pubmed	5.33e-05	0.007679	2	2	CENPF,CDK1
Pubmed	24675496	Topoisomerase II alpha and microtubule-associated protein-tau as a predictive marker in axillary lymph node positive breast cancer.	Pubmed	5.33e-05	0.007679	2	2	MAPT,TOP2A
Pubmed	27459116	HMSH2 and HMSH6 gene expression profiles in colorectal adenocarcinoma in patients up to 50 years of age.	Pubmed	5.33e-05	0.007679	2	2	MSH2,MSH6
Pubmed	21937421	Human MSH2 (hMSH2) protein controls ATP processing by hMSH2-hMSH6.	Pubmed	5.33e-05	0.007679	2	2	MSH2,MSH6
Pubmed	23301373	Status of mismatch repair genes hMSH2 and hMSH6 in colorectal cancer in Saudi patients: an immunohistochemical analysis.	Pubmed	5.33e-05	0.007679	2	2	MSH2,MSH6
Pubmed	28789654	Serum high mobility group box-1 and osteoprotegerin levels are associated with peripheral arterial disease and critical limb ischemia in type 2 diabetic subjects.	Pubmed	5.33e-05	0.007679	2	2	HMGB1,TNFRSF11B
Pubmed	15753043	MutSalpha binds to and promotes synapsis of transcriptionally activated immunoglobulin switch regions.	Pubmed	5.33e-05	0.007679	2	2	MSH2,MSH6
Pubmed	17635071	Histamine induces the expression of uncoupling protein 2 (UCP2) and acid-binding protein (aP2) in white adipocytes.	Pubmed	5.33e-05	0.007679	2	2	FABP4,UCP2
Pubmed	27795298	FABP4/aP2 Regulates Macrophage Redox Signaling and Inflammasome Activation via Control of UCP2.	Pubmed	5.33e-05	0.007679	2	2	FABP4,UCP2
Pubmed	20064472	Nucleosome remodeling by hMSH2-hMSH6.	Pubmed	5.33e-05	0.007679	2	2	MSH2,MSH6
Pubmed	19254532	Deciphering the mismatch recognition cycle in MutS and MSH2-MSH6 using normal-mode analysis.	Pubmed	5.33e-05	0.007679	2	2	MSH2,MSH6
Pubmed	15043999	Degadration of mismatch repair hMutSalpha heterodimer by the ubiquitin-proteasome pathway.	Pubmed	5.33e-05	0.007679	2	2	MSH2,MSH6
Pubmed	24395779	Mismatch repair protein hMSH2-hMSH6 recognizes mismatches and forms sliding clamps within a D-loop recombination intermediate.	Pubmed	5.33e-05	0.007679	2	2	MSH2,MSH6
Pubmed	23071719	Pms2 suppresses large expansions of the (GAA∑TTC)n sequence in neuronal tissues.	Pubmed	5.33e-05	0.007679	2	2	MSH2,MSH6
Pubmed	22035742	Array comparative genomic hybridization analysis identifies recurrent gain of chromosome 2p25.3 involving the ACP1 and MYCN genes in chronic lymphocytic leukemia.	Pubmed	5.33e-05	0.007679	2	2	MYCN,ACP1
Pubmed	25380351	IMP-3 promotes migration and invasion of melanoma cells by modulating the expression of HMGA2 and predicts poor prognosis in melanoma.	Pubmed	5.33e-05	0.007679	2	2	IGF2BP3,HMGA2
Pubmed	15014079	Evidence for involvement of HMGB1 protein in human DNA mismatch repair.	Pubmed	5.33e-05	0.007679	2	2	HMGB1,MSH2
Pubmed	1323485	Implication of brain cdc2 and MAP2 kinases in the phosphorylation of tau protein in Alzheimer's disease.	Pubmed	5.33e-05	0.007679	2	2	MAPT,CDK1
Pubmed	22277660	Biochemical analysis of the human mismatch repair proteins hMutS? MSH2(G674A)-MSH6 and MSH2-MSH6(T1219D).	Pubmed	5.33e-05	0.007679	2	2	MSH2,MSH6
Pubmed	17942459	MSH2 118T>C and MSH6 159C>T promoter polymorphisms and the risk of colorectal cancer.	Pubmed	5.33e-05	0.007679	2	2	MSH2,MSH6
Pubmed	30486602	The Tendency of Having MSH2 and MSH6 Microsatellite Instability among Clinicopathological Features in Patients with Colorectal Cancer	Pubmed	5.33e-05	0.007679	2	2	MSH2,MSH6
Pubmed	14730319	The conserved kinetochore protein shugoshin protects centromeric cohesion during meiosis.	Pubmed	5.33e-05	0.007679	2	2	SGO1,SGO2
Pubmed	17643814	Dickkopf-1 is down-regulated by MYCN and inhibits neuroblastoma cell proliferation.	Pubmed	5.33e-05	0.007679	2	2	MYCN,DKK1
Pubmed	19486659	Conformational change in MSH2-MSH6 upon binding DNA coupled to ATPase activity.	Pubmed	5.33e-05	0.007679	2	2	MSH2,MSH6
Pubmed	7635160	Human topoisomerase II alpha is phosphorylated in a cell-cycle phase-dependent manner by a proline-directed kinase.	Pubmed	5.33e-05	0.007679	2	2	CDK1,TOP2A
Pubmed	15856462	Immune responses to DNA mismatch repair enzymes hMSH2 and hPMS1 in patients with pancreatic cancer, dermatomyositis and polymyositis.	Pubmed	5.33e-05	0.007679	2	2	PMS1,MSH2
Pubmed	15580493	The suggestive association of eotaxin-2 and eotaxin-3 gene polymorphisms in Korean population with allergic rhinitis.	Pubmed	5.33e-05	0.007679	2	2	CCR3,CCL24
Pubmed	28178355	Effects of exercise training on circulating levels of Dickkpof-1 and secreted frizzled-related protein-1 in breast cancer survivors: A pilot single-blind randomized controlled trial.	Pubmed	5.33e-05	0.007679	2	2	SFRP1,DKK1
Pubmed	29202477	CRISPR-Cas9 screen reveals a MYCN-amplified neuroblastoma dependency on EZH2.	Pubmed	5.33e-05	0.007679	2	2	MYCN,EZH2
Pubmed	31527235	Redox-dependent gating of VDAC by mitoNEET.	Pubmed	5.33e-05	0.007679	2	2	CISD1,VDAC1
Pubmed	23005595	High expression of ALDH1 and SOX2 diffuse staining pattern of oral squamous cell carcinomas correlates to lymph node metastasis.	Pubmed	5.33e-05	0.007679	2	2	SOX2,ALDH1A1
Pubmed	27290698	Stromal cells in phyllodes tumors of the breast are enriched for EZH2 and stem cell marker expression.	Pubmed	5.33e-05	0.007679	2	2	EZH2,ALDH1A1
Pubmed	20872076	Hereditary prostate cancer as a feature of Lynch syndrome.	Pubmed	5.33e-05	0.007679	2	2	MSH2,MSH6
Pubmed	27911913	Effect of Osteoprotegerin and Dickkopf-Related Protein 1 on Radiological Progression in Tightly Controlled Rheumatoid Arthritis.	Pubmed	5.33e-05	0.007679	2	2	TNFRSF11B,DKK1
Pubmed	25503122	Expression of MSH2 and MSH6 on a tissue microarray in patients with osteosarcoma.	Pubmed	5.33e-05	0.007679	2	2	MSH2,MSH6
Pubmed	21659531	Cyclin-dependent kinase 1 (CDK1)-mediated phosphorylation of enhancer of zeste 2 (Ezh2) regulates its stability.	Pubmed	5.33e-05	0.007679	2	2	EZH2,CDK1
Pubmed	22544210	Prognostic impact of the cancer stem cell related markers ALDH1 and EZH2 in triple negative and basal-like breast cancers.	Pubmed	5.33e-05	0.007679	2	2	EZH2,ALDH1A1
Pubmed	17534152	ASPM and citron kinase co-localize to the midbody ring during cytokinesis.	Pubmed	5.33e-05	0.007679	2	2	ASPM,CIT
Pubmed	11593398	Functional interaction of Yaf2 with the central region of MycN.	Pubmed	5.33e-05	0.007679	2	2	MYCN,YAF2
Pubmed	12218106	Expression of a functional eotaxin (CC chemokine ligand 11) receptor CCR3 by human dendritic cells.	Pubmed	5.33e-05	0.007679	2	2	CCR3,CCL24
Pubmed	23990280	Lynch Syndrome in high risk Ashkenazi Jews in Israel.	Pubmed	5.33e-05	0.007679	2	2	MSH2,MSH6
Pubmed	15166087	DNA mismatch repair proteins promote apoptosis and suppress tumorigenesis in response to UVB irradiation: an in vivo study.	Pubmed	5.33e-05	0.007679	2	2	MSH2,MSH6
Pubmed	22899292	Prognostic impact of the expression of ALDH1 and SOX2 in urothelial cancer of the upper urinary tract.	Pubmed	5.33e-05	0.007679	2	2	SOX2,ALDH1A1
Pubmed	15105434	Differential specificities and simultaneous occupancy of human MutSalpha nucleotide binding sites.	Pubmed	5.33e-05	0.007679	2	2	MSH2,MSH6
Pubmed	12522549	Two mismatch repair gene mutations found in a colon cancer patient--which one is pathogenic?	Pubmed	5.33e-05	0.007679	2	2	MSH2,MSH6
Pubmed	20659406	Decreased levels of CCR3 in CD4+ lymphocytes of rheumatoid arthritis patients.	Pubmed	5.33e-05	0.007679	2	2	CCR3,CCL24
Pubmed	23698475	The Wnt antagonists DKK1 and SFRP1 are downregulated by promoter hypermethylation in systemic sclerosis.	Pubmed	5.33e-05	0.007679	2	2	SFRP1,DKK1
Pubmed	25774667	Physiologic concentrations of HMGB1 have no impact on cytokine-mediated eosinophil survival or chemotaxis in response to Eotaxin-2 (CCL24).	Pubmed	5.33e-05	0.007679	2	2	HMGB1,CCL24
Pubmed	24664804	A newly recognized 13q12.3 microdeletion syndrome characterized by intellectual disability, microcephaly, and eczema/atopic dermatitis encompassing the HMGB1 and KATNAL1 genes.	Pubmed	5.33e-05	0.007679	2	2	HMGB1,KATNAL1
Pubmed	7604264	Isolation of an hMSH2-p160 heterodimer that restores DNA mismatch repair to tumor cells.	Pubmed	5.33e-05	0.007679	2	2	MSH2,MSH6
Pubmed	14500385	Role of MutSalpha in the recognition of iododeoxyuridine in DNA.	Pubmed	5.33e-05	0.007679	2	2	MSH2,MSH6
Pubmed	23759596	EZH2 and ALDH1 expression in ductal carcinoma in situ: complex association with recurrence and progression to invasive breast cancer.	Pubmed	5.33e-05	0.007679	2	2	EZH2,ALDH1A1
Pubmed	25255306	Complex MSH2 and MSH6 mutations in hypermutated microsatellite unstable advanced prostate cancer.	Pubmed	5.33e-05	0.007679	2	2	MSH2,MSH6
Pubmed	14668482	Phosphorylation of high-mobility group protein A2 by Nek2 kinase during the first meiotic division in mouse spermatocytes.	Pubmed	5.33e-05	0.007679	2	2	NEK2,HMGA2
Pubmed	25424899	DACT1 is involved in human placenta development by promoting Wnt signaling.	Pubmed	5.33e-05	0.007679	2	2	DACT1,DKK1
Pubmed	28377371	Molecular basis for Cdk1-regulated timing of Mis18 complex assembly and CENP-A deposition.	Pubmed	5.33e-05	0.007679	2	2	CENPA,CDK1
Pubmed	9187143	The NIMA-related kinase 2, Nek2, is expressed in specific stages of the meiotic cell cycle and associates with meiotic chromosomes.	Pubmed	5.33e-05	0.007679	2	2	NEK2,CDK1
Pubmed	26446363	Co-occurrence of nonsense mutations in MSH6 and MSH2 in Lynch syndrome families evidencing that not all truncating mutations are equal.	Pubmed	5.33e-05	0.007679	2	2	MSH2,MSH6
Pubmed	19237577	Sequence context effect for hMSH2-hMSH6 mismatch-dependent activation.	Pubmed	5.33e-05	0.007679	2	2	MSH2,MSH6
Pubmed	27272809	SOX2 and ALDH1 as Predictors of Operable Breast Cancer.	Pubmed	5.33e-05	0.007679	2	2	SOX2,ALDH1A1
Pubmed	22581703	Mismatch repair analysis of inherited MSH2 and/or MSH6 variation pairs found in cancer patients.	Pubmed	5.33e-05	0.007679	2	2	MSH2,MSH6
Pubmed	18514060	Alpha-shaped DNA loops induced by MutS.	Pubmed	5.33e-05	0.007679	2	2	MSH2,MSH6
Pubmed	30297536	CDK1 Interacts with Sox2 and Promotes Tumor Initiation in Human Melanoma.	Pubmed	5.33e-05	0.007679	2	2	SOX2,CDK1
Pubmed	15140875	Hepatoma-derived growth factor is a neurotrophic factor harbored in the nucleus.	Pubmed	5.33e-05	0.007679	2	2	HMGB1,HDGF
Pubmed	20567595	MSH2/MSH6 complex promotes error-free repair of AID-induced dU:G mispairs as well as error-prone hypermutation of A:T sites.	Pubmed	5.33e-05	0.007679	2	2	MSH2,MSH6
Pubmed	20819596	Circulating Dickkopf-1 and osteoprotegerin in patients with early and longstanding rheumatoid arthritis.	Pubmed	5.33e-05	0.007679	2	2	TNFRSF11B,DKK1
Pubmed	29484406	Pre-B cell leukemia transcription factor 3 induces inflammatory responses in human umbilical vein endothelial cells and murine sepsis via acting a competing endogenous RNA for high mobility group box 1 protein.	Pubmed	5.33e-05	0.007679	2	2	HMGB1,PBX3
Pubmed	27694689	eIF5B increases ASAP1 expression to promote HCC proliferation and invasion.	Pubmed	5.33e-05	0.007679	2	2	ASAP1,EIF5B
Pubmed	24078570	[Establishment of a hMSH2/hMSH6 protein interaction system and functional evaluation of hMSH2 gene missense mutations].	Pubmed	5.33e-05	0.007679	2	2	MSH2,MSH6
Pubmed	25582199	Uncoupling lipid metabolism from inflammation through fatty acid binding protein-dependent expression of UCP2.	Pubmed	5.33e-05	0.007679	2	2	FABP4,UCP2
Pubmed	19280705	Determinants of platelet activation in hypertensives with microalbuminuria.	Pubmed	5.33e-05	0.007679	2	2	PTGFR,SELP
Pubmed	17652368	ADP-ribosyl cyclase and ryanodine receptor activity contribute to basal renal vasomotor tone and agonist-induced renal vasoconstriction in vivo.	Pubmed	5.33e-05	0.007679	2	2	RYR2,CD38
Pubmed	21399615	EZH2 and ALDH-1 mark breast epithelium at risk for breast cancer development.	Pubmed	5.33e-05	0.007679	2	2	EZH2,ALDH1A1
Pubmed	28737508	Targeting NEK2 attenuates glioblastoma growth and radioresistance by destabilizing histone methyltransferase EZH2.	Pubmed	5.33e-05	0.007679	2	2	EZH2,NEK2
Pubmed	24213571	High mobility group box 1 promotes tumor cell migration through epigenetic silencing of semaphorin 3A.	Pubmed	5.33e-05	0.007679	2	2	HMGB1,SEMA3A
Pubmed	23045530	Engineered disulfide-forming amino acid substitutions interfere with a conformational change in the mismatch recognition complex Msh2-Msh6 required for mismatch repair.	Pubmed	5.33e-05	0.007679	2	2	MSH2,MSH6
Pubmed	27036951	Identification of Polycomb Group Protein EZH2-Mediated DNA Mismatch Repair Gene MSH2 in Human Uterine Fibroids.	Pubmed	5.33e-05	0.007679	2	2	EZH2,MSH2
Pubmed	28214555	Identification of a fatty acid binding protein4-UCP2 axis regulating microglial mediated neuroinflammation.	Pubmed	5.33e-05	0.007679	2	2	FABP4,UCP2
Pubmed	31230752	Long noncoding RNA TMPO-AS1 promotes progression of non-small cell lung cancer through regulating its natural antisense transcript TMPO.	Pubmed	5.33e-05	0.007679	2	2	TMPO-AS1,TMPO
Pubmed	27539729	SGO1 is involved in the DNA damage response in MYCN-amplified neuroblastoma cells.	Pubmed	5.33e-05	0.007679	2	2	MYCN,SGO1
Pubmed	27310953	Dickkopf-1 negatively regulates the expression of osteoprotegerin, a key osteoclastogenesis inhibitor, by sequestering Lrp6 in primary and metastatic lytic bone lesions.	Pubmed	5.33e-05	0.007679	2	2	TNFRSF11B,DKK1
Pubmed	22164234	Both hMutS? and hMutSﬂ DNA mismatch repair complexes participate in 5-fluorouracil cytotoxicity.	Pubmed	5.33e-05	0.007679	2	2	MSH2,MSH6
Pubmed	23209378	Regulation of early adipose commitment by Zfp521.	Pubmed	5.33e-05	0.007679	2	2	FABP4,ZNF521
Pubmed	25106712	A rare MSH2 mutation causes defective binding to hMSH6, normal hMSH2 staining, and loss of hMSH6 at advanced cancer stage.	Pubmed	5.33e-05	0.007679	2	2	MSH2,MSH6
Pubmed	24154525	Conserved molecular signatures of neurogenesis in the hippocampal subgranular zone of rodents and primates.	Pubmed	5.785e-05	0.008294	11	349	SOX2,MYCN,STEAP2,ASAP1,PLP1,PNOC,CLIC4,CIT,RHOQ,GYG1,TOP2A
Pubmed	29089450	MARK3-mediated phosphorylation of ARHGEF2 couples microtubules to the actin cytoskeleton to establish cell polarity.	Pubmed	6.091e-05	0.00869	5	57	MAPT,KIF2A,YWHAQ,CKAP2,DCLK1
Pubmed	15345747	Phosphoproteomic analysis of the developing mouse brain.	Pubmed	6.278e-05	0.008913	9	235	MAPT,PTPN12,KIF2A,BZW2,CHRAC1,IGF2BP3,CDK1,DCLK1,HDGF
Pubmed	25609649	Proteomic analyses reveal distinct chromatin-associated and soluble transcription factor complexes.	Pubmed	6.376e-05	0.009008	18	853	MYCN,LIN9,TCERG1,ADGRL2,FOXC2,NEMP1,SLC4A7,NUP107,RECQL,CMSS1,DARS2,HMGA2,EIF5B,RNASEH1,PBX3,RPA3,TOP2A,HERC5
Pubmed	24144296	Nine loci for ocular axial length identified through genome-wide association studies, including shared loci with refractive error.	Pubmed	6.626e-05	0.009316	5	58	TPRG1,LAMA2,CMSS1,HMGA2,TBC1D23
Pubmed	29955894	KAP1 facilitates reinstatement of heterochromatin after DNA replication.	Pubmed	6.944e-05	0.009715	16	704	CENPF,ACP1,DIMT1,HNRNPLL,RECQL,MSH2,DARS2,NUP35,MSH6,NOP58,IGF2BP3,ASNS,CCAR1,CDK1,TBC1D23,TOP2A
Pubmed	26678539	Mixed Lineage Leukemia 5 (MLL5) Protein Stability Is Cooperatively Regulated by O-GlcNac Transferase (OGT) and Ubiquitin Specific Protease 7 (USP7).	Pubmed	7.437e-05	0.01036	4	31	DDX50,DDX18,WDR12,TOP2A
Pubmed	29128334	A Map of Human Mitochondrial Protein Interactions Linked to Neurodegeneration Reveals New Mechanisms of Redox Homeostasis and NF-?B Signaling.	Pubmed	7.565e-05	0.01048	17	786	KIF1A,PSMA2,ACP1,HMGB1,SSB,RBM27,COPS8,YWHAQ,VDAC1,NUP107,NOP58,HMGA2,ASNS,TMPO,CDK1,RPA3,TOP2A
Pubmed	11473323	RPA governs endonuclease switching during processing of Okazaki fragments in eukaryotes.	Pubmed	8.022e-05	0.01101	3	12	DNA2,PRIM1,RPA3
Pubmed	26139524	The RNA-binding protein LIN28B regulates developmental timing in the mammalian cochlea.	Pubmed	8.022e-05	0.01101	3	12	SOX2,MYCN,HMGA2
Pubmed	30626697	Cenpj Regulates Cilia Disassembly and Neurogenesis in the Developing Mouse Cortex.	Pubmed	8.451e-05	0.01155	4	32	SOX2,NEK2,KIF2A,SCLT1
Pubmed	16919269	A global genomic transcriptional code associated with CNS-expressed genes.	Pubmed	8.821e-05	0.012	10	304	SOX2,HMGB1,NUF2,ARL6,DDX18,CYP7B1,FANCL,ARMC1,TMPO,IGSF1
Pubmed	16964243	A probability-based approach for high-throughput protein phosphorylation analysis and site localization.	Pubmed	9.478e-05	0.01236	13	503	CENPF,EZH2,WNK1,PTPN12,RBM27,MOCS2,NUP107,PPHLN1,NUP35,MSH6,EIF5B,RACGAP1,TOP2A
Pubmed	18554416	Identification of transcripts with enriched expression in the developing and adult pancreas.	Pubmed	9.812e-05	0.01236	14	576	SRSF10,PTDSS1,HMGB1,WDR75,TCERG1,RBM27,ODR4,UCP2,SFRP1,DERL1,ANXA13,NOP58,HMGA2,CENPH
Pubmed	19454010	In vitro nuclear interactome of the HIV-1 Tat protein.	Pubmed	9.975e-05	0.01236	8	195	DIMT1,DDX18,BZW2,NOP58,HMGA2,TMPO,CDK1,TOP2A
Pubmed	28077445	Human Antiviral Protein IFIX Suppresses Viral Gene Expression during Herpes Simplex Virus 1 (HSV-1) Infection and Is Counteracted by Virus-induced Proteasomal Degradation.	Pubmed	0.0001037	0.01236	9	251	SRSF10,DDX50,MAGOHB,PPHLN1,EIF5B,WDR12,MPHOSPH10,TOP2A,HERC5
Pubmed	24699063	The histone-fold complex MHF is remodeled by FANCM to recognize branched DNA and protect genome stability.	Pubmed	0.0001037	0.01236	3	13	CENPK,FAAP24,CENPH
Pubmed	25750436	MASTL promotes cyclin B1 destruction by enforcing Cdc20-independent binding of cyclin B1 to the APC/C.	Pubmed	0.0001037	0.01236	3	13	NEK2,FBXO5,CDK1
Pubmed	25621764	Translation of 5' leaders is pervasive in genes resistant to eIF2 repression.	Pubmed	0.0001037	0.01236	3	13	UCP2,AZIN1,PPP1R15B
Pubmed	29676528	E3 ubiquitin ligase RNF123 targets lamin B1 and lamin-binding proteins.	Pubmed	0.0001158	0.01236	16	736	RAB23,KIF1A,CENPF,RPS6KC1,C12orf29,NEMP1,PCDHB12,DARS2,MSH6,IGF2BP3,ASNS,PIGW,TMPO,CDK1,SAMD3,USP39
Pubmed	22664934	Comparison of tear protein levels in breast cancer patients and healthy controls using a de novo proteomic approach.	Pubmed	0.0001177	0.01236	7	149	PRTG,IGKV3-20,IGHV3-23,ANXA13,IGKC,IGLC2,IGLC3
Pubmed	11416179	All kinesin superfamily protein, KIF, genes in mouse and human.	Pubmed	0.000121	0.01236	4	35	KIF1A,KIF15,KIF2A,KIF20B
Pubmed	22678362	MMS19 assembles iron-sulfur proteins required for DNA metabolism and genomic integrity.	Pubmed	0.0001227	0.01236	7	150	SPC25,WNK1,DNA2,NUP35,PRIM1,EIF5B,USP39
Pubmed	30945288	Inflammation-dependent overexpression of c-Myc enhances CRL4	Pubmed	0.0001276	0.01236	9	258	KNTC1,HMGB1,TLK1,KIF15,WDR75,DDX18,DNA2,VDAC1,NOP58
Pubmed	20347429	MHF1-MHF2, a histone-fold-containing protein complex, participates in the Fanconi anemia pathway via FANCM.	Pubmed	0.0001313	0.01236	3	14	FANCB,FAAP24,FANCL
Pubmed	10940933	Subcellular localization of intracellular protein tyrosine phosphatases in T cells.	Pubmed	0.0001313	0.01236	3	14	ACP1,PTPN4,PTPN12
Pubmed	19896444	FoxOs cooperatively regulate diverse pathways governing neural stem cell homeostasis.	Pubmed	0.0001313	0.01236	3	14	SOX2,ASPM,SFRP1
Pubmed	12429849	Functional proteomic analysis of human nucleolus.	Pubmed	0.0001316	0.01236	6	106	DIMT1,DDX50,WDR75,NOP58,WDR12,MPHOSPH10
Pubmed	26215063	Mismatch repair gene expression in gastroesophageal cancers.	Pubmed	0.000158	0.01236	2	3	MSH2,MSH6
Pubmed	20935635	Cyclin-dependent kinases regulate epigenetic gene silencing through phosphorylation of EZH2.	Pubmed	0.000158	0.01236	2	3	EZH2,CDK1
Pubmed	16902769	Novel hMSH2, hMSH6 and hMLH1 gene mutations and microsatellite instability in sporadic colorectal cancer.	Pubmed	0.000158	0.01236	2	3	MSH2,MSH6
Pubmed	25325755	Arachidonic acid-dependent gene regulation during preadipocyte differentiation controls adipocyte potential.	Pubmed	0.000158	0.01236	2	3	PTGFR,FABP4
Pubmed	16106253	The role of MLH1, MSH2 and MSH6 in the development of multiple colorectal cancers.	Pubmed	0.000158	0.01236	2	3	MSH2,MSH6
Pubmed	25036629	Gut microbial metabolism drives transformation of MSH2-deficient colon epithelial cells.	Pubmed	0.000158	0.01236	2	3	RIPK2,MSH2
Pubmed	15613860	Value of immunohistochemical detection of DNA mismatch repair proteins in predicting germline mutation in hereditary colorectal neoplasms.	Pubmed	0.000158	0.01236	2	3	MSH2,MSH6
Pubmed	20864510	ANCCA/ATAD2 overexpression identifies breast cancer patients with poor prognosis, acting to drive proliferation and survival of triple-negative cells through control of B-Myb and EZH2.	Pubmed	0.000158	0.01236	2	3	EZH2,ATAD2
Pubmed	19861671	Risk of pancreatic cancer in families with Lynch syndrome.	Pubmed	0.000158	0.01236	2	3	MSH2,MSH6
Pubmed	24205214	Complex relationship between mismatch repair proteins and MBD4 during immunoglobulin class switch recombination.	Pubmed	0.000158	0.01236	2	3	MBD4,MSH2
Pubmed	24063855	RNA silencing of genes involved in Alzheimer's disease enhances mitochondrial function and synaptic activity.	Pubmed	0.000158	0.01236	2	3	MAPT,VDAC1
Pubmed	17454882	Prevention of colorectal cancer by colonoscopic surveillance in families with hereditary colorectal cancer.	Pubmed	0.000158	0.01236	2	3	MSH2,MSH6
Pubmed	29559340	Epidermal FABP Prevents Chemical-Induced Skin Tumorigenesis by†Regulation of TPA-Induced IFN/p53/SOX2 Pathway in†Keratinocytes.	Pubmed	0.000158	0.01236	2	3	SOX2,FABP4
Pubmed	8127873	KAP: a dual specificity phosphatase that interacts with cyclin-dependent kinases.	Pubmed	0.000158	0.01236	2	3	CDKN3,CDK1
Pubmed	15855819	Defective DNA mismatch repair in long-term (> or =3 years) survivors with pancreatic cancer.	Pubmed	0.000158	0.01236	2	3	MSH2,MSH6
Pubmed	11474654	Hereditary and somatic DNA mismatch repair gene mutations in sporadic endometrial carcinoma.	Pubmed	0.000158	0.01236	2	3	MSH2,MSH6
Pubmed	27261338	Incidence of and survival after subsequent cancers in carriers of pathogenic MMR variants with previous cancer: a report from the prospective Lynch syndrome database.	Pubmed	0.000158	0.01236	2	3	MSH2,MSH6
Pubmed	23817394	Pattern of hMLH1, hMSH2 and hMSH6 expression and clinical characteristics in a sample of Malaysian colorectal carcinoma cases.	Pubmed	0.000158	0.01236	2	3	MSH2,MSH6
Pubmed	19900449	Risk and epidemiological time trends of gastric cancer in Lynch syndrome carriers in the Netherlands.	Pubmed	0.000158	0.01236	2	3	MSH2,MSH6
Pubmed	5027703	[Rule of antibody structure. The primary structure of a monoclonal immunoglobulin L-chain of kappa-type, subgroup 3 (Bence-Jones protein Ti). IV. The complete amino acid sequence and its significance for the mechanism of antibody production].	Pubmed	0.000158	0.01236	2	3	IGKV3-20,IGKC
Pubmed	23012332	Cerebrospinal fluid biomarker supported diagnosis of Creutzfeldt-Jakob disease and rapid dementias: a longitudinal multicentre study over 10 years.	Pubmed	0.000158	0.01236	2	3	MAPT,YWHAQ
Pubmed	21252292	Novel regulation of nuclear factor-YB by miR-485-3p affects the expression of DNA topoisomerase II? and drug responsiveness.	Pubmed	0.000158	0.01236	2	3	NFYB,TOP2A
Pubmed	22278426	Serum osteoprotegerin, RANKL, and Dkk-1 levels in adults with Langerhans cell histiocytosis.	Pubmed	0.000158	0.01236	2	3	TNFRSF11B,DKK1
Pubmed	14645426	Toward new strategies to select young endometrial cancer patients for mismatch repair gene mutation analysis.	Pubmed	0.000158	0.01236	2	3	MSH2,MSH6
Pubmed	29330624	Functional transcriptomic annotation and protein-protein interaction network analysis identify NEK2, BIRC5, and TOP2A as potential targets in obese patients with luminal A breast cancer.	Pubmed	0.000158	0.01236	2	3	NEK2,TOP2A
Pubmed	21614903	The value of TOP2A, EZH2 and paxillin expression as markers of aggressive breast cancer: relationship with other prognostic factors.	Pubmed	0.000158	0.01236	2	3	EZH2,TOP2A
Pubmed	1304913	Identification of the adipocyte acid phosphatase as a PAO-sensitive tyrosyl phosphatase.	Pubmed	0.000158	0.01236	2	3	ACP1,FABP4
Pubmed	27893411	Plasma osteoprotegerin and breast cancer risk in BRCA1 and BRCA2 mutation carriers.	Pubmed	0.000158	0.01236	2	3	BRCA2,TNFRSF11B
Pubmed	19635727	Survival in women with MMR mutations and ovarian cancer: a multicentre study in Lynch syndrome kindreds.	Pubmed	0.000158	0.01236	2	3	MSH2,MSH6
Pubmed	12077254	Unraveling of the polymorphic C lambda 2-C lambda 3 amplification and the Ke+Oz- polymorphism in the human Ig lambda locus.	Pubmed	0.000158	0.01236	2	3	IGLC2,IGLC3
Pubmed	28244015	Bisphenol A Induces Sox2 in ER(+) Breast Cancer Stem-Like Cells.	Pubmed	0.000158	0.01236	2	3	SOX2,ALDH1A1
Pubmed	23457386	RANKL/OPG ratio and DKK-1 expression in primary osteoblastic cultures from osteoarthritic and osteoporotic subjects.	Pubmed	0.000158	0.01236	2	3	TNFRSF11B,DKK1
Pubmed	9774676	Interactions of human hMSH2 with hMSH3 and hMSH2 with hMSH6: examination of mutations found in hereditary nonpolyposis colorectal cancer.	Pubmed	0.000158	0.01236	2	3	MSH2,MSH6
Pubmed	18566915	Major contribution from recurrent alterations and MSH6 mutations in the Danish Lynch syndrome population.	Pubmed	0.000158	0.01236	2	3	MSH2,MSH6
Pubmed	18033691	Classification of ambiguous mutations in DNA mismatch repair genes identified in a population-based study of colorectal cancer.	Pubmed	0.000158	0.01236	2	3	MSH2,MSH6
Pubmed	29608985	A novel strategy of integrated microarray analysis identifies CENPA, CDK1 and CDC20 as a cluster of diagnostic biomarkers in lung adenocarcinoma.	Pubmed	0.000158	0.01236	2	3	CENPA,CDK1
Pubmed	20937110	Screening of the DNA mismatch repair genes MLH1, MSH2 and MSH6 in a Greek cohort of Lynch syndrome suspected families.	Pubmed	0.000158	0.01236	2	3	MSH2,MSH6
Pubmed	17651496	Co-localization of CENP-C and CENP-H to discontinuous domains of CENP-A chromatin at human neocentromeres.	Pubmed	0.000158	0.01236	2	3	CENPA,CENPH
Pubmed	10545954	HNPCC-like cancer predisposition in mice through simultaneous loss of Msh3 and Msh6 mismatch-repair protein functions.	Pubmed	0.000158	0.01236	2	3	MSH2,MSH6
Pubmed	20206180	One to 2-year surveillance intervals reduce risk of colorectal cancer in families with Lynch syndrome.	Pubmed	0.000158	0.01236	2	3	MSH2,MSH6
Pubmed	26378045	NBAT1 suppresses breast cancer metastasis by regulating DKK1 via PRC2.	Pubmed	0.000158	0.01236	2	3	EZH2,DKK1
Pubmed	28301542	DNA topoisomerase II? and mitosin expression predict meningioma recurrence better than histopathological grade and MIB-1 after initial surgery.	Pubmed	0.000158	0.01236	2	3	CENPF,TOP2A
Pubmed	27013479	Frequent mismatch-repair defects link prostate cancer to Lynch syndrome.	Pubmed	0.000158	0.01236	2	3	MSH2,MSH6
Pubmed	23622243	The histone mark H3K36me3 regulates human DNA mismatch repair through its interaction with MutS?.	Pubmed	0.000158	0.01236	2	3	MSH2,MSH6
Pubmed	24090359	Functional examination of MLH1, MSH2, and MSH6 intronic mutations identified in Danish colorectal cancer patients.	Pubmed	0.000158	0.01236	2	3	MSH2,MSH6
Pubmed	18326858	The MutSalpha-proliferating cell nuclear antigen interaction in human DNA mismatch repair.	Pubmed	0.000158	0.01236	2	3	MSH2,MSH6
Pubmed	15148369	Role of Polo-like kinase in the degradation of early mitotic inhibitor 1, a regulator of the anaphase promoting complex/cyclosome.	Pubmed	0.000158	0.01236	2	3	FBXO5,CDK1
Pubmed	11999575	Mismatch repair gene expression in malignant lymphoproliferative disorders of B-cell origin.	Pubmed	0.000158	0.01236	2	3	PMS1,MSH2
Pubmed	12034830	Interactions between p53, hMSH2-hMSH6 and HMG I(Y) on Holliday junctions and bulged bases.	Pubmed	0.000158	0.01236	2	3	MSH2,MSH6
Pubmed	18554281	Colorectal cancer in HNPCC: cumulative lifetime incidence, survival and tumour distribution. A report of 121 families with proven mutations.	Pubmed	0.000158	0.01236	2	3	MSH2,MSH6
Pubmed	10856833	Identification of factors interacting with hMSH2 in the fetal liver utilizing the yeast two-hybrid system. In vivo interaction through the C-terminal domains of hEXO1 and hMSH2 and comparative expression analysis.	Pubmed	0.000158	0.01236	2	3	MSH2,MSH6
Pubmed	20160730	MutSbeta exceeds MutSalpha in dinucleotide loop repair.	Pubmed	0.000158	0.01236	2	3	MSH2,MSH6
Pubmed	2515285	Three-dimensional structure of a light chain dimer crystallized in water. Conformational flexibility of a molecule in two crystal forms.	Pubmed	0.000158	0.01236	2	3	IGLC2,IGLC3
Pubmed	22289650	The mismatch repair system protects against intergenerational GAA repeat instability in a Friedreich ataxia mouse model.	Pubmed	0.000158	0.01236	2	3	MSH2,MSH6
Pubmed	22287095	Loss of HLA class I and mismatch repair protein expression in sporadic endometrioid endometrial carcinomas.	Pubmed	0.000158	0.01236	2	3	MSH2,MSH6
Pubmed	17785078	[Screening the hereditary nonpolyposis colorectal cancer by revised Bethesda guideline: a cohort study of 110 cases].	Pubmed	0.000158	0.01236	2	3	MSH2,MSH6
Pubmed	22857951	Molecular basis for specific regulation of neuronal kinesin-3 motors by doublecortin family proteins.	Pubmed	0.000158	0.01236	2	3	KIF1A,DCLK1
Pubmed	22456432	Expression of hMLH1, hMSH2 and hMSH6 in small intestinal carcinomas.	Pubmed	0.000158	0.01236	2	3	MSH2,MSH6
Pubmed	19215248	Cumulative lifetime incidence of extracolonic cancers in Lynch syndrome: a report of 121 families with proven mutations.	Pubmed	0.000158	0.01236	2	3	MSH2,MSH6
Pubmed	31059116	Semaphorin 3A (SEMA3A), protocadherin 9 (PCdh9), and S100 calcium binding protein A3 (S100A3) as potential biomarkers of carcinogenesis and chemoresistance of different neoplasms, including ovarian cancer - review of literature.	Pubmed	0.000158	0.01236	2	3	SEMA3A,PCDH9
Pubmed	28479321	Ska3 Phosphorylated by Cdk1 Binds Ndc80 and Recruits Ska to Kinetochores to Promote Mitotic Progression.	Pubmed	0.000158	0.01236	2	3	CDK1,SKA3
Pubmed	28781233	Phospho-H1 Decorates the Inter-chromatid Axis and Is Evicted along with Shugoshin by SET during Mitosis.	Pubmed	0.000158	0.01236	2	3	SGO1,SGO2
Pubmed	21056691	Prevalence of alterations in DNA mismatch repair genes in patients with young-onset colorectal cancer.	Pubmed	0.000158	0.01236	2	3	MSH2,MSH6
Pubmed	31662440	Expression of MMR system genes is correlated to NF-kB in patients with oral squamous cell carcinoma.	Pubmed	0.000158	0.01236	2	3	MSH2,MSH6
Pubmed	18257912	Detection of mismatch repair gene germline mutation carrier among Chinese population with colorectal cancer.	Pubmed	0.000158	0.01236	2	3	MSH2,MSH6
Pubmed	22576962	Gremlin 1, frizzled-related protein, and Dkk-1 are key regulators of human articular cartilage homeostasis.	Pubmed	0.000158	0.01236	2	3	SFRP1,DKK1
Pubmed	21068393	N-Myc and SP regulate phosphatidylserine synthase-1 expression in brain and glial cells.	Pubmed	0.000158	0.01236	2	3	MYCN,PTDSS1
Pubmed	31676716	CDK1-mediated CENP-C phosphorylation modulates CENP-A binding and mitotic kinetochore localization.	Pubmed	0.000158	0.01236	2	3	CENPA,CDK1
Pubmed	10636877	Architecture of high mobility group protein I-C.DNA complex and its perturbation upon phosphorylation by Cdc2 kinase.	Pubmed	0.000158	0.01236	2	3	HMGA2,CDK1
Pubmed	31926173	Associations of Pathogenic Variants in MLH1, MSH2, and MSH6 With Risk of Colorectal Adenomas and Tumors and With Somatic Mutations in Patients With Lynch Syndrome.	Pubmed	0.000158	0.01236	2	3	MSH2,MSH6
Pubmed	27573244	MitoNEET Deficiency Alleviates Experimental Alcoholic Steatohepatitis in Mice by Stimulating Endocrine Adiponectin-Fgf15 Axis.	Pubmed	0.000158	0.01236	2	3	CISD1,FGF19
Pubmed	30238922	Targeted Next-Generation Sequencing of	Pubmed	0.000158	0.01236	2	3	MSH2,MSH6
Pubmed	22015605	SOX2 has a crucial role in the lineage determination and proliferation of mesenchymal stem cells through Dickkopf-1 and c-MYC.	Pubmed	0.000158	0.01236	2	3	SOX2,DKK1
Pubmed	27284123	Clinicopathological Significance of the Proliferation Markers Ki67, RacGAP1, and Topoisomerase 2 Alpha in Breast Cancer.	Pubmed	0.000158	0.01236	2	3	RACGAP1,TOP2A
Pubmed	22776989	Bethesda criteria for microsatellite instability testing: impact on the detection of new cases of Lynch syndrome.	Pubmed	0.000158	0.01236	2	3	MSH2,MSH6
Pubmed	27259241	Comparative evaluation of three proliferation markers, Ki-67, TOP2A, and RacGAP1, in bronchopulmonary neuroendocrine neoplasms: Issues and prospects.	Pubmed	0.000158	0.01236	2	3	RACGAP1,TOP2A
Pubmed	11801590	Human MutY homolog, a DNA glycosylase involved in base excision repair, physically and functionally interacts with mismatch repair proteins human MutS homolog 2/human MutS homolog 6.	Pubmed	0.000158	0.01236	2	3	MSH2,MSH6
Pubmed	28813519	Expression and inhibition of BRD4, EZH2 and TOP2A in neurofibromas and malignant peripheral nerve sheath tumors.	Pubmed	0.000158	0.01236	2	3	EZH2,TOP2A
Pubmed	27407105	DDK dependent regulation of TOP2A at centromeres revealed by a chemical genetics approach.	Pubmed	0.000158	0.01236	2	3	DBF4,TOP2A
Pubmed	21076410	Components of the Hippo pathway cooperate with Nek2 kinase to regulate centrosome disjunction.	Pubmed	0.000158	0.01236	2	3	STK3,NEK2
Pubmed	21131960	CDK1-dependent phosphorylation of EZH2 suppresses methylation of H3K27 and promotes osteogenic differentiation of human mesenchymal stem cells.	Pubmed	0.000158	0.01236	2	3	EZH2,CDK1
Pubmed	25133505	The mutational spectrum of Lynch syndrome in cyprus.	Pubmed	0.000158	0.01236	2	3	MSH2,MSH6
Pubmed	25664706	Lymph node yield after colectomy for cancer: is absence of mismatch repair a factor?	Pubmed	0.000158	0.01236	2	3	MSH2,MSH6
Pubmed	15805259	A lack of DNA mismatch repair on an athymic murine background predisposes to hematologic malignancy.	Pubmed	0.000158	0.01236	2	3	MSH2,MSH6
Pubmed	28176205	Correlation between germline mutations in MMR genes and microsatellite instability in ovarian cancer specimens.	Pubmed	0.000158	0.01236	2	3	MSH2,MSH6
Pubmed	23135572	Validity of the proliferation markers Ki67, TOP2A, and RacGAP1 in molecular subgroups of breast cancer.	Pubmed	0.000158	0.01236	2	3	RACGAP1,TOP2A
Pubmed	22331944	Colorectal and other cancer risks for carriers and noncarriers from families with a DNA mismatch repair gene mutation: a prospective cohort study.	Pubmed	0.000158	0.01236	2	3	MSH2,MSH6
Pubmed	16237223	Assay validation for identification of hereditary nonpolyposis colon cancer-causing mutations in mismatch repair genes MLH1, MSH2, and MSH6.	Pubmed	0.000158	0.01236	2	3	MSH2,MSH6
Pubmed	23108051	Cdk1 interplays with Oct4 to repress differentiation of embryonic stem cells into trophectoderm.	Pubmed	0.000158	0.01236	2	3	SOX2,CDK1
Pubmed	19075283	Role for genetic anticipation in Lynch syndrome.	Pubmed	0.000158	0.01236	2	3	MSH2,MSH6
Pubmed	16203774	High frequency of hereditary colorectal cancer in Newfoundland likely involves novel susceptibility genes.	Pubmed	0.000158	0.01236	2	3	MSH2,MSH6
Pubmed	25639900	Exceptions to the rule: case studies in the prediction of pathogenicity for genetic variants in hereditary cancer genes.	Pubmed	0.000158	0.01236	2	3	BRCA2,MSH2
Pubmed	15952990	Frequency of hereditary non-polyposis colorectal cancer among Uruguayan patients with colorectal cancer.	Pubmed	0.000158	0.01236	2	3	MSH2,MSH6
Pubmed	17259174	Bcl2 impedes DNA mismatch repair by directly regulating the hMSH2-hMSH6 heterodimeric complex.	Pubmed	0.000158	0.01236	2	3	MSH2,MSH6
Pubmed	17095871	Frequency of hereditary non-polyposis colorectal cancer among unselected patients with colorectal cancer in Germany.	Pubmed	0.000158	0.01236	2	3	MSH2,MSH6
Pubmed	18972272	Risk of gynecologic cancers in Danish hereditary non-polyposis colorectal cancer families.	Pubmed	0.000158	0.01236	2	3	MSH2,MSH6
Pubmed	22879911	Detection of IGF2BP3, HOXB7, and NEK2 mRNA expression in brush cytology specimens as a new diagnostic tool in patients with biliary strictures.	Pubmed	0.000158	0.01236	2	3	NEK2,IGF2BP3
Pubmed	10713092	Differential activation of CC chemokine receptors by AOP-RANTES.	Pubmed	0.000158	0.01236	2	3	CCR3,CCL24
Pubmed	11524701	The frequency of hereditary defective mismatch repair in a prospective series of unselected colorectal carcinomas.	Pubmed	0.000158	0.01236	2	3	MSH2,MSH6
Pubmed	18624996	Molecular epidemiological and mutational analysis of DNA mismatch repair (MMR) genes in endometrial cancer patients with HNPCC-associated familial predisposition to cancer.	Pubmed	0.000158	0.01236	2	3	MSH2,MSH6
Pubmed	15139292	New insights on neuronal alterations in jimpy mutant brain.	Pubmed	0.000158	0.01236	2	3	SOX2,PLP1
Pubmed	28737489	NFATc2 enhances tumor-initiating phenotypes through the NFATc2/SOX2/ALDH axis in lung adenocarcinoma.	Pubmed	0.000158	0.01236	2	3	SOX2,ALDH1A1
Pubmed	20591884	Risk of urothelial bladder cancer in Lynch syndrome is increased, in particular among MSH2 mutation carriers.	Pubmed	0.000158	0.01236	2	3	MSH2,MSH6
Pubmed	20495877	Magnetic resonance colonography for colorectal cancer screening in patients with Lynch syndrome gene mutation.	Pubmed	0.000158	0.01236	2	3	MSH2,MSH6
Pubmed	23639551	MYCN/LIN28B/Let-7/HMGA2 pathway implicated by meta-analysis of GWAS in suppression of post-natal proliferation thereby potentially contributing to aging.	Pubmed	0.000158	0.01236	2	3	MYCN,HMGA2
Pubmed	25666508	Protein tyrosine phosphatase-PEST and ?8 integrin regulate spatiotemporal patterns of RhoGDI1 activation in migrating cells.	Pubmed	0.000158	0.01236	2	3	ITGB8,PTPN12
Pubmed	19622357	Calculation of risk of colorectal and endometrial cancer among patients with Lynch syndrome.	Pubmed	0.000158	0.01236	2	3	MSH2,MSH6
Pubmed	27566175	MST2 phosphorylation at serine 385 in mitosis inhibits its tumor suppressing activity.	Pubmed	0.000158	0.01236	2	3	STK3,CDK1
Pubmed	19369249	Cdk1-cyclin B1-mediated phosphorylation of tumor-associated microtubule-associated protein/cytoskeleton-associated protein 2 in mitosis.	Pubmed	0.000158	0.01236	2	3	CDK1,CKAP2
Pubmed	15695336	Analysis of congenital hypomyelinating Egr2Lo/Lo nerves identifies Sox2 as an inhibitor of Schwann cell differentiation and myelination.	Pubmed	0.000158	0.01236	2	3	SOX2,KCNH6
Pubmed	20484817	A retinoic acid-dependent network in the foregut controls formation of the mouse lung primordium.	Pubmed	0.000158	0.01236	2	3	SOX2,DKK1
Pubmed	27836416	Associations of defect mismatch repair genes with prognosis and heredity in sporadic colorectal cancer.	Pubmed	0.000158	0.01236	2	3	MSH2,MSH6
Pubmed	15571801	Six novel heterozygous MLH1, MSH2, and MSH6 and one homozygous MLH1 germline mutations in hereditary nonpolyposis colorectal cancer.	Pubmed	0.000158	0.01236	2	3	MSH2,MSH6
Pubmed	12816952	Identification and characterization of a cell cycle and apoptosis regulatory protein-1 as a novel mediator of apoptosis signaling by retinoid CD437.	Pubmed	0.000158	0.01236	2	3	YWHAQ,CCAR1
Pubmed	17348456	Nationwide study of clinical and molecular features of hereditary non-polyposis colorectal cancer (HNPCC) in Latvia.	Pubmed	0.000158	0.01236	2	3	MSH2,MSH6
Pubmed	30654938	Hmga2 regulation of tooth formation and association with Sox2 and Nanog expression.	Pubmed	0.000158	0.01236	2	3	SOX2,HMGA2
Pubmed	30723092	Additional loss of MSH2 and MSH6 expression in sporadic deficient mismatch repair colorectal cancer due to MLH1 promoter hypermethylation.	Pubmed	0.000158	0.01236	2	3	MSH2,MSH6
Pubmed	14961575	Mutation analysis of the MLH1, MSH2 and MSH6 genes in patients with double primary cancers of the colorectum and the endometrium: a population-based study in northern Sweden.	Pubmed	0.000158	0.01236	2	3	MSH2,MSH6
Pubmed	27716745	The degradation of EZH2 mediated by lncRNA ANCR attenuated the invasion and metastasis of breast cancer.	Pubmed	0.000158	0.01236	2	3	EZH2,CDK1
Pubmed	19723918	Germ-line mutations in mismatch repair genes associated with prostate cancer.	Pubmed	0.000158	0.01236	2	3	MSH2,MSH6
Pubmed	16388310	Transcription promotes contraction of CAG repeat tracts in human cells.	Pubmed	0.000158	0.01236	2	3	MSH2,MSH6
Pubmed	23794306	Clinical and molecular characterization of colorectal cancer in young Moroccan patients.	Pubmed	0.000158	0.01236	2	3	MSH2,MSH6
Pubmed	28772289	Association of Mismatch Repair Mutation With Age at Cancer Onset in Lynch Syndrome: Implications for Stratified Surveillance Strategies.	Pubmed	0.000158	0.01236	2	3	MSH2,MSH6
Pubmed	19540122	The carboxyl terminus of Brca2 links the disassembly of Rad51 complexes to mitotic entry.	Pubmed	0.000158	0.01236	2	3	BRCA2,CDK1
Pubmed	17485441	c-Myc transforms human mammary epithelial cells through repression of the Wnt inhibitors DKK1 and SFRP1.	Pubmed	0.000158	0.01236	2	3	SFRP1,DKK1
Pubmed	25501223	H3K27me3 may be associated with Oct4 and Sox2 in mouse preimplantation embryos.	Pubmed	0.000158	0.01236	2	3	SOX2,EZH2
Pubmed	11600610	MSH2 mutation carriers are at higher risk of cancer than MLH1 mutation carriers: a study of hereditary nonpolyposis colorectal cancer families.	Pubmed	0.000158	0.01236	2	3	MSH2,MSH6
Pubmed	20956529	Transcription elongation regulator 1 is a co-integrator of the cell fate determination factor Dachshund homolog 1.	Pubmed	0.000158	0.01236	2	3	TCERG1,FOXC2
Pubmed	26742492	RYR2, PTDSS1 and AREG genes are implicated in a Lebanese population-based study of copy number variation in autism.	Pubmed	0.000158	0.01236	2	3	PTDSS1,RYR2
Pubmed	11756455	Activation of human MutS homologs by 8-oxo-guanine DNA damage.	Pubmed	0.000158	0.01236	2	3	MSH2,MSH6
Pubmed	16807412	Identification and survival of carriers of mutations in DNA mismatch-repair genes in colon cancer.	Pubmed	0.000158	0.01236	2	3	MSH2,MSH6
Pubmed	27468915	First description of mutational analysis of MLH1, MSH2 and MSH6 in Algerian families with suspected Lynch syndrome.	Pubmed	0.000158	0.01236	2	3	MSH2,MSH6
Pubmed	15831474	Tyrosine phosphorylation regulates maturation of receptor tyrosine kinases.	Pubmed	0.000158	0.01236	2	3	PTPN12,FLT3
Pubmed	19377479	The nucleotide binding dynamics of human MSH2-MSH3 are lesion dependent.	Pubmed	0.000158	0.01236	2	3	MSH2,MSH6
Pubmed	15365995	Germline mutations in MLH1, MSH2 and MSH6 in Korean hereditary non-polyposis colorectal cancer families.	Pubmed	0.000158	0.01236	2	3	MSH2,MSH6
Pubmed	10662804	Somatic hypermutation in MutS homologue (MSH)3-, MSH6-, and MSH3/MSH6-deficient mice reveals a role for the MSH2-MSH6 heterodimer in modulating the base substitution pattern.	Pubmed	0.000158	0.01236	2	3	MSH2,MSH6
Pubmed	20028567	Cancer risk in MLH1, MSH2 and MSH6 mutation carriers; different risk profiles may influence clinical management.	Pubmed	0.000158	0.01236	2	3	MSH2,MSH6
Pubmed	28434945	Prognostic Biomarker Identification Through Integrating the Gene Signatures of Hepatocellular Carcinoma Properties.	Pubmed	0.000158	0.01236	2	3	RAD21,CDK1
Pubmed	28676900	Serum levels of the bone turnover markers dickkopf-1, osteoprotegerin, and TNF-? in knee osteoarthritis patients.	Pubmed	0.000158	0.01236	2	3	TNFRSF11B,DKK1
Pubmed	21642682	Cancer risks associated with germline mutations in MLH1, MSH2, and MSH6 genes in Lynch syndrome.	Pubmed	0.000158	0.01236	2	3	MSH2,MSH6
Pubmed	16636019	Identification of mismatch repair gene mutations in young patients with colorectal cancer and in patients with multiple tumours associated with hereditary non-polyposis colorectal cancer.	Pubmed	0.000158	0.01236	2	3	MSH2,MSH6
Pubmed	15713649	The functional region of CENP-H interacts with the Nuf2 complex that localizes to centromere during mitosis.	Pubmed	0.000158	0.01236	2	3	NUF2,CENPH
Pubmed	11318611	Cloning and characterization of 13 novel transcripts and the human RGS8 gene from the 1q25 region encompassing the hereditary prostate cancer (HPC1) locus.	Pubmed	0.0001633	0.0127	3	15	NPL,ODR4,TSEN15
Pubmed	17289582	Identification of FAAP24, a Fanconi anemia core complex protein that interacts with FANCM.	Pubmed	0.0001633	0.0127	3	15	FANCB,FAAP24,FANCL
Pubmed	25737280	Control of a neuronal morphology program by an RNA-binding zinc finger protein, Unkempt.	Pubmed	0.000165	0.01281	9	267	MFSD14B,RAD21,SLC4A7,CYRIB,MSH6,PPP1R15B,TMPO,RPA3,TOP2A
Pubmed	29346117	The deubiquitinase USP9X regulates FBW7 stability and suppresses colorectal cancer.	Pubmed	0.0001743	0.01349	5	71	PSMA2,STK3,RAD21,MSH6,EIF5B
Pubmed	22751105	Multiple myeloma-associated chromosomal translocation activates orphan snoRNA ACA11 to suppress oxidative stress.	Pubmed	0.000176	0.01358	7	159	DDX50,DDX18,NOP58,IGKC,TMPO,MPHOSPH10,USP39
Pubmed	21319273	An important role for CDK2 in G1 to S checkpoint activation and DNA damage response in human embryonic stem cells.	Pubmed	0.0001793	0.0138	11	397	ACP1,HMGB1,SSB,YWHAQ,VDAC1,MAGOHB,CLIC4,MSH2,IGF2BP3,ASNS,CDK1
[truncated: 32,089 more rows]

## Sheet: Removed-Pathway
Category	ID	Name	Source	p-value	q-value FDR B&H	Hit Count in Query List	Hit Count in Genome	Hit in Query List
[truncated: 21,914 more rows]
