# Supplementary material for: Controlling for cellular heterogeneity using single-cell deconvolution of gene expression reveals novel markers of colorectal tumors exhibiting microsatellite instability
Source: Oncotarget. 2021 Apr 13;12(8):767–82. doi: 10.18632/oncotarget.27935 (PMC8057268; doi:10.18632/oncotarget.27935)
Supplement: Supplementary file 7 [file oncotarget-12-767-s007.xlsx]

## Sheet: GeneInfo
	Ensembl	geneSymbol	moduleColor	GS.MSI	p.GS.MSI
ENSG00000083444	ENSG00000083444	PLOD1	aliceblue	0.520577	1.79e-21
ENSG00000116514	ENSG00000116514	RNF19B	aliceblue	0.453204	4.81e-16
ENSG00000179178	ENSG00000179178	TMEM125	aliceblue	0.425972	3.62e-14
ENSG00000117676	ENSG00000117676	RPS6KA1	aliceblue	0.422163	6.42e-14
ENSG00000175707	ENSG00000175707	KDF1	aliceblue	0.403524	9.62e-13
ENSG00000078808	ENSG00000078808	SDF4	aliceblue	0.378944	2.66e-11
ENSG00000126107	ENSG00000126107	HECTD3	aliceblue	0.36397	1.76e-10
ENSG00000107404	ENSG00000107404	DVL1	aliceblue	0.359944	2.88e-10
ENSG00000058453	ENSG00000058453	CROCC	aliceblue	0.357078	4.07e-10
ENSG00000117448	ENSG00000117448	AKR1A1	aliceblue	0.35089	8.49e-10
ENSG00000053371	ENSG00000053371	AKR7A2	aliceblue	0.3252	1.52e-08
ENSG00000159363	ENSG00000159363	ATP13A2	aliceblue	0.318045	3.25e-08
ENSG00000157978	ENSG00000157978	LDLRAP1	aliceblue	0.317885	3.3e-08
ENSG00000126088	ENSG00000126088	UROD	aliceblue	0.302006	1.65e-07
ENSG00000117411	ENSG00000117411	B4GALT2	aliceblue	0.298601	2.31e-07
ENSG00000116863	ENSG00000116863	ADPRS	aliceblue	0.298375	2.36e-07
ENSG00000090273	ENSG00000090273	NUDC	aliceblue	0.290294	5.11e-07
ENSG00000130762	ENSG00000130762	ARHGEF16	aliceblue	0.279562	1.38e-06
ENSG00000116221	ENSG00000116221	MRPL37	aliceblue	0.272921	2.49e-06
ENSG00000090432	ENSG00000090432	MUL1	aliceblue	0.265425	4.76e-06
ENSG00000198746	ENSG00000198746	GPATCH3	aliceblue	0.258647	8.43e-06
ENSG00000127054	ENSG00000127054	INTS11	aliceblue	0.25436	1.2e-05
ENSG00000121900	ENSG00000121900	TMEM54	aliceblue	0.248556	1.92e-05
ENSG00000244038	ENSG00000244038	DDOST	aliceblue	0.247666	2.06e-05
ENSG00000175130	ENSG00000175130	MARCKSL1	aliceblue	0.244577	2.62e-05
ENSG00000178821	ENSG00000178821	TMEM52	aliceblue	0.240677	3.55e-05
ENSG00000157916	ENSG00000157916	RER1	aliceblue	0.239865	3.78e-05
ENSG00000142655	ENSG00000142655	PEX14	aliceblue	0.237866	4.41e-05
ENSG00000159479	ENSG00000159479	MED8	aliceblue	0.236777	4.79e-05
ENSG00000180098	ENSG00000180098	TRNAU1AP	aliceblue	0.233114	6.31e-05
ENSG00000157881	ENSG00000157881	PANK4	aliceblue	0.229886	8.01e-05
ENSG00000169972	ENSG00000169972	PUSL1	aliceblue	0.224306	0.00012016
ENSG00000197568	ENSG00000197568	HHLA3	aliceblue	0.22418	0.00012125
ENSG00000187147	ENSG00000187147	RNF220	aliceblue	0.222595	0.0001358
ENSG00000188976	ENSG00000188976	NOC2L	aliceblue	0.221735	0.00014436
ENSG00000224051	ENSG00000224051	CPTP	aliceblue	0.221259	0.00014932
ENSG00000055070	ENSG00000055070	SZRD1	aliceblue	0.218388	0.00018272
ENSG00000151715	ENSG00000151715	TMEM45B	aliceblue	0.217853	0.00018968
ENSG00000066322	ENSG00000066322	ELOVL1	aliceblue	0.213866	0.00024983
ENSG00000084623	ENSG00000084623	EIF3I	aliceblue	0.210563	0.00031269
ENSG00000142634	ENSG00000142634	EFHD2	aliceblue	0.210234	0.0003197
ENSG00000180198	ENSG00000180198	RCC1	aliceblue	0.207023	0.00039622
ENSG00000078369	ENSG00000078369	GNB1	aliceblue	0.206696	0.0004049
ENSG00000041988	ENSG00000041988	THAP3	aliceblue	0.199049	0.00066581
ENSG00000158747	ENSG00000158747	NBL1	aliceblue	0.198643	0.00068326
ENSG00000175756	ENSG00000175756	AURKAIP1	aliceblue	0.196252	0.00079506
ENSG00000162517	ENSG00000162517	PEF1	aliceblue	0.188435	0.00128916
ENSG00000137699	ENSG00000137699	TRIM29	aliceblue	0.187621	0.00135423
ENSG00000157870	ENSG00000157870	PRXL2B	aliceblue	0.186515	0.00144751
ENSG00000197785	ENSG00000197785	ATAD3A	aliceblue	0.182699	0.00181644
ENSG00000177674	ENSG00000177674	AGTRAP	aliceblue	0.180504	0.00206576
ENSG00000011009	ENSG00000011009	LYPLA2	aliceblue	0.177413	0.00247002
ENSG00000067606	ENSG00000067606	PRKCZ	aliceblue	0.177333	0.00248125
ENSG00000116685	ENSG00000116685	KIAA2013	aliceblue	0.171192	0.00350892
ENSG00000204160	ENSG00000204160	ZDHHC18	aliceblue	0.170278	0.00369113
ENSG00000116688	ENSG00000116688	MFN2	aliceblue	0.167945	0.00419582
ENSG00000132773	ENSG00000132773	TOE1	aliceblue	0.166524	0.00453292
ENSG00000116786	ENSG00000116786	PLEKHM2	aliceblue	0.166343	0.00457751
ENSG00000116809	ENSG00000116809	ZBTB17	aliceblue	0.155048	0.00828152
ENSG00000130764	ENSG00000130764	LRRC47	aliceblue	0.152009	0.00965329
ENSG00000116213	ENSG00000116213	WRAP73	aliceblue	0.150591	0.0103596
ENSG00000057757	ENSG00000057757	PITHD1	aliceblue	0.148841	0.0112942
ENSG00000158109	ENSG00000158109	TPRG1L	aliceblue	0.140906	0.0165304
ENSG00000242485	ENSG00000242485	MRPL20	aliceblue	0.136672	0.0201108
ENSG00000040487	ENSG00000040487	SLC66A1	aliceblue	0.136651	0.0201307
ENSG00000117305	ENSG00000117305	HMGCL	aliceblue	0.135997	0.0207399
ENSG00000163866	ENSG00000163866	SMIM12	aliceblue	0.135807	0.0209199
ENSG00000164008	ENSG00000164008	C1orf50	aliceblue	0.134916	0.0217827
ENSG00000117308	ENSG00000117308	GALE	aliceblue	0.134845	0.0218534
ENSG00000142657	ENSG00000142657	PGD	aliceblue	0.133969	0.0227333
ENSG00000132881	ENSG00000132881	CPLANE2	aliceblue	0.130861	0.0261101
ENSG00000126067	ENSG00000126067	PSMB2	aliceblue	0.123974	0.0351554
ENSG00000224870	ENSG00000224870	MRPL20-AS1	aliceblue	0.122994	0.0366382
ENSG00000126106	ENSG00000126106	TMEM53	aliceblue	0.122016	0.0381692
ENSG00000008130	ENSG00000008130	NADK	aliceblue	0.119787	0.0418624
ENSG00000162396	ENSG00000162396	PARS2	aliceblue	0.118415	0.0442826
ENSG00000121775	ENSG00000121775	TMEM39B	aliceblue	0.109209	0.0637305
ENSG00000160087	ENSG00000160087	UBE2J2	aliceblue	0.103389	0.0793111
ENSG00000188807	ENSG00000188807	TMEM201	aliceblue	0.100499	0.0881209
ENSG00000132879	ENSG00000132879	FBXO44	aliceblue	0.0863842	0.142947
ENSG00000157911	ENSG00000157911	PEX10	aliceblue	-0.0849174	0.149884
ENSG00000077549	ENSG00000077549	CAPZB	aliceblue	0.0722429	0.220798
ENSG00000266472	ENSG00000266472	MRPS21	aliceblue	0.0577235	0.328142
ENSG00000181817	ENSG00000181817	LSM10	aliceblue	0.0550411	0.351156
ENSG00000117410	ENSG00000117410	ATP6V0B	aliceblue	0.0509188	0.388452
ENSG00000117408	ENSG00000117408	IPO13	aliceblue	0.0491557	0.405111
ENSG00000028137	ENSG00000028137	TNFRSF1B	aliceblue	0.0433014	0.463389
ENSG00000186501	ENSG00000186501	TMEM222	aliceblue	0.0328923	0.577598
ENSG00000162496	ENSG00000162496	DHRS3	aliceblue	-0.0244086	0.679454
ENSG00000084072	ENSG00000084072	PPIE	aliceblue	0.0223713	0.704902
ENSG00000116691	ENSG00000116691	MIIP	aliceblue	-0.0177378	0.763979
ENSG00000237276	ENSG00000237276	ANO7L1	aliceblue	0.0171139	0.772048
ENSG00000117419	ENSG00000117419	ERI3	aliceblue	-0.0159774	0.78681
ENSG00000116353	ENSG00000116353	MECR	aliceblue	-0.0127025	0.829756
ENSG00000132768	ENSG00000132768	DPH2	aliceblue	0.00253189	0.965817
ENSG00000137106	ENSG00000137106	GRHPR	antiquewhite	0.314869	4.52e-08
ENSG00000164967	ENSG00000164967	RPP25L	antiquewhite	0.19793	0.00071499
ENSG00000136933	ENSG00000136933	RABEPK	antiquewhite	-0.19744	0.00073755
ENSG00000137038	ENSG00000137038	DMAC1	antiquewhite	-0.160145	0.0063663
ENSG00000107175	ENSG00000107175	CREB3	antiquewhite	0.139145	0.0179453
ENSG00000095380	ENSG00000095380	NANS	antiquewhite	0.112129	0.0569172
ENSG00000164978	ENSG00000164978	NUDT2	antiquewhite	0.111151	0.0591306
ENSG00000122705	ENSG00000122705	CLTA	antiquewhite	-0.103935	0.0777301
ENSG00000137133	ENSG00000137133	HINT2	antiquewhite	0.0616156	0.296523
ENSG00000137100	ENSG00000137100	DCTN3	antiquewhite	-0.0493279	0.403465
ENSG00000147955	ENSG00000147955	SIGMAR1	antiquewhite	0.0335583	0.569914
ENSG00000165283	ENSG00000165283	STOML2	antiquewhite	0.0127765	0.828778
ENSG00000167112	ENSG00000167112	TRUB2	antiquewhite	-0.0107036	0.856228
ENSG00000233937	ENSG00000233937		antiquewhite1	-0.408497	4.75e-13
ENSG00000279048	ENSG00000279048		antiquewhite1	-0.406709	6.13e-13
ENSG00000275964	ENSG00000275964		antiquewhite1	-0.351088	8.3e-10
ENSG00000261437	ENSG00000261437		antiquewhite1	-0.340978	2.67e-09
ENSG00000261455	ENSG00000261455	LINC01003	antiquewhite1	-0.336077	4.63e-09
ENSG00000250903	ENSG00000250903	GMDS-DT	antiquewhite1	-0.308907	8.31e-08
ENSG00000279227	ENSG00000279227		antiquewhite1	-0.305879	1.13e-07
ENSG00000267321	ENSG00000267321	SNHG30	antiquewhite1	-0.299274	2.16e-07
ENSG00000236423	ENSG00000236423	LINC01134	antiquewhite1	-0.295879	3e-07
ENSG00000260992	ENSG00000260992	DOCK9-DT	antiquewhite1	-0.292316	4.22e-07
ENSG00000277283	ENSG00000277283		antiquewhite1	-0.288921	5.81e-07
ENSG00000237950	ENSG00000237950		antiquewhite1	-0.28126	1.18e-06
ENSG00000224424	ENSG00000224424	PRKAR2A-AS1	antiquewhite1	-0.27859	1.5e-06
ENSG00000231327	ENSG00000231327	LINC01816	antiquewhite1	-0.265987	4.54e-06
ENSG00000270761	ENSG00000270761		antiquewhite1	-0.257411	9.34e-06
ENSG00000261188	ENSG00000261188		antiquewhite1	-0.256967	9.69e-06
ENSG00000216895	ENSG00000216895		antiquewhite1	-0.250978	1.58e-05
ENSG00000227540	ENSG00000227540		antiquewhite1	-0.241898	3.23e-05
ENSG00000258056	ENSG00000258056		antiquewhite1	-0.237043	4.69e-05
ENSG00000273355	ENSG00000273355		antiquewhite1	-0.230581	7.61e-05
ENSG00000223400	ENSG00000223400		antiquewhite1	-0.229215	8.42e-05
ENSG00000272686	ENSG00000272686	WASL-DT	antiquewhite1	-0.227788	9.34e-05
ENSG00000228175	ENSG00000228175	GEMIN8P4	antiquewhite1	-0.221928	0.00014239
ENSG00000271646	ENSG00000271646		antiquewhite1	0.221354	0.00014831
ENSG00000260018	ENSG00000260018		antiquewhite1	0.219528	0.00016869
ENSG00000271888	ENSG00000271888		antiquewhite1	-0.218987	0.00017523
ENSG00000221821	ENSG00000221821	C6orf226	antiquewhite1	0.204368	0.00047197
ENSG00000272086	ENSG00000272086		antiquewhite1	-0.203082	0.00051333
ENSG00000273270	ENSG00000273270		antiquewhite1	-0.202399	0.00053663
ENSG00000238058	ENSG00000238058		antiquewhite1	-0.202	0.0005507
ENSG00000259943	ENSG00000259943		antiquewhite1	-0.200202	0.00061842
ENSG00000274270	ENSG00000274270		antiquewhite1	-0.199993	0.00062677
ENSG00000214708	ENSG00000214708		antiquewhite1	-0.199986	0.00062706
ENSG00000273344	ENSG00000273344	PAXIP1-AS1	antiquewhite1	-0.199064	0.00066516
ENSG00000280649	ENSG00000280649		antiquewhite1	-0.198893	0.00067245
ENSG00000229980	ENSG00000229980	TOB1-AS1	antiquewhite1	-0.198431	0.00069259
ENSG00000277969	ENSG00000277969		antiquewhite1	-0.197077	0.00075471
ENSG00000261526	ENSG00000261526		antiquewhite1	-0.196729	0.00077153
ENSG00000268858	ENSG00000268858		antiquewhite1	-0.196702	0.00077282
ENSG00000273162	ENSG00000273162		antiquewhite1	-0.196209	0.00079724
ENSG00000166246	ENSG00000166246	C16orf71	antiquewhite1	0.196167	0.00079935
ENSG00000188825	ENSG00000188825	LINC00910	antiquewhite1	-0.186959	0.00140934
ENSG00000179743	ENSG00000179743		antiquewhite1	-0.180753	0.00203595
ENSG00000228084	ENSG00000228084		antiquewhite1	-0.177033	0.00252439
ENSG00000232671	ENSG00000232671	ZNF687-AS1	antiquewhite1	-0.175745	0.00271687
ENSG00000273456	ENSG00000273456		antiquewhite1	-0.175567	0.0027444
ENSG00000273391	ENSG00000273391		antiquewhite1	-0.172904	0.00318935
ENSG00000268996	ENSG00000268996	MAN1B1-DT	antiquewhite1	-0.171796	0.00339296
ENSG00000221883	ENSG00000221883	ARIH2OS	antiquewhite1	-0.171413	0.00346616
ENSG00000248275	ENSG00000248275	TRIM52-AS1	antiquewhite1	-0.169581	0.00383588
ENSG00000243926	ENSG00000243926	TIPARP-AS1	antiquewhite1	-0.169151	0.00392777
ENSG00000271270	ENSG00000271270	TMCC1-AS1	antiquewhite1	-0.168735	0.00401826
ENSG00000225335	ENSG00000225335		antiquewhite1	-0.168063	0.00416879
ENSG00000272106	ENSG00000272106		antiquewhite1	0.165012	0.00491815
ENSG00000203497	ENSG00000203497	PDCD4-AS1	antiquewhite1	-0.163869	0.00522864
ENSG00000263843	ENSG00000263843		antiquewhite1	-0.161592	0.0059001
ENSG00000274104	ENSG00000274104		antiquewhite1	-0.161428	0.00595162
ENSG00000280161	ENSG00000280161		antiquewhite1	-0.158543	0.00692055
ENSG00000260572	ENSG00000260572		antiquewhite1	-0.156972	0.00750533
ENSG00000260708	ENSG00000260708		antiquewhite1	0.155482	0.00810037
ENSG00000229891	ENSG00000229891	LINC01315	antiquewhite1	-0.149538	0.0109134
ENSG00000234028	ENSG00000234028	EIF2AK3-DT	antiquewhite1	-0.146394	0.0127257
ENSG00000260083	ENSG00000260083	MIR762HG	antiquewhite1	0.142754	0.0151512
ENSG00000237310	ENSG00000237310		antiquewhite1	-0.141628	0.015979
ENSG00000260805	ENSG00000260805		antiquewhite1	-0.140721	0.0166744
ENSG00000278238	ENSG00000278238		antiquewhite1	-0.138094	0.0188399
ENSG00000259877	ENSG00000259877		antiquewhite1	-0.135234	0.0214717
ENSG00000272853	ENSG00000272853		antiquewhite1	-0.132143	0.0246681
ENSG00000272523	ENSG00000272523	LINC01023	antiquewhite1	-0.128419	0.0290579
ENSG00000270006	ENSG00000270006		antiquewhite1	0.126588	0.03145
ENSG00000227199	ENSG00000227199	ST7-AS1	antiquewhite1	-0.124359	0.0345872
ENSG00000267296	ENSG00000267296	CEBPA-DT	antiquewhite1	-0.121735	0.0386183
ENSG00000272288	ENSG00000272288		antiquewhite1	0.117996	0.0450438
ENSG00000259802	ENSG00000259802		antiquewhite1	-0.115111	0.0505929
ENSG00000229589	ENSG00000229589	ACVR2B-AS1	antiquewhite1	-0.112574	0.0559346
ENSG00000273080	ENSG00000273080		antiquewhite1	-0.111447	0.0584539
ENSG00000236810	ENSG00000236810	ELOA-AS1	antiquewhite1	0.106722	0.0700486
ENSG00000245556	ENSG00000245556	SCAMP1-AS1	antiquewhite1	-0.10255	0.0817902
ENSG00000257135	ENSG00000257135	ODC1-DT	antiquewhite1	-0.101208	0.0858892
ENSG00000177383	ENSG00000177383	MAGEF1	antiquewhite1	0.100305	0.0887397
ENSG00000273702	ENSG00000273702		antiquewhite1	-0.100157	0.0892126
ENSG00000255508	ENSG00000255508		antiquewhite1	0.0961802	0.102729
ENSG00000260081	ENSG00000260081		antiquewhite1	0.0906083	0.124335
ENSG00000164898	ENSG00000164898	FMC1	antiquewhite1	0.0899815	0.126972
ENSG00000270170	ENSG00000270170	NCBP2AS2	antiquewhite1	-0.0883434	0.134066
ENSG00000221990	ENSG00000221990	EXOC3-AS1	antiquewhite1	0.0859404	0.145019
ENSG00000267100	ENSG00000267100	ILF3-DT	antiquewhite1	-0.0806489	0.171526
ENSG00000229951	ENSG00000229951		antiquewhite1	-0.0802815	0.173492
ENSG00000273117	ENSG00000273117		antiquewhite1	-0.0794368	0.178076
ENSG00000255517	ENSG00000255517		antiquewhite1	-0.0763799	0.195416
ENSG00000272758	ENSG00000272758		antiquewhite1	0.0757246	0.199288
ENSG00000269176	ENSG00000269176		antiquewhite1	0.0756864	0.199515
ENSG00000218510	ENSG00000218510	LINC00339	antiquewhite1	-0.0723379	0.220191
ENSG00000253210	ENSG00000253210		antiquewhite1	-0.0703901	0.232899
ENSG00000262587	ENSG00000262587		antiquewhite1	-0.0677188	0.251155
ENSG00000277142	ENSG00000277142	LINC00235	antiquewhite1	-0.0676762	0.251454
ENSG00000270049	ENSG00000270049		antiquewhite1	-0.0665505	0.259444
ENSG00000276791	ENSG00000276791		antiquewhite1	-0.0647563	0.272538
ENSG00000272931	ENSG00000272931		antiquewhite1	0.0623109	0.291096
ENSG00000234694	ENSG00000234694		antiquewhite1	-0.0572274	0.332323
ENSG00000260219	ENSG00000260219	CD2BP2-DT	antiquewhite1	0.0570148	0.334126
ENSG00000260806	ENSG00000260806		antiquewhite1	-0.0543073	0.357624
ENSG00000231770	ENSG00000231770	TMEM44-AS1	antiquewhite1	-0.0541157	0.359326
ENSG00000275494	ENSG00000275494		antiquewhite1	0.0512135	0.385709
ENSG00000281912	ENSG00000281912	LINC01144	antiquewhite1	-0.0495322	0.401518
ENSG00000270175	ENSG00000270175		antiquewhite1	0.0473309	0.422791
ENSG00000255135	ENSG00000255135		antiquewhite1	-0.0466774	0.429231
ENSG00000256628	ENSG00000256628	ZBTB11-AS1	antiquewhite1	-0.0450418	0.445595
ENSG00000257261	ENSG00000257261		antiquewhite1	-0.0449335	0.446691
ENSG00000257702	ENSG00000257702	LBX2-AS1	antiquewhite1	0.0407018	0.490686
ENSG00000231856	ENSG00000231856		antiquewhite1	-0.0380289	0.519626
ENSG00000224165	ENSG00000224165	DNAJC27-AS1	antiquewhite1	-0.0375005	0.525449
ENSG00000271737	ENSG00000271737		antiquewhite1	-0.0324138	0.583149
ENSG00000180425	ENSG00000180425	C11orf71	antiquewhite1	0.0275344	0.641112
ENSG00000145022	ENSG00000145022	TCTA	antiquewhite1	0.0263184	0.655922
ENSG00000278376	ENSG00000278376		antiquewhite1	-0.0261124	0.658444
ENSG00000230513	ENSG00000230513	THAP7-AS1	antiquewhite1	0.0249113	0.673227
ENSG00000270673	ENSG00000270673	YTHDF3-AS1	antiquewhite1	0.0240056	0.684459
ENSG00000278385	ENSG00000278385		antiquewhite1	0.022036	0.709124
ENSG00000276728	ENSG00000276728		antiquewhite1	0.018755	0.750878
ENSG00000235453	ENSG00000235453	SMIM27	antiquewhite1	-0.0181631	0.758493
ENSG00000255153	ENSG00000255153	TOLLIP-AS1	antiquewhite1	0.0128124	0.828305
ENSG00000260274	ENSG00000260274		antiquewhite1	-0.0125546	0.831708
ENSG00000256073	ENSG00000256073	URB1-AS1	antiquewhite1	0.0101036	0.864207
ENSG00000260267	ENSG00000260267		antiquewhite1	-0.0045453	0.938675
ENSG00000247121	ENSG00000247121		antiquewhite1	-0.004051	0.945333
ENSG00000271869	ENSG00000271869		antiquewhite1	0.00391069	0.947223
ENSG00000221916	ENSG00000221916	C19orf73	antiquewhite1	0.00300691	0.959408
ENSG00000250222	ENSG00000250222		antiquewhite1	-0.0024847	0.966453
ENSG00000255568	ENSG00000255568	BRWD1-AS2	antiquewhite1	0.00063645	0.991405
ENSG00000072310	ENSG00000072310	SREBF1	antiquewhite2	0.564554	1e-25
ENSG00000174292	ENSG00000174292	TNK1	antiquewhite2	0.556604	6.55e-25
ENSG00000128203	ENSG00000128203	ASPHD2	antiquewhite2	0.54263	1.58e-23
ENSG00000154914	ENSG00000154914	USP43	antiquewhite2	0.526779	4.91e-22
ENSG00000166579	ENSG00000166579	NDEL1	antiquewhite2	0.525777	6.06e-22
ENSG00000177370	ENSG00000177370	TIMM22	antiquewhite2	0.508293	2.16e-20
ENSG00000177731	ENSG00000177731	FLII	antiquewhite2	0.49398	3.47e-19
ENSG00000196544	ENSG00000196544	BORCS6	antiquewhite2	0.491882	5.16e-19
ENSG00000141499	ENSG00000141499	WRAP53	antiquewhite2	0.490819	6.31e-19
ENSG00000175826	ENSG00000175826	CTDNEP1	antiquewhite2	0.488472	9.78e-19
ENSG00000011295	ENSG00000011295	TTC19	antiquewhite2	0.479116	5.43e-18
ENSG00000141503	ENSG00000141503	MINK1	antiquewhite2	0.472496	1.77e-17
ENSG00000006744	ENSG00000006744	ELAC2	antiquewhite2	0.469507	3e-17
ENSG00000184956	ENSG00000184956	MUC6	antiquewhite2	0.469405	3.05e-17
ENSG00000171861	ENSG00000171861	MRM3	antiquewhite2	0.469247	3.13e-17
ENSG00000167705	ENSG00000167705	RILP	antiquewhite2	0.465722	5.78e-17
ENSG00000154319	ENSG00000154319	FAM167A	antiquewhite2	0.464912	6.65e-17
ENSG00000183196	ENSG00000183196	CHST6	antiquewhite2	0.462171	1.06e-16
ENSG00000101298	ENSG00000101298	SNPH	antiquewhite2	0.458169	2.1e-16
ENSG00000131899	ENSG00000131899	LLGL1	antiquewhite2	0.458009	2.16e-16
ENSG00000171953	ENSG00000171953	ATPAF2	antiquewhite2	0.454455	3.91e-16
ENSG00000188522	ENSG00000188522	FAM83G	antiquewhite2	0.454116	4.14e-16
ENSG00000179409	ENSG00000179409	GEMIN4	antiquewhite2	0.453488	4.59e-16
ENSG00000145832	ENSG00000145832	SLC25A48	antiquewhite2	0.453184	4.83e-16
ENSG00000170425	ENSG00000170425	ADORA2B	antiquewhite2	0.448779	9.97e-16
ENSG00000131015	ENSG00000131015	ULBP2	antiquewhite2	0.447762	1.18e-15
ENSG00000040633	ENSG00000040633	PHF23	antiquewhite2	0.44636	1.48e-15
ENSG00000108561	ENSG00000108561	C1QBP	antiquewhite2	0.444895	1.87e-15
ENSG00000174231	ENSG00000174231	PRPF8	antiquewhite2	0.44459	1.97e-15
ENSG00000157613	ENSG00000157613	CREB3L1	antiquewhite2	0.443937	2.19e-15
ENSG00000132507	ENSG00000132507	EIF5A	antiquewhite2	0.443501	2.35e-15
ENSG00000072210	ENSG00000072210	ALDH3A2	antiquewhite2	0.438061	5.58e-15
ENSG00000177427	ENSG00000177427	MIEF2	antiquewhite2	0.437588	6.01e-15
ENSG00000221926	ENSG00000221926	TRIM16	antiquewhite2	0.43709	6.5e-15
ENSG00000197879	ENSG00000197879	MYO1C	antiquewhite2	0.436431	7.21e-15
ENSG00000034152	ENSG00000034152	MAP2K3	antiquewhite2	0.433663	1.11e-14
ENSG00000141252	ENSG00000141252	VPS53	antiquewhite2	0.433526	1.13e-14
ENSG00000181284	ENSG00000181284	TMEM102	antiquewhite2	0.432877	1.25e-14
ENSG00000129255	ENSG00000129255	MPDU1	antiquewhite2	0.431382	1.58e-14
ENSG00000108557	ENSG00000108557	RAI1	antiquewhite2	0.428384	2.51e-14
ENSG00000072134	ENSG00000072134	EPN2	antiquewhite2	0.424154	4.76e-14
ENSG00000131019	ENSG00000131019	ULBP3	antiquewhite2	0.423736	5.07e-14
ENSG00000161920	ENSG00000161920	MED11	antiquewhite2	0.422765	5.87e-14
ENSG00000167740	ENSG00000167740	CYB5D2	antiquewhite2	0.420142	8.68e-14
ENSG00000127774	ENSG00000127774	EMC6	antiquewhite2	0.418377	1.13e-13
ENSG00000170291	ENSG00000170291	ELP5	antiquewhite2	0.41114	3.25e-13
ENSG00000183011	ENSG00000183011	NAA38	antiquewhite2	0.409858	3.91e-13
ENSG00000161921	ENSG00000161921	CXCL16	antiquewhite2	0.40515	7.64e-13
ENSG00000108963	ENSG00000108963	DPH1	antiquewhite2	0.404068	8.91e-13
ENSG00000005513	ENSG00000005513	SOX8	antiquewhite2	0.402346	1.13e-12
ENSG00000167699	ENSG00000167699	GLOD4	antiquewhite2	0.401032	1.36e-12
ENSG00000197324	ENSG00000197324	LRP10	antiquewhite2	0.396519	2.55e-12
ENSG00000125657	ENSG00000125657	TNFSF9	antiquewhite2	0.396399	2.59e-12
ENSG00000167695	ENSG00000167695	TLCD3A	antiquewhite2	0.396318	2.62e-12
ENSG00000141034	ENSG00000141034	GID4	antiquewhite2	0.393642	3.78e-12
ENSG00000167721	ENSG00000167721	TSR1	antiquewhite2	0.393083	4.07e-12
ENSG00000220205	ENSG00000220205	VAMP2	antiquewhite2	0.392808	4.23e-12
ENSG00000129219	ENSG00000129219	PLD2	antiquewhite2	0.391243	5.23e-12
ENSG00000133028	ENSG00000133028	SCO1	antiquewhite2	0.388541	7.52e-12
ENSG00000177302	ENSG00000177302	TOP3A	antiquewhite2	0.386581	9.76e-12
ENSG00000129250	ENSG00000129250	KIF1C	antiquewhite2	0.38391	1.39e-11
ENSG00000074755	ENSG00000074755	ZZEF1	antiquewhite2	0.382721	1.63e-11
ENSG00000108518	ENSG00000108518	PFN1	antiquewhite2	0.38261	1.65e-11
ENSG00000175662	ENSG00000175662	TOM1L2	antiquewhite2	0.380541	2.16e-11
ENSG00000181350	ENSG00000181350	LRRC75A	antiquewhite2	0.380236	2.25e-11
ENSG00000108509	ENSG00000108509	CAMTA2	antiquewhite2	0.379407	2.5e-11
ENSG00000091640	ENSG00000091640	SPAG7	antiquewhite2	0.378106	2.96e-11
ENSG00000181873	ENSG00000181873	IBA57	antiquewhite2	0.377943	3.03e-11
ENSG00000181222	ENSG00000181222	POLR2A	antiquewhite2	0.375566	4.11e-11
ENSG00000070366	ENSG00000070366	SMG6	antiquewhite2	0.375199	4.31e-11
ENSG00000260807	ENSG00000260807	CEROX1	antiquewhite2	0.371499	6.89e-11
ENSG00000141026	ENSG00000141026	MED9	antiquewhite2	0.371407	6.97e-11
ENSG00000161955	ENSG00000161955	TNFSF13	antiquewhite2	0.36323	1.93e-10
ENSG00000132383	ENSG00000132383	RPA1	antiquewhite2	0.357531	3.85e-10
ENSG00000178971	ENSG00000178971	CTC1	antiquewhite2	0.355906	4.68e-10
ENSG00000233223	ENSG00000233223		antiquewhite2	0.355045	5.19e-10
ENSG00000170315	ENSG00000170315	UBB	antiquewhite2	0.350941	8.44e-10
ENSG00000134574	ENSG00000134574	DDB2	antiquewhite2	0.350931	8.45e-10
ENSG00000108953	ENSG00000108953	YWHAE	antiquewhite2	0.350218	9.19e-10
ENSG00000141644	ENSG00000141644	MBD1	antiquewhite2	0.350152	9.26e-10
ENSG00000167716	ENSG00000167716	WDR81	antiquewhite2	0.349032	1.06e-09
ENSG00000274180	ENSG00000274180	NATD1	antiquewhite2	0.347356	1.28e-09
ENSG00000141258	ENSG00000141258	SGSM2	antiquewhite2	0.347187	1.31e-09
ENSG00000170037	ENSG00000170037	CNTROB	antiquewhite2	0.34704	1.33e-09
ENSG00000108641	ENSG00000108641	B9D1	antiquewhite2	0.346687	1.39e-09
ENSG00000132361	ENSG00000132361	CLUH	antiquewhite2	0.344382	1.81e-09
ENSG00000186188	ENSG00000186188	FFAR4	antiquewhite2	0.341938	2.39e-09
ENSG00000142507	ENSG00000142507	PSMB6	antiquewhite2	0.341926	2.4e-09
ENSG00000124422	ENSG00000124422	USP22	antiquewhite2	0.341206	2.6e-09
ENSG00000006695	ENSG00000006695	COX10	antiquewhite2	0.340264	2.89e-09
ENSG00000004975	ENSG00000004975	DVL2	antiquewhite2	0.338995	3.34e-09
ENSG00000089723	ENSG00000089723	OTUB2	antiquewhite2	0.338219	3.64e-09
ENSG00000137767	ENSG00000137767	SQOR	antiquewhite2	0.338184	3.66e-09
ENSG00000108528	ENSG00000108528	SLC25A11	antiquewhite2	0.337315	4.03e-09
ENSG00000132376	ENSG00000132376	INPP5K	antiquewhite2	0.336868	4.24e-09
ENSG00000124920	ENSG00000124920	MYRF	antiquewhite2	0.336668	4.34e-09
ENSG00000099337	ENSG00000099337	KCNK6	antiquewhite2	0.334245	5.68e-09
ENSG00000091542	ENSG00000091542	ALKBH5	antiquewhite2	0.334134	5.75e-09
ENSG00000129245	ENSG00000129245	FXR2	antiquewhite2	0.333429	6.22e-09
ENSG00000263050	ENSG00000263050		antiquewhite2	0.33306	6.47e-09
ENSG00000178184	ENSG00000178184	PARD6G	antiquewhite2	0.332139	7.17e-09
ENSG00000108523	ENSG00000108523	RNF167	antiquewhite2	0.329896	9.16e-09
ENSG00000178307	ENSG00000178307	TMEM11	antiquewhite2	0.329196	9.89e-09
ENSG00000183914	ENSG00000183914	DNAH2	antiquewhite2	0.328718	1.04e-08
ENSG00000004660	ENSG00000004660	CAMKK1	antiquewhite2	0.328154	1.11e-08
ENSG00000133030	ENSG00000133030	MPRIP	antiquewhite2	0.327985	1.13e-08
ENSG00000178921	ENSG00000178921	PFAS	antiquewhite2	0.326412	1.34e-08
ENSG00000154217	ENSG00000154217	PITPNC1	antiquewhite2	0.326147	1.38e-08
ENSG00000219200	ENSG00000219200	RNASEK	antiquewhite2	0.321722	2.21e-08
ENSG00000153395	ENSG00000153395	LPCAT1	antiquewhite2	0.320338	2.55e-08
ENSG00000167193	ENSG00000167193	CRK	antiquewhite2	0.317322	3.5e-08
ENSG00000165272	ENSG00000165272	AQP3	antiquewhite2	0.317116	3.58e-08
ENSG00000141456	ENSG00000141456	PELP1	antiquewhite2	0.315612	4.18e-08
ENSG00000181031	ENSG00000181031	RPH3AL	antiquewhite2	0.315043	4.44e-08
ENSG00000215041	ENSG00000215041	NEURL4	antiquewhite2	0.314957	4.48e-08
ENSG00000141510	ENSG00000141510	TP53	antiquewhite2	0.311504	6.38e-08
ENSG00000152784	ENSG00000152784	PRDM8	antiquewhite2	0.310536	7.04e-08
ENSG00000074356	ENSG00000074356	NCBP3	antiquewhite2	0.310433	7.12e-08
ENSG00000179029	ENSG00000179029	TMEM107	antiquewhite2	0.305423	1.18e-07
ENSG00000072778	ENSG00000072778	ACADVL	antiquewhite2	0.304391	1.31e-07
ENSG00000166484	ENSG00000166484	MAPK7	antiquewhite2	0.303264	1.46e-07
ENSG00000181885	ENSG00000181885	CLDN7	antiquewhite2	0.302915	1.51e-07
ENSG00000132359	ENSG00000132359	RAP1GAP2	antiquewhite2	0.302677	1.55e-07
ENSG00000185722	ENSG00000185722	ANKFY1	antiquewhite2	0.300533	1.91e-07
ENSG00000178752	ENSG00000178752	ERFE	antiquewhite2	0.298249	2.39e-07
ENSG00000166546	ENSG00000166546	BEAN1	antiquewhite2	0.295386	3.15e-07
ENSG00000141127	ENSG00000141127	PRPSAP2	antiquewhite2	0.294108	3.56e-07
ENSG00000167840	ENSG00000167840	ZNF232	antiquewhite2	0.294072	3.57e-07
ENSG00000129235	ENSG00000129235	TXNDC17	antiquewhite2	0.293577	3.74e-07
ENSG00000114646	ENSG00000114646	CSPG5	antiquewhite2	0.292572	4.12e-07
ENSG00000141504	ENSG00000141504	SAT2	antiquewhite2	0.28952	5.49e-07
ENSG00000132382	ENSG00000132382	MYBBP1A	antiquewhite2	0.287983	6.35e-07
ENSG00000141497	ENSG00000141497	ZMYND15	antiquewhite2	0.286293	7.43e-07
ENSG00000127804	ENSG00000127804	METTL16	antiquewhite2	0.285878	7.72e-07
ENSG00000167771	ENSG00000167771	RCOR2	antiquewhite2	0.285817	7.76e-07
ENSG00000214941	ENSG00000214941	ZSWIM7	antiquewhite2	0.278817	1.47e-06
ENSG00000132510	ENSG00000132510	KDM6B	antiquewhite2	0.276938	1.74e-06
ENSG00000159842	ENSG00000159842	ABR	antiquewhite2	0.275113	2.05e-06
ENSG00000070444	ENSG00000070444	MNT	antiquewhite2	0.274097	2.24e-06
ENSG00000179094	ENSG00000179094	PER1	antiquewhite2	0.272714	2.53e-06
ENSG00000117016	ENSG00000117016	RIMS3	antiquewhite2	0.2727	2.54e-06
ENSG00000262823	ENSG00000262823		antiquewhite2	0.272273	2.63e-06
ENSG00000168427	ENSG00000168427	KLHL30	antiquewhite2	0.271953	2.71e-06
ENSG00000108591	ENSG00000108591	DRG2	antiquewhite2	0.27116	2.9e-06
ENSG00000197417	ENSG00000197417	SHPK	antiquewhite2	0.270571	3.05e-06
ENSG00000129197	ENSG00000129197	RPAIN	antiquewhite2	0.269445	3.37e-06
ENSG00000080709	ENSG00000080709	KCNN2	antiquewhite2	0.269306	3.41e-06
ENSG00000007168	ENSG00000007168	PAFAH1B1	antiquewhite2	0.268662	3.61e-06
ENSG00000138606	ENSG00000138606	SHF	antiquewhite2	0.267994	3.82e-06
ENSG00000070731	ENSG00000070731	ST6GALNAC2	antiquewhite2	0.26765	3.93e-06
ENSG00000134779	ENSG00000134779	TPGS2	antiquewhite2	0.265395	4.77e-06
ENSG00000141030	ENSG00000141030	COPS3	antiquewhite2	0.264871	4.99e-06
ENSG00000141027	ENSG00000141027	NCOR1	antiquewhite2	0.261547	6.62e-06
ENSG00000108448	ENSG00000108448	TRIM16L	antiquewhite2	0.260702	7.1e-06
ENSG00000188859	ENSG00000188859	FAM78B	antiquewhite2	0.260386	7.29e-06
ENSG00000069812	ENSG00000069812	HES2	antiquewhite2	0.259277	8e-06
ENSG00000133027	ENSG00000133027	PEMT	antiquewhite2	0.259185	8.06e-06
ENSG00000169783	ENSG00000169783	LINGO1	antiquewhite2	0.255932	1.06e-05
ENSG00000170043	ENSG00000170043	TRAPPC1	antiquewhite2	0.2555	1.09e-05
ENSG00000126878	ENSG00000126878	AIF1L	antiquewhite2	0.255137	1.13e-05
ENSG00000253626	ENSG00000253626	EIF5AL1	antiquewhite2	0.254358	1.2e-05
ENSG00000143867	ENSG00000143867	OSR1	antiquewhite2	0.254262	1.21e-05
ENSG00000088836	ENSG00000088836	SLC4A11	antiquewhite2	0.251947	1.46e-05
ENSG00000205084	ENSG00000205084	TMEM231	antiquewhite2	0.247253	2.13e-05
ENSG00000162783	ENSG00000162783	IER5	antiquewhite2	0.246173	2.32e-05
ENSG00000179598	ENSG00000179598	PLD6	antiquewhite2	0.24567	2.41e-05
ENSG00000186532	ENSG00000186532	SMYD4	antiquewhite2	0.242532	3.08e-05
ENSG00000108961	ENSG00000108961	RANGRF	antiquewhite2	0.237847	4.41e-05
ENSG00000185156	ENSG00000185156	MFSD6L	antiquewhite2	0.236502	4.89e-05
ENSG00000197757	ENSG00000197757	HOXC6	antiquewhite2	0.230633	7.58e-05
ENSG00000257950	ENSG00000257950	P2RX5-TAX1BP3	antiquewhite2	0.228054	9.16e-05
ENSG00000205309	ENSG00000205309	NT5M	antiquewhite2	0.227326	9.66e-05
ENSG00000074370	ENSG00000074370	ATP2A3	antiquewhite2	0.226465	0.00010284
ENSG00000163071	ENSG00000163071	SPATA18	antiquewhite2	0.21955	0.00016844
ENSG00000112039	ENSG00000112039	FANCE	antiquewhite2	0.217253	0.00019777
ENSG00000177602	ENSG00000177602	HASPIN	antiquewhite2	0.21678	0.00020438
ENSG00000124762	ENSG00000124762	CDKN1A	antiquewhite2	0.215522	0.00022296
ENSG00000075643	ENSG00000075643	MOCOS	antiquewhite2	0.21525	0.00022718
ENSG00000167618	ENSG00000167618	LAIR2	antiquewhite2	0.212445	0.00027527
ENSG00000083457	ENSG00000083457	ITGAE	antiquewhite2	0.207047	0.00039558
ENSG00000174238	ENSG00000174238	PITPNA	antiquewhite2	0.204523	0.00046723
ENSG00000108559	ENSG00000108559	NUP88	antiquewhite2	0.202658	0.00052768
ENSG00000132388	ENSG00000132388	UBE2G1	antiquewhite2	0.201906	0.00055406
ENSG00000215182	ENSG00000215182	MUC5AC	antiquewhite2	0.193631	0.00093686
ENSG00000029725	ENSG00000029725	RABEP1	antiquewhite2	0.193243	0.00095971
ENSG00000229214	ENSG00000229214	LINC00242	antiquewhite2	0.187658	0.0013512
ENSG00000174327	ENSG00000174327	SLC16A13	antiquewhite2	0.187503	0.00136387
ENSG00000148180	ENSG00000148180	GSN	antiquewhite2	0.185651	0.00152441
ENSG00000040531	ENSG00000040531	CTNS	antiquewhite2	0.185492	0.00153902
ENSG00000066735	ENSG00000066735	KIF26A	antiquewhite2	0.18528	0.00155856
ENSG00000130720	ENSG00000130720	FIBCD1	antiquewhite2	0.179814	0.0021504
ENSG00000176974	ENSG00000176974	SHMT1	antiquewhite2	0.173608	0.00306588
ENSG00000170175	ENSG00000170175	CHRNB1	antiquewhite2	0.168572	0.00405438
ENSG00000166582	ENSG00000166582	CENPV	antiquewhite2	0.165311	0.00483962
ENSG00000213859	ENSG00000213859	KCTD11	antiquewhite2	0.162743	0.00555165
ENSG00000108602	ENSG00000108602	ALDH3A1	antiquewhite2	0.156995	0.00749635
ENSG00000109016	ENSG00000109016	DHRS7B	antiquewhite2	0.152173	0.00957444
ENSG00000198353	ENSG00000198353	HOXC4	antiquewhite2	0.150831	0.0102371
ENSG00000177508	ENSG00000177508	IRX3	antiquewhite2	0.140866	0.0165611
ENSG00000178999	ENSG00000178999	AURKB	antiquewhite2	0.137522	0.019342
ENSG00000141480	ENSG00000141480	ARRB2	antiquewhite2	0.137483	0.019377
ENSG00000198920	ENSG00000198920	KIAA0753	antiquewhite2	0.136291	0.0204643
ENSG00000117983	ENSG00000117983	MUC5B	antiquewhite2	0.112187	0.0567888
ENSG00000263429	ENSG00000263429	TMEM238L	antiquewhite2	0.109176	0.0638119
ENSG00000169884	ENSG00000169884	WNT10B	antiquewhite2	0.0699314	0.235965
ENSG00000005100	ENSG00000005100	DHX33	antiquewhite2	0.0556101	0.34619
ENSG00000161956	ENSG00000161956	SENP3	antiquewhite2	0.0517557	0.380692
ENSG00000204610	ENSG00000204610	TRIM15	antiquewhite4	0.272767	2.52e-06
ENSG00000198435	ENSG00000198435	NRARP	antiquewhite4	0.27057	3.05e-06
ENSG00000204614	ENSG00000204614	TRIM40	antiquewhite4	0.252466	1.4e-05
ENSG00000137331	ENSG00000137331	IER3	antiquewhite4	0.245718	2.4e-05
ENSG00000171223	ENSG00000171223	JUNB	antiquewhite4	0.228399	8.93e-05
ENSG00000168209	ENSG00000168209	DDIT4	antiquewhite4	0.228146	9.1e-05
ENSG00000143878	ENSG00000143878	RHOB	antiquewhite4	-0.226927	9.94e-05
ENSG00000259884	ENSG00000259884	NR4A1AS	antiquewhite4	0.21977	0.00016585
ENSG00000134107	ENSG00000134107	BHLHE40	antiquewhite4	0.210235	0.00031967
ENSG00000153234	ENSG00000153234	NR4A2	antiquewhite4	0.20293	0.00051843
ENSG00000130513	ENSG00000130513	GDF15	antiquewhite4	0.186892	0.00141506
ENSG00000184557	ENSG00000184557	SOCS3	antiquewhite4	0.182452	0.00184302
ENSG00000151014	ENSG00000151014	NOCT	antiquewhite4	0.168766	0.00401157
ENSG00000128016	ENSG00000128016	ZFP36	antiquewhite4	0.167195	0.00437063
ENSG00000120129	ENSG00000120129	DUSP1	antiquewhite4	0.167053	0.00440453
ENSG00000170345	ENSG00000170345	FOS	antiquewhite4	0.16449	0.00505773
ENSG00000114315	ENSG00000114315	HES1	antiquewhite4	0.153489	0.00896195
ENSG00000173110	ENSG00000173110	HSPA6	antiquewhite4	0.138072	0.0188589
ENSG00000087074	ENSG00000087074	PPP1R15A	antiquewhite4	0.133615	0.0230987
ENSG00000148841	ENSG00000148841	ITPRIP	antiquewhite4	0.130247	0.0268255
ENSG00000099860	ENSG00000099860	GADD45B	antiquewhite4	0.125875	0.0324264
ENSG00000172602	ENSG00000172602	RND1	antiquewhite4	0.118313	0.0444661
ENSG00000124253	ENSG00000124253	PCK1	antiquewhite4	0.114781	0.051263
ENSG00000125740	ENSG00000125740	FOSB	antiquewhite4	-0.112947	0.0551211
ENSG00000144655	ENSG00000144655	CSRNP1	antiquewhite4	0.112004	0.0571978
ENSG00000148339	ENSG00000148339	SLC25A25	antiquewhite4	0.111408	0.058542
ENSG00000177606	ENSG00000177606	JUN	antiquewhite4	-0.0973726	0.0985165
ENSG00000119508	ENSG00000119508	NR4A3	antiquewhite4	-0.0929253	0.114958
ENSG00000158050	ENSG00000158050	DUSP2	antiquewhite4	0.0894047	0.129436
ENSG00000275993	ENSG00000275993	SIK1B	antiquewhite4	0.0879499	0.135814
ENSG00000120738	ENSG00000120738	EGR1	antiquewhite4	-0.0841098	0.153811
ENSG00000154734	ENSG00000154734	ADAMTS1	antiquewhite4	-0.0810999	0.169135
ENSG00000160888	ENSG00000160888	IER2	antiquewhite4	0.0795778	0.177305
ENSG00000162772	ENSG00000162772	ATF3	antiquewhite4	-0.0744613	0.206909
ENSG00000138166	ENSG00000138166	DUSP5	antiquewhite4	0.0731046	0.215326
ENSG00000204388	ENSG00000204388	HSPA1B	antiquewhite4	0.0727049	0.217853
ENSG00000123358	ENSG00000123358	NR4A1	antiquewhite4	0.0664337	0.260283
ENSG00000132002	ENSG00000132002	DNAJB1	antiquewhite4	0.0561648	0.341394
ENSG00000113070	ENSG00000113070	HBEGF	antiquewhite4	-0.0466519	0.429484
ENSG00000137193	ENSG00000137193	PIM1	antiquewhite4	0.0457241	0.438726
ENSG00000164949	ENSG00000164949	GEM	antiquewhite4	0.0418609	0.47841
ENSG00000142871	ENSG00000142871	CCN1	antiquewhite4	0.0389115	0.509974
ENSG00000118523	ENSG00000118523	CCN2	antiquewhite4	-0.0114794	0.845932
ENSG00000143333	ENSG00000143333	RGS16	antiquewhite4	-0.0080598	0.891486
ENSG00000167565	ENSG00000167565	SERTAD3	antiquewhite4	0.0077691	0.895376
ENSG00000179388	ENSG00000179388	EGR3	antiquewhite4	0.00530416	0.928462
ENSG00000122877	ENSG00000122877	EGR2	antiquewhite4	-0.0019742	0.973342
ENSG00000136830	ENSG00000136830	NIBAN2	bisque4	0.411417	3.12e-13
ENSG00000181789	ENSG00000181789	COPG1	bisque4	0.407622	5.38e-13
ENSG00000163814	ENSG00000163814	CDCP1	bisque4	0.398342	1.98e-12
ENSG00000225526	ENSG00000225526	MKRN2OS	bisque4	0.386131	1.04e-11
ENSG00000041880	ENSG00000041880	PARP3	bisque4	0.382484	1.68e-11
ENSG00000164086	ENSG00000164086	DUSP7	bisque4	0.349785	9.67e-10
ENSG00000182179	ENSG00000182179	UBA7	bisque4	0.335431	4.98e-09
ENSG00000116260	ENSG00000116260	QSOX1	bisque4	0.332506	6.88e-09
ENSG00000187091	ENSG00000187091	PLCD1	bisque4	0.330587	8.5e-09
ENSG00000161267	ENSG00000161267	BDH1	bisque4	0.320743	2.45e-08
ENSG00000198585	ENSG00000198585	NUDT16	bisque4	0.317788	3.34e-08
ENSG00000178252	ENSG00000178252	WDR6	bisque4	0.317135	3.57e-08
ENSG00000176393	ENSG00000176393	RNPEP	bisque4	0.308428	8.72e-08
ENSG00000136068	ENSG00000136068	FLNB	bisque4	0.306432	1.07e-07
ENSG00000114268	ENSG00000114268	PFKFB4	bisque4	0.305787	1.14e-07
ENSG00000156515	ENSG00000156515	HK1	bisque4	0.302836	1.52e-07
ENSG00000164078	ENSG00000164078	MST1R	bisque4	0.300666	1.89e-07
ENSG00000058262	ENSG00000058262	SEC61A1	bisque4	0.290633	4.95e-07
ENSG00000159166	ENSG00000159166	LAD1	bisque4	0.280706	1.24e-06
ENSG00000006555	ENSG00000006555	TTC22	bisque4	0.278497	1.51e-06
ENSG00000163902	ENSG00000163902	RPN1	bisque4	0.267047	4.14e-06
ENSG00000163703	ENSG00000163703	CRELD1	bisque4	0.266173	4.47e-06
ENSG00000023330	ENSG00000023330	ALAS1	bisque4	0.259302	7.98e-06
ENSG00000132182	ENSG00000132182	NUP210	bisque4	0.254892	1.15e-05
ENSG00000164068	ENSG00000164068	RNF123	bisque4	0.254498	1.19e-05
ENSG00000161204	ENSG00000161204	ABCF3	bisque4	0.245963	2.35e-05
ENSG00000163884	ENSG00000163884	KLF15	bisque4	0.242199	3.16e-05
ENSG00000204385	ENSG00000204385	SLC44A4	bisque4	0.236507	4.89e-05
ENSG00000119383	ENSG00000119383	PTPA	bisque4	0.225876	0.00010732
ENSG00000149577	ENSG00000149577	SIDT2	bisque4	0.222203	0.00013964
ENSG00000138835	ENSG00000138835	RGS3	bisque4	0.219271	0.00017177
ENSG00000133943	ENSG00000133943	DGLUCY	bisque4	0.214632	0.00023706
ENSG00000172046	ENSG00000172046	USP19	bisque4	0.208558	0.00035774
ENSG00000172936	ENSG00000172936	MYD88	bisque4	0.205001	0.00045279
ENSG00000076201	ENSG00000076201	PTPN23	bisque4	0.194637	0.00087989
ENSG00000143842	ENSG00000143842	SOX13	bisque4	0.194212	0.00090357
ENSG00000163930	ENSG00000163930	BAP1	bisque4	0.191852	0.00104602
ENSG00000125637	ENSG00000125637	PSD4	bisque4	0.186579	0.00144192
ENSG00000105953	ENSG00000105953	OGDH	bisque4	0.18461	0.00162211
ENSG00000175220	ENSG00000175220	ARHGAP1	bisque4	0.179539	0.00218499
ENSG00000166743	ENSG00000166743	ACSM1	bisque4	0.178387	0.00233546
ENSG00000175166	ENSG00000175166	PSMD2	bisque4	0.176262	0.00263805
ENSG00000149260	ENSG00000149260	CAPN5	bisque4	0.171143	0.00351844
ENSG00000167106	ENSG00000167106	FAM102A	bisque4	0.155253	0.00819547
ENSG00000163719	ENSG00000163719	MTMR14	bisque4	0.15492	0.00833558
ENSG00000259956	ENSG00000259956	RBM15B	bisque4	0.151946	0.00968354
ENSG00000204580	ENSG00000204580	DDR1	bisque4	0.14016	0.0171175
ENSG00000160685	ENSG00000160685	ZBTB7B	bisque4	0.137018	0.0197953
ENSG00000126062	ENSG00000126062	TMEM115	bisque4	0.127914	0.0297017
ENSG00000156983	ENSG00000156983	BRPF1	bisque4	0.109896	0.0620708
ENSG00000116852	ENSG00000116852	KIF21B	bisque4	0.109597	0.0627887
ENSG00000172113	ENSG00000172113	NME6	bisque4	-0.104743	0.0754346
ENSG00000163701	ENSG00000163701	IL17RE	bisque4	0.104456	0.0762442
ENSG00000114745	ENSG00000114745	GORASP1	bisque4	0.0954526	0.105369
ENSG00000136802	ENSG00000136802	LRRC8A	bisque4	0.0878372	0.136319
ENSG00000011376	ENSG00000011376	LARS2	bisque4	0.086708	0.141448
ENSG00000171148	ENSG00000171148	TADA3	bisque4	0.0802341	0.173747
ENSG00000163932	ENSG00000163932	PRKCD	bisque4	-0.0773086	0.190023
ENSG00000161203	ENSG00000161203	AP2M1	bisque4	0.0731531	0.215022
ENSG00000161202	ENSG00000161202	DVL3	bisque4	-0.0727977	0.217264
ENSG00000163812	ENSG00000163812	ZDHHC3	bisque4	0.063782	0.279832
ENSG00000163933	ENSG00000163933	RFT1	bisque4	-0.0589927	0.317601
ENSG00000157014	ENSG00000157014	TATDN2	bisque4	-0.0497483	0.399465
ENSG00000197548	ENSG00000197548	ATG7	bisque4	0.0396474	0.501998
ENSG00000145191	ENSG00000145191	EIF2B5	bisque4	0.0184271	0.755094
ENSG00000137409	ENSG00000137409	MTCH1	bisque4	-0.0005048	0.993183
ENSG00000126803	ENSG00000126803	HSPA2	blanchedalmond	-0.436166	7.51e-15
ENSG00000143248	ENSG00000143248	RGS5	blanchedalmond	-0.426883	3.15e-14
ENSG00000022267	ENSG00000022267	FHL1	blanchedalmond	-0.383776	1.41e-11
ENSG00000026652	ENSG00000026652	AGPAT4	blanchedalmond	0.3828	1.61e-11
ENSG00000172348	ENSG00000172348	RCAN2	blanchedalmond	-0.368402	1.02e-10
ENSG00000044524	ENSG00000044524	EPHA3	blanchedalmond	-0.36582	1.4e-10
ENSG00000116194	ENSG00000116194	ANGPTL1	blanchedalmond	-0.34343	2.02e-09
ENSG00000106688	ENSG00000106688	SLC1A1	blanchedalmond	0.339338	3.21e-09
ENSG00000166292	ENSG00000166292	TMEM100	blanchedalmond	-0.330696	8.39e-09
ENSG00000115252	ENSG00000115252	PDE1A	blanchedalmond	-0.309866	7.54e-08
ENSG00000154188	ENSG00000154188	ANGPT1	blanchedalmond	-0.309355	7.94e-08
ENSG00000111341	ENSG00000111341	MGP	blanchedalmond	-0.305752	1.14e-07
ENSG00000144619	ENSG00000144619	CNTN4	blanchedalmond	-0.297636	2.53e-07
ENSG00000133107	ENSG00000133107	TRPC4	blanchedalmond	-0.290862	4.84e-07
ENSG00000048540	ENSG00000048540	LMO3	blanchedalmond	-0.290633	4.95e-07
ENSG00000180875	ENSG00000180875	GREM2	blanchedalmond	-0.287425	6.68e-07
ENSG00000183722	ENSG00000183722	LHFPL6	blanchedalmond	-0.28434	8.89e-07
ENSG00000113361	ENSG00000113361	CDH6	blanchedalmond	-0.280156	1.3e-06
ENSG00000133083	ENSG00000133083	DCLK1	blanchedalmond	-0.277209	1.7e-06
ENSG00000144642	ENSG00000144642	RBMS3	blanchedalmond	-0.277102	1.72e-06
ENSG00000166265	ENSG00000166265	CYYR1	blanchedalmond	-0.275538	1.97e-06
ENSG00000198795	ENSG00000198795	ZNF521	blanchedalmond	-0.274987	2.07e-06
ENSG00000266835	ENSG00000266835	GAPLINC	blanchedalmond	0.274746	2.12e-06
ENSG00000187955	ENSG00000187955	COL14A1	blanchedalmond	-0.273252	2.41e-06
ENSG00000169744	ENSG00000169744	LDB2	blanchedalmond	-0.272126	2.67e-06
ENSG00000233117	ENSG00000233117	LINC00702	blanchedalmond	-0.271252	2.88e-06
ENSG00000113594	ENSG00000113594	LIFR	blanchedalmond	-0.269939	3.23e-06
ENSG00000168386	ENSG00000168386	FILIP1L	blanchedalmond	-0.266318	4.41e-06
ENSG00000109099	ENSG00000109099	PMP22	blanchedalmond	0.264276	5.25e-06
ENSG00000184347	ENSG00000184347	SLIT3	blanchedalmond	-0.263524	5.6e-06
ENSG00000106511	ENSG00000106511	MEOX2	blanchedalmond	-0.262013	6.36e-06
ENSG00000112936	ENSG00000112936	C7	blanchedalmond	-0.26088	7e-06
ENSG00000182263	ENSG00000182263	FIGN	blanchedalmond	-0.259528	7.83e-06
ENSG00000164176	ENSG00000164176	EDIL3	blanchedalmond	-0.258417	8.59e-06
ENSG00000196569	ENSG00000196569	LAMA2	blanchedalmond	-0.257811	9.04e-06
ENSG00000109738	ENSG00000109738	GLRB	blanchedalmond	-0.254463	1.19e-05
ENSG00000117600	ENSG00000117600	PLPPR4	blanchedalmond	-0.254457	1.19e-05
ENSG00000175899	ENSG00000175899	A2M	blanchedalmond	-0.2535	1.29e-05
ENSG00000088320	ENSG00000088320	REM1	blanchedalmond	-0.253113	1.33e-05
ENSG00000072952	ENSG00000072952	IRAG1	blanchedalmond	-0.247793	2.04e-05
ENSG00000280143	ENSG00000280143		blanchedalmond	-0.24455	2.63e-05
ENSG00000165072	ENSG00000165072	MAMDC2	blanchedalmond	-0.243923	2.76e-05
ENSG00000172403	ENSG00000172403	SYNPO2	blanchedalmond	-0.241441	3.35e-05
ENSG00000166997	ENSG00000166997	CNPY4	blanchedalmond	-0.239445	3.91e-05
ENSG00000127990	ENSG00000127990	SGCE	blanchedalmond	-0.238676	4.14e-05
ENSG00000112214	ENSG00000112214	FHL5	blanchedalmond	-0.237958	4.38e-05
ENSG00000104213	ENSG00000104213	PDGFRL	blanchedalmond	0.237906	4.39e-05
ENSG00000117114	ENSG00000117114	ADGRL2	blanchedalmond	-0.23643	4.92e-05
ENSG00000106823	ENSG00000106823	ECM2	blanchedalmond	-0.233706	6.03e-05
ENSG00000065534	ENSG00000065534	MYLK	blanchedalmond	-0.23338	6.18e-05
ENSG00000234456	ENSG00000234456	MAGI2-AS3	blanchedalmond	-0.227468	9.56e-05
ENSG00000131016	ENSG00000131016	AKAP12	blanchedalmond	-0.227434	9.59e-05
ENSG00000132031	ENSG00000132031	MATN3	blanchedalmond	-0.22685	0.00010001
ENSG00000153956	ENSG00000153956	CACNA2D1	blanchedalmond	-0.226336	0.0001038
ENSG00000144824	ENSG00000144824	PHLDB2	blanchedalmond	-0.226124	0.00010541
ENSG00000135074	ENSG00000135074	ADAM19	blanchedalmond	-0.22474	0.00011648
ENSG00000181458	ENSG00000181458	TMEM45A	blanchedalmond	0.224724	0.00011661
ENSG00000152583	ENSG00000152583	SPARCL1	blanchedalmond	-0.224395	0.0001194
ENSG00000169213	ENSG00000169213	RAB3B	blanchedalmond	0.224352	0.00011977
ENSG00000113389	ENSG00000113389	NPR3	blanchedalmond	-0.224293	0.00012028
ENSG00000168497	ENSG00000168497	CAVIN2	blanchedalmond	-0.222946	0.00013244
ENSG00000173641	ENSG00000173641	HSPB7	blanchedalmond	-0.222264	0.00013904
ENSG00000122420	ENSG00000122420	PTGFR	blanchedalmond	-0.221961	0.00014206
ENSG00000168309	ENSG00000168309	FAM107A	blanchedalmond	-0.221183	0.00015012
ENSG00000163815	ENSG00000163815	CLEC3B	blanchedalmond	-0.2211	0.000151
ENSG00000130224	ENSG00000130224	LRCH2	blanchedalmond	-0.220016	0.00016301
ENSG00000144476	ENSG00000144476	ACKR3	blanchedalmond	-0.219647	0.0001673
ENSG00000170323	ENSG00000170323	FABP4	blanchedalmond	-0.217583	0.00019329
ENSG00000183801	ENSG00000183801	OLFML1	blanchedalmond	-0.2166	0.00020694
ENSG00000049540	ENSG00000049540	ELN	blanchedalmond	-0.213586	0.00025466
ENSG00000145335	ENSG00000145335	SNCA	blanchedalmond	-0.211285	0.00029781
ENSG00000163145	ENSG00000163145	C1QTNF7	blanchedalmond	-0.210997	0.00030366
ENSG00000170989	ENSG00000170989	S1PR1	blanchedalmond	-0.210929	0.00030506
ENSG00000188921	ENSG00000188921	HACD4	blanchedalmond	-0.209743	0.00033043
ENSG00000046889	ENSG00000046889	PREX2	blanchedalmond	-0.209685	0.00033172
ENSG00000130558	ENSG00000130558	OLFM1	blanchedalmond	0.208524	0.00035854
ENSG00000137285	ENSG00000137285	TUBB2B	blanchedalmond	-0.208212	0.00036608
ENSG00000156218	ENSG00000156218	ADAMTSL3	blanchedalmond	-0.207517	0.00038343
ENSG00000173175	ENSG00000173175	ADCY5	blanchedalmond	-0.206856	0.00040061
ENSG00000182253	ENSG00000182253	SYNM	blanchedalmond	-0.206441	0.00041179
ENSG00000120820	ENSG00000120820	GLT8D2	blanchedalmond	-0.204666	0.00046287
ENSG00000189058	ENSG00000189058	APOD	blanchedalmond	-0.20392	0.00048602
ENSG00000116962	ENSG00000116962	NID1	blanchedalmond	-0.20378	0.00049051
ENSG00000143603	ENSG00000143603	KCNN3	blanchedalmond	-0.202842	0.0005214
ENSG00000049323	ENSG00000049323	LTBP1	blanchedalmond	-0.202298	0.00054017
ENSG00000069431	ENSG00000069431	ABCC9	blanchedalmond	-0.202082	0.0005478
ENSG00000121005	ENSG00000121005	CRISPLD1	blanchedalmond	-0.200961	0.00058894
ENSG00000146122	ENSG00000146122	DAAM2	blanchedalmond	-0.199573	0.00064385
ENSG00000005108	ENSG00000005108	THSD7A	blanchedalmond	-0.199045	0.000666
ENSG00000109846	ENSG00000109846	CRYAB	blanchedalmond	-0.198895	0.00067237
ENSG00000138722	ENSG00000138722	MMRN1	blanchedalmond	-0.19859	0.0006856
ENSG00000075073	ENSG00000075073	TACR2	blanchedalmond	0.197795	0.00072116
ENSG00000152137	ENSG00000152137	HSPB8	blanchedalmond	-0.197711	0.00072498
ENSG00000165507	ENSG00000165507	DEPP1	blanchedalmond	0.19738	0.00074039
ENSG00000166086	ENSG00000166086	JAM3	blanchedalmond	-0.197112	0.00075307
ENSG00000117020	ENSG00000117020	AKT3	blanchedalmond	-0.196709	0.00077247
ENSG00000147113	ENSG00000147113	DIPK2B	blanchedalmond	-0.196385	0.00078844
ENSG00000165757	ENSG00000165757	JCAD	blanchedalmond	0.195531	0.00083194
ENSG00000143341	ENSG00000143341	HMCN1	blanchedalmond	-0.1899	0.00117916
ENSG00000018236	ENSG00000018236	CNTN1	blanchedalmond	-0.188859	0.00125634
ENSG00000164318	ENSG00000164318	EGFLAM	blanchedalmond	-0.18869	0.00126935
ENSG00000167693	ENSG00000167693	NXN	blanchedalmond	0.187633	0.00135321
ENSG00000174944	ENSG00000174944	P2RY14	blanchedalmond	-0.187481	0.00136574
ENSG00000149380	ENSG00000149380	P4HA3	blanchedalmond	0.186009	0.00149213
ENSG00000145147	ENSG00000145147	SLIT2	blanchedalmond	-0.185448	0.00154302
ENSG00000114948	ENSG00000114948	ADAM23	blanchedalmond	-0.184508	0.00163201
ENSG00000157554	ENSG00000157554	ERG	blanchedalmond	-0.182827	0.00180282
ENSG00000197301	ENSG00000197301	HMGA2-AS1	blanchedalmond	-0.182544	0.00183313
ENSG00000105711	ENSG00000105711	SCN1B	blanchedalmond	-0.181879	0.00190616
ENSG00000154864	ENSG00000154864	PIEZO2	blanchedalmond	-0.181009	0.00200582
ENSG00000101938	ENSG00000101938	CHRDL1	blanchedalmond	-0.180022	0.00212453
ENSG00000104435	ENSG00000104435	STMN2	blanchedalmond	-0.179818	0.00214988
ENSG00000115594	ENSG00000115594	IL1R1	blanchedalmond	-0.178437	0.00232871
ENSG00000185565	ENSG00000185565	LSAMP	blanchedalmond	-0.178229	0.00235675
ENSG00000133800	ENSG00000133800	LYVE1	blanchedalmond	-0.178073	0.002378
ENSG00000104332	ENSG00000104332	SFRP1	blanchedalmond	-0.177359	0.0024776
ENSG00000113532	ENSG00000113532	ST8SIA4	blanchedalmond	-0.176664	0.00257821
ENSG00000166482	ENSG00000166482	MFAP4	blanchedalmond	-0.176166	0.0026525
ENSG00000126950	ENSG00000126950	TMEM35A	blanchedalmond	-0.175085	0.00282059
ENSG00000072195	ENSG00000072195	SPEG	blanchedalmond	-0.175059	0.00282476
ENSG00000064300	ENSG00000064300	NGFR	blanchedalmond	-0.175051	0.00282602
ENSG00000150995	ENSG00000150995	ITPR1	blanchedalmond	-0.174831	0.00286135
ENSG00000079102	ENSG00000079102	RUNX1T1	blanchedalmond	-0.174407	0.00293087
ENSG00000188783	ENSG00000188783	PRELP	blanchedalmond	-0.174229	0.00296041
ENSG00000118407	ENSG00000118407	FILIP1	blanchedalmond	-0.173689	0.00305187
ENSG00000179314	ENSG00000179314	WSCD1	blanchedalmond	-0.173485	0.00308706
ENSG00000134874	ENSG00000134874	DZIP1	blanchedalmond	-0.171777	0.00339662
ENSG00000133392	ENSG00000133392	MYH11	blanchedalmond	-0.170485	0.00364916
ENSG00000196616	ENSG00000196616	ADH1B	blanchedalmond	-0.169498	0.00385337
ENSG00000136960	ENSG00000136960	ENPP2	blanchedalmond	-0.168746	0.00401599
ENSG00000260244	ENSG00000260244		blanchedalmond	-0.168632	0.00404107
ENSG00000167641	ENSG00000167641	PPP1R14A	blanchedalmond	-0.166623	0.00450864
ENSG00000131459	ENSG00000131459	GFPT2	blanchedalmond	0.166387	0.00456668
ENSG00000072832	ENSG00000072832	CRMP1	blanchedalmond	-0.166168	0.004621
ENSG00000178498	ENSG00000178498	DTX3	blanchedalmond	-0.166145	0.00462678
ENSG00000204389	ENSG00000204389	HSPA1A	blanchedalmond	-0.165591	0.00476714
ENSG00000261269	ENSG00000261269		blanchedalmond	-0.165471	0.00479801
ENSG00000206052	ENSG00000206052	DOK6	blanchedalmond	-0.165356	0.00482789
ENSG00000196628	ENSG00000196628	TCF4	blanchedalmond	-0.165139	0.00488468
ENSG00000073712	ENSG00000073712	FERMT2	blanchedalmond	-0.164595	0.00502943
ENSG00000090539	ENSG00000090539	CHRD	blanchedalmond	0.164405	0.00508098
ENSG00000129116	ENSG00000129116	PALLD	blanchedalmond	0.162903	0.00550479
ENSG00000067798	ENSG00000067798	NAV3	blanchedalmond	-0.162119	0.0057383
ENSG00000176293	ENSG00000176293	ZNF135	blanchedalmond	-0.161635	0.00588698
ENSG00000070193	ENSG00000070193	FGF10	blanchedalmond	-0.161167	0.00603391
ENSG00000112276	ENSG00000112276	BVES	blanchedalmond	-0.160978	0.00609392
ENSG00000164161	ENSG00000164161	HHIP	blanchedalmond	-0.160744	0.00616932
ENSG00000079931	ENSG00000079931	MOXD1	blanchedalmond	-0.160366	0.00629294
ENSG00000221866	ENSG00000221866	PLXNA4	blanchedalmond	-0.15988	0.00645497
ENSG00000151468	ENSG00000151468	CCDC3	blanchedalmond	-0.159147	0.00670645
ENSG00000169946	ENSG00000169946	ZFPM2	blanchedalmond	-0.159097	0.00672392
ENSG00000183287	ENSG00000183287	CCBE1	blanchedalmond	-0.158672	0.00687431
ENSG00000178343	ENSG00000178343	SHISA3	blanchedalmond	-0.158582	0.00690653
ENSG00000162493	ENSG00000162493	PDPN	blanchedalmond	0.157808	0.00718872
ENSG00000148516	ENSG00000148516	ZEB1	blanchedalmond	-0.157503	0.00730267
ENSG00000123610	ENSG00000123610	TNFAIP6	blanchedalmond	0.156681	0.00761844
ENSG00000134443	ENSG00000134443	GRP	blanchedalmond	-0.156309	0.00776509
ENSG00000162692	ENSG00000162692	VCAM1	blanchedalmond	-0.1559	0.00792929
ENSG00000261371	ENSG00000261371	PECAM1	blanchedalmond	-0.155777	0.00797927
ENSG00000143196	ENSG00000143196	DPT	blanchedalmond	-0.155196	0.0082191
ENSG00000143816	ENSG00000143816	WNT9A	blanchedalmond	0.154274	0.00861323
ENSG00000140285	ENSG00000140285	FGF7	blanchedalmond	-0.153944	0.00875833
ENSG00000140937	ENSG00000140937	CDH11	blanchedalmond	-0.152949	0.00920892
ENSG00000154721	ENSG00000154721	JAM2	blanchedalmond	-0.152641	0.00935215
ENSG00000132840	ENSG00000132840	BHMT2	blanchedalmond	-0.152364	0.00948307
ENSG00000124212	ENSG00000124212	PTGIS	blanchedalmond	-0.152346	0.00949152
ENSG00000115380	ENSG00000115380	EFEMP1	blanchedalmond	-0.151187	0.0100572
ENSG00000196208	ENSG00000196208	GREB1	blanchedalmond	0.150295	0.0105127
ENSG00000187634	ENSG00000187634	SAMD11	blanchedalmond	-0.149826	0.0107594
ENSG00000174175	ENSG00000174175	SELP	blanchedalmond	-0.149578	0.010892
ENSG00000189056	ENSG00000189056	RELN	blanchedalmond	-0.148934	0.0112426
ENSG00000066629	ENSG00000066629	EML1	blanchedalmond	-0.148882	0.0112717
ENSG00000069122	ENSG00000069122	ADGRF5	blanchedalmond	-0.148804	0.0113151
ENSG00000203685	ENSG00000203685	STUM	blanchedalmond	-0.148345	0.0115721
ENSG00000113657	ENSG00000113657	DPYSL3	blanchedalmond	-0.148155	0.0116803
ENSG00000107186	ENSG00000107186	MPDZ	blanchedalmond	-0.147843	0.01186
ENSG00000228203	ENSG00000228203	RNF144A-AS1	blanchedalmond	0.147825	0.0118703
ENSG00000004776	ENSG00000004776	HSPB6	blanchedalmond	-0.147551	0.0120305
ENSG00000118257	ENSG00000118257	NRP2	blanchedalmond	-0.146849	0.0124482
ENSG00000106819	ENSG00000106819	ASPN	blanchedalmond	-0.146627	0.0125829
ENSG00000134539	ENSG00000134539	KLRD1	blanchedalmond	0.146271	0.012802
ENSG00000120156	ENSG00000120156	TEK	blanchedalmond	-0.145313	0.0134078
ENSG00000182636	ENSG00000182636	NDN	blanchedalmond	-0.144747	0.0137773
ENSG00000144649	ENSG00000144649	GASK1A	blanchedalmond	-0.144202	0.0141413
ENSG00000135842	ENSG00000135842	NIBAN1	blanchedalmond	-0.143915	0.014337
ENSG00000206538	ENSG00000206538	VGLL3	blanchedalmond	-0.142403	0.0154045
ENSG00000180447	ENSG00000180447	GAS1	blanchedalmond	0.141989	0.015709
ENSG00000119681	ENSG00000119681	LTBP2	blanchedalmond	-0.141984	0.0157128
ENSG00000149557	ENSG00000149557	FEZ1	blanchedalmond	-0.141168	0.0163282
ENSG00000182752	ENSG00000182752	PAPPA	blanchedalmond	0.140976	0.0164761
ENSG00000163909	ENSG00000163909	HEYL	blanchedalmond	-0.140554	0.0168054
ENSG00000181104	ENSG00000181104	F2R	blanchedalmond	-0.140032	0.0172201
ENSG00000158186	ENSG00000158186	MRAS	blanchedalmond	0.140014	0.0172347
ENSG00000169047	ENSG00000169047	IRS1	blanchedalmond	0.138934	0.0181224
ENSG00000182667	ENSG00000182667	NTM	blanchedalmond	0.137334	0.0195103
ENSG00000140092	ENSG00000140092	FBLN5	blanchedalmond	-0.137027	0.0197872
ENSG00000108823	ENSG00000108823	SGCA	blanchedalmond	-0.13684	0.0199571
ENSG00000166780	ENSG00000166780	BMERB1	blanchedalmond	-0.136702	0.0200835
ENSG00000154553	ENSG00000154553	PDLIM3	blanchedalmond	-0.13617	0.0205769
ENSG00000197256	ENSG00000197256	KANK2	blanchedalmond	-0.135694	0.0210282
ENSG00000141052	ENSG00000141052	MYOCD	blanchedalmond	-0.135657	0.0210636
ENSG00000153446	ENSG00000153446	C16orf89	blanchedalmond	0.134099	0.0226013
ENSG00000144712	ENSG00000144712	CAND2	blanchedalmond	-0.133864	0.0228414
ENSG00000002746	ENSG00000002746	HECW1	blanchedalmond	-0.133715	0.0229948
ENSG00000144152	ENSG00000144152	FBLN7	blanchedalmond	0.133666	0.0230454
ENSG00000120280	ENSG00000120280	CXorf21	blanchedalmond	-0.132567	0.0242076
ENSG00000128052	ENSG00000128052	KDR	blanchedalmond	-0.132349	0.0244438
ENSG00000169554	ENSG00000169554	ZEB2	blanchedalmond	-0.131973	0.0248557
ENSG00000103196	ENSG00000103196	CRISPLD2	blanchedalmond	-0.131559	0.0253163
ENSG00000205363	ENSG00000205363	INSYN1	blanchedalmond	0.131329	0.0255752
ENSG00000122641	ENSG00000122641	INHBA	blanchedalmond	0.131284	0.0256263
ENSG00000146070	ENSG00000146070	PLA2G7	blanchedalmond	-0.130979	0.0259744
ENSG00000000971	ENSG00000000971	CFH	blanchedalmond	-0.130946	0.0260124
ENSG00000162520	ENSG00000162520	SYNC	blanchedalmond	0.12983	0.0273219
ENSG00000134121	ENSG00000134121	CHL1	blanchedalmond	-0.12933	0.0279263
ENSG00000255248	ENSG00000255248	MIR100HG	blanchedalmond	-0.128011	0.0295769
ENSG00000189320	ENSG00000189320	FAM180A	blanchedalmond	-0.127833	0.0298053
ENSG00000213694	ENSG00000213694	S1PR3	blanchedalmond	-0.127791	0.0298598
ENSG00000211445	ENSG00000211445	GPX3	blanchedalmond	-0.1264	0.0317046
ENSG00000138131	ENSG00000138131	LOXL4	blanchedalmond	-0.125881	0.0324183
ENSG00000173482	ENSG00000173482	PTPRM	blanchedalmond	-0.125767	0.0325759
ENSG00000133104	ENSG00000133104	SPART	blanchedalmond	-0.125613	0.0327916
ENSG00000185070	ENSG00000185070	FLRT2	blanchedalmond	-0.125571	0.0328497
ENSG00000182963	ENSG00000182963	GJC1	blanchedalmond	-0.125488	0.0329673
ENSG00000078053	ENSG00000078053	AMPH	blanchedalmond	-0.12493	0.0337602
ENSG00000213088	ENSG00000213088	ACKR1	blanchedalmond	-0.124289	0.0346911
ENSG00000241644	ENSG00000241644	INMT	blanchedalmond	-0.124256	0.0347387
ENSG00000169432	ENSG00000169432	SCN9A	blanchedalmond	-0.123342	0.0361056
ENSG00000133687	ENSG00000133687	TMTC1	blanchedalmond	-0.123186	0.0363439
ENSG00000170382	ENSG00000170382	LRRN2	blanchedalmond	0.123021	0.0365967
ENSG00000211448	ENSG00000211448	DIO2	blanchedalmond	-0.122571	0.0372938
ENSG00000131711	ENSG00000131711	MAP1B	blanchedalmond	-0.121354	0.0392362
ENSG00000179776	ENSG00000179776	CDH5	blanchedalmond	-0.120821	0.0401132
ENSG00000125869	ENSG00000125869	LAMP5	blanchedalmond	-0.120399	0.0408194
ENSG00000072163	ENSG00000072163	LIMS2	blanchedalmond	-0.120388	0.0408383
ENSG00000061918	ENSG00000061918	GUCY1B1	blanchedalmond	-0.120212	0.0411351
ENSG00000017427	ENSG00000017427	IGF1	blanchedalmond	-0.119957	0.0415709
ENSG00000186854	ENSG00000186854	TRABD2A	blanchedalmond	-0.119497	0.0423652
ENSG00000198523	ENSG00000198523	PLN	blanchedalmond	-0.119472	0.0424079
ENSG00000240771	ENSG00000240771	ARHGEF25	blanchedalmond	-0.119261	0.0427767
ENSG00000182175	ENSG00000182175	RGMA	blanchedalmond	-0.119231	0.0428297
ENSG00000118946	ENSG00000118946	PCDH17	blanchedalmond	-0.119084	0.0430878
ENSG00000139329	ENSG00000139329	LUM	blanchedalmond	-0.118878	0.043452
ENSG00000181541	ENSG00000181541	MAB21L2	blanchedalmond	-0.118612	0.0439275
ENSG00000168490	ENSG00000168490	PHYHIP	blanchedalmond	0.118011	0.0450162
ENSG00000150048	ENSG00000150048	CLEC1A	blanchedalmond	-0.117678	0.0456297
ENSG00000060718	ENSG00000060718	COL11A1	blanchedalmond	0.117607	0.0457606
ENSG00000111799	ENSG00000111799	COL12A1	blanchedalmond	0.117555	0.0458573
ENSG00000180155	ENSG00000180155	LYNX1	blanchedalmond	0.117132	0.0466505
ENSG00000018625	ENSG00000018625	ATP1A2	blanchedalmond	-0.116976	0.0469446
ENSG00000233098	ENSG00000233098	CCDC144NL-AS1	blanchedalmond	-0.116481	0.0478917
ENSG00000253304	ENSG00000253304	TMEM200B	blanchedalmond	-0.11616	0.0485132
ENSG00000213626	ENSG00000213626	LBH	blanchedalmond	-0.116124	0.0485843
ENSG00000164741	ENSG00000164741	DLC1	blanchedalmond	-0.115948	0.0489274
ENSG00000163431	ENSG00000163431	LMOD1	blanchedalmond	-0.113256	0.0544551
ENSG00000127241	ENSG00000127241	MASP1	blanchedalmond	-0.11306	0.0548765
ENSG00000119865	ENSG00000119865	CNRIP1	blanchedalmond	-0.112298	0.0565421
ENSG00000115295	ENSG00000115295	CLIP4	blanchedalmond	-0.112136	0.0569028
ENSG00000188803	ENSG00000188803	SHISA6	blanchedalmond	-0.111513	0.0583018
ENSG00000188042	ENSG00000188042	ARL4C	blanchedalmond	0.110492	0.0606594
ENSG00000011201	ENSG00000011201	ANOS1	blanchedalmond	0.11043	0.060804
ENSG00000151388	ENSG00000151388	ADAMTS12	blanchedalmond	0.110359	0.060972
ENSG00000114450	ENSG00000114450	GNB4	blanchedalmond	-0.110342	0.0610129
ENSG00000011465	ENSG00000011465	DCN	blanchedalmond	-0.109924	0.0620025
ENSG00000176435	ENSG00000176435	CLEC14A	blanchedalmond	-0.109433	0.0631862
ENSG00000122786	ENSG00000122786	CALD1	blanchedalmond	-0.109196	0.0637622
ENSG00000076706	ENSG00000076706	MCAM	blanchedalmond	-0.108951	0.0643653
ENSG00000133110	ENSG00000133110	POSTN	blanchedalmond	0.108749	0.0648638
ENSG00000198467	ENSG00000198467	TPM2	blanchedalmond	-0.108555	0.065345
ENSG00000105270	ENSG00000105270	CLIP3	blanchedalmond	-0.1084	0.0657333
ENSG00000153162	ENSG00000153162	BMP6	blanchedalmond	-0.108344	0.0658728
ENSG00000184838	ENSG00000184838	PRR16	blanchedalmond	0.108141	0.066385
ENSG00000102802	ENSG00000102802	MEDAG	blanchedalmond	0.10805	0.066616
ENSG00000106483	ENSG00000106483	SFRP4	blanchedalmond	-0.10775	0.0673789
ENSG00000140945	ENSG00000140945	CDH13	blanchedalmond	-0.107072	0.0691304
ENSG00000154654	ENSG00000154654	NCAM2	blanchedalmond	-0.107018	0.0692714
ENSG00000111452	ENSG00000111452	ADGRD1	blanchedalmond	-0.106689	0.0701365
ENSG00000175084	ENSG00000175084	DES	blanchedalmond	-0.106017	0.0719309
ENSG00000174348	ENSG00000174348	PODN	blanchedalmond	-0.104533	0.076027
ENSG00000197614	ENSG00000197614	MFAP5	blanchedalmond	-0.103327	0.0794926
ENSG00000169291	ENSG00000169291	SHE	blanchedalmond	-0.103294	0.079589
ENSG00000071967	ENSG00000071967	CYBRD1	blanchedalmond	-0.101475	0.0850594
ENSG00000078098	ENSG00000078098	FAP	blanchedalmond	-0.101387	0.0853346
ENSG00000113580	ENSG00000113580	NR3C1	blanchedalmond	-0.100942	0.0867212
ENSG00000146374	ENSG00000146374	RSPO3	blanchedalmond	-0.10092	0.0867888
ENSG00000148848	ENSG00000148848	ADAM12	blanchedalmond	0.100756	0.0873072
ENSG00000182326	ENSG00000182326	C1S	blanchedalmond	-0.100657	0.0876179
ENSG00000186642	ENSG00000186642	PDE2A	blanchedalmond	-0.10061	0.0877666
ENSG00000176490	ENSG00000176490	DIRAS1	blanchedalmond	-0.100337	0.0886373
ENSG00000152217	ENSG00000152217	SETBP1	blanchedalmond	-0.0997431	0.0905494
ENSG00000115461	ENSG00000115461	IGFBP5	blanchedalmond	0.0997066	0.090668
ENSG00000163453	ENSG00000163453	IGFBP7	blanchedalmond	-0.0996513	0.0908481
ENSG00000082175	ENSG00000082175	PGR	blanchedalmond	-0.0996039	0.0910026
ENSG00000198300	ENSG00000198300	PEG3	blanchedalmond	-0.0988335	0.0935434
ENSG00000169071	ENSG00000169071	ROR2	blanchedalmond	0.0983653	0.0951148
ENSG00000164107	ENSG00000164107	HAND2	blanchedalmond	-0.0980763	0.0960953
ENSG00000137507	ENSG00000137507	LRRC32	blanchedalmond	-0.0976108	0.0976917
ENSG00000115935	ENSG00000115935	WIPF1	blanchedalmond	-0.0972515	0.098938
ENSG00000167178	ENSG00000167178	ISLR2	blanchedalmond	-0.0965224	0.101506
ENSG00000113140	ENSG00000113140	SPARC	blanchedalmond	0.0963187	0.102233
ENSG00000119782	ENSG00000119782	FKBP1B	blanchedalmond	-0.0962933	0.102324
ENSG00000166250	ENSG00000166250	CLMP	blanchedalmond	0.0960814	0.103085
ENSG00000105989	ENSG00000105989	WNT2	blanchedalmond	0.0960017	0.103372
ENSG00000060982	ENSG00000060982	BCAT1	blanchedalmond	0.0956197	0.104759
ENSG00000174099	ENSG00000174099	MSRB3	blanchedalmond	-0.0953916	0.105593
ENSG00000166402	ENSG00000166402	TUB	blanchedalmond	-0.0953413	0.105778
ENSG00000105928	ENSG00000105928	GSDME	blanchedalmond	0.0952749	0.106022
ENSG00000180044	ENSG00000180044	C3orf80	blanchedalmond	-0.0951637	0.106433
ENSG00000177875	ENSG00000177875	CCDC184	blanchedalmond	0.0951511	0.106479
ENSG00000136842	ENSG00000136842	TMOD1	blanchedalmond	0.0948507	0.107594
ENSG00000151789	ENSG00000151789	ZNF385D	blanchedalmond	-0.0946046	0.108514
ENSG00000122870	ENSG00000122870	BICC1	blanchedalmond	-0.0943543	0.109456
ENSG00000205710	ENSG00000205710	C17orf107	blanchedalmond	0.0940453	0.110628
ENSG00000115526	ENSG00000115526	CHST10	blanchedalmond	-0.093021	0.114583
ENSG00000171444	ENSG00000171444	MCC	blanchedalmond	-0.0927878	0.115498
ENSG00000259207	ENSG00000259207	ITGB3	blanchedalmond	-0.0926246	0.116142
ENSG00000077942	ENSG00000077942	FBLN1	blanchedalmond	-0.0923326	0.117302
ENSG00000198796	ENSG00000198796	ALPK2	blanchedalmond	0.0916708	0.119964
ENSG00000157240	ENSG00000157240	FZD1	blanchedalmond	-0.0911204	0.122213
ENSG00000169436	ENSG00000169436	COL22A1	blanchedalmond	0.0909001	0.123122
ENSG00000170624	ENSG00000170624	SGCD	blanchedalmond	-0.090593	0.124399
ENSG00000126785	ENSG00000126785	RHOJ	blanchedalmond	-0.0905812	0.124449
ENSG00000139174	ENSG00000139174	PRICKLE1	blanchedalmond	-0.0903813	0.125285
ENSG00000087245	ENSG00000087245	MMP2	blanchedalmond	0.089814	0.127683
ENSG00000155011	ENSG00000155011	DKK2	blanchedalmond	-0.089546	0.128829
ENSG00000169439	ENSG00000169439	SDC2	blanchedalmond	-0.0895396	0.128856
ENSG00000101230	ENSG00000101230	ISM1	blanchedalmond	-0.0889835	0.131258
ENSG00000131386	ENSG00000131386	GALNT15	blanchedalmond	0.0886542	0.132697
ENSG00000145244	ENSG00000145244	CORIN	blanchedalmond	-0.0885394	0.133201
ENSG00000143995	ENSG00000143995	MEIS1	blanchedalmond	-0.0881849	0.134768
ENSG00000239697	ENSG00000239697	TNFSF12	blanchedalmond	0.0881116	0.135094
ENSG00000171451	ENSG00000171451	DSEL	blanchedalmond	-0.0881088	0.135106
ENSG00000123360	ENSG00000123360	PDE1B	blanchedalmond	-0.087732	0.13679
ENSG00000019169	ENSG00000019169	MARCO	blanchedalmond	0.0872683	0.138885
ENSG00000185052	ENSG00000185052	SLC24A3	blanchedalmond	-0.0871855	0.139262
ENSG00000167332	ENSG00000167332	OR51E2	blanchedalmond	-0.0862538	0.143553
ENSG00000169184	ENSG00000169184	MN1	blanchedalmond	-0.085918	0.145124
ENSG00000144857	ENSG00000144857	BOC	blanchedalmond	-0.0851865	0.148593
ENSG00000196368	ENSG00000196368	NUDT11	blanchedalmond	-0.0850626	0.149186
ENSG00000178033	ENSG00000178033	CALHM5	blanchedalmond	-0.083986	0.15442
ENSG00000141338	ENSG00000141338	ABCA8	blanchedalmond	-0.0839826	0.154437
ENSG00000164116	ENSG00000164116	GUCY1A1	blanchedalmond	-0.0836729	0.155968
ENSG00000149451	ENSG00000149451	ADAM33	blanchedalmond	-0.0834981	0.156837
ENSG00000087258	ENSG00000087258	GNAO1	blanchedalmond	-0.0834875	0.15689
ENSG00000132386	ENSG00000132386	SERPINF1	blanchedalmond	-0.0834416	0.157119
ENSG00000185904	ENSG00000185904	LINC00839	blanchedalmond	0.0832604	0.158025
ENSG00000171502	ENSG00000171502	COL24A1	blanchedalmond	0.0829505	0.159584
ENSG00000134533	ENSG00000134533	RERG	blanchedalmond	-0.0824094	0.162334
ENSG00000078295	ENSG00000078295	ADCY2	blanchedalmond	-0.0823962	0.162401
ENSG00000121577	ENSG00000121577	POPDC2	blanchedalmond	-0.0821096	0.163873
ENSG00000196932	ENSG00000196932	TMEM26	blanchedalmond	-0.0817086	0.165947
ENSG00000050165	ENSG00000050165	DKK3	blanchedalmond	0.0810863	0.169207
ENSG00000162745	ENSG00000162745	OLFML2B	blanchedalmond	-0.0810477	0.16941
ENSG00000235531	ENSG00000235531	MSC-AS1	blanchedalmond	-0.0808983	0.1702
ENSG00000104447	ENSG00000104447	TRPS1	blanchedalmond	-0.0808476	0.170469
ENSG00000224397	ENSG00000224397	PELATON	blanchedalmond	-0.0801545	0.174175
ENSG00000143515	ENSG00000143515	ATP8B2	blanchedalmond	-0.07956	0.177402
ENSG00000116157	ENSG00000116157	GPX7	blanchedalmond	-0.079342	0.178596
ENSG00000088854	ENSG00000088854	C20orf194	blanchedalmond	-0.0787471	0.181885
ENSG00000177283	ENSG00000177283	FZD8	blanchedalmond	-0.0784464	0.183565
ENSG00000170153	ENSG00000170153	RNF150	blanchedalmond	-0.0774631	0.189136
ENSG00000171476	ENSG00000171476	HOPX	blanchedalmond	-0.0771436	0.190973
ENSG00000158163	ENSG00000158163	DZIP1L	blanchedalmond	0.0761558	0.196734
ENSG00000163430	ENSG00000163430	FSTL1	blanchedalmond	-0.0761225	0.19693
ENSG00000115414	ENSG00000115414	FN1	blanchedalmond	0.075995	0.197684
ENSG00000165821	ENSG00000165821	SALL2	blanchedalmond	-0.0758779	0.198377
ENSG00000135454	ENSG00000135454	B4GALNT1	blanchedalmond	0.0758069	0.198799
ENSG00000235098	ENSG00000235098	ANKRD65	blanchedalmond	-0.0756009	0.200025
ENSG00000050628	ENSG00000050628	PTGER3	blanchedalmond	-0.0749748	0.203786
ENSG00000122367	ENSG00000122367	LDB3	blanchedalmond	-0.0741093	0.20907
ENSG00000154277	ENSG00000154277	UCHL1	blanchedalmond	-0.074103	0.209109
ENSG00000137573	ENSG00000137573	SULF1	blanchedalmond	0.0737523	0.211278
ENSG00000145623	ENSG00000145623	OSMR	blanchedalmond	0.072195	0.221106
ENSG00000136541	ENSG00000136541	ERMN	blanchedalmond	0.0718697	0.223199
ENSG00000169604	ENSG00000169604	ANTXR1	blanchedalmond	-0.0717069	0.224252
ENSG00000186340	ENSG00000186340	THBS2	blanchedalmond	0.0711044	0.22818
ENSG00000091656	ENSG00000091656	ZFHX4	blanchedalmond	-0.0710872	0.228292
ENSG00000119938	ENSG00000119938	PPP1R3C	blanchedalmond	-0.0706772	0.230993
ENSG00000149131	ENSG00000149131	SERPING1	blanchedalmond	0.0705705	0.2317
ENSG00000120658	ENSG00000120658	ENOX1	blanchedalmond	-0.0704536	0.232476
ENSG00000128918	ENSG00000128918	ALDH1A2	blanchedalmond	-0.0703205	0.233362
ENSG00000123342	ENSG00000123342	MMP19	blanchedalmond	-0.0698443	0.23655
ENSG00000149596	ENSG00000149596	JPH2	blanchedalmond	0.0696007	0.238193
ENSG00000212747	ENSG00000212747	RTL8B	blanchedalmond	-0.0695946	0.238234
ENSG00000166923	ENSG00000166923	GREM1	blanchedalmond	-0.0690158	0.24217
ENSG00000150281	ENSG00000150281	CTF1	blanchedalmond	-0.0686969	0.244358
ENSG00000248890	ENSG00000248890	HHIP-AS1	blanchedalmond	-0.068586	0.245122
ENSG00000159176	ENSG00000159176	CSRP1	blanchedalmond	0.0682914	0.247161
ENSG00000174059	ENSG00000174059	CD34	blanchedalmond	-0.0682803	0.247237
ENSG00000136859	ENSG00000136859	ANGPTL2	blanchedalmond	0.0681683	0.248016
ENSG00000145423	ENSG00000145423	SFRP2	blanchedalmond	-0.0680867	0.248583
ENSG00000152377	ENSG00000152377	SPOCK1	blanchedalmond	0.0678649	0.250132
ENSG00000105974	ENSG00000105974	CAV1	blanchedalmond	-0.0676579	0.251583
ENSG00000269190	ENSG00000269190	FBXO17	blanchedalmond	-0.0675991	0.251996
ENSG00000145861	ENSG00000145861	C1QTNF2	blanchedalmond	-0.0672542	0.254429
ENSG00000204866	ENSG00000204866	IGFL2	blanchedalmond	0.0668589	0.257238
ENSG00000197380	ENSG00000197380	DACT3	blanchedalmond	-0.0658164	0.264748
ENSG00000019549	ENSG00000019549	SNAI2	blanchedalmond	0.0656445	0.266001
ENSG00000176971	ENSG00000176971	FIBIN	blanchedalmond	0.0654022	0.267773
ENSG00000187098	ENSG00000187098	MITF	blanchedalmond	-0.0651456	0.269659
ENSG00000117069	ENSG00000117069	ST6GALNAC5	blanchedalmond	0.0650769	0.270165
ENSG00000183160	ENSG00000183160	TMEM119	blanchedalmond	-0.0638681	0.279183
ENSG00000077782	ENSG00000077782	FGFR1	blanchedalmond	0.0633381	0.2832
ENSG00000198108	ENSG00000198108	CHSY3	blanchedalmond	-0.0632081	0.284191
ENSG00000186469	ENSG00000186469	GNG2	blanchedalmond	-0.0629919	0.285845
ENSG00000134363	ENSG00000134363	FST	blanchedalmond	0.062941	0.286235
ENSG00000162733	ENSG00000162733	DDR2	blanchedalmond	-0.0629063	0.286501
ENSG00000138615	ENSG00000138615	CILP	blanchedalmond	-0.0625808	0.289007
ENSG00000104723	ENSG00000104723	TUSC3	blanchedalmond	0.0620685	0.29298
ENSG00000156103	ENSG00000156103	MMP16	blanchedalmond	-0.0615585	0.296972
ENSG00000183853	ENSG00000183853	KIRREL1	blanchedalmond	0.0614628	0.297725
ENSG00000120594	ENSG00000120594	PLXDC2	blanchedalmond	0.0611651	0.300076
ENSG00000174804	ENSG00000174804	FZD4	blanchedalmond	0.0609032	0.302154
ENSG00000127472	ENSG00000127472	PLA2G5	blanchedalmond	-0.0608214	0.302805
ENSG00000137727	ENSG00000137727	ARHGAP20	blanchedalmond	0.0596944	0.311869
ENSG00000166770	ENSG00000166770	ZNF667-AS1	blanchedalmond	-0.0589069	0.318306
ENSG00000212978	ENSG00000212978		blanchedalmond	-0.0585811	0.320995
ENSG00000105737	ENSG00000105737	GRIK5	blanchedalmond	-0.0582607	0.323653
ENSG00000179954	ENSG00000179954	SSC5D	blanchedalmond	-0.0582325	0.323888
ENSG00000150630	ENSG00000150630	VEGFC	blanchedalmond	-0.0579487	0.326256
ENSG00000166073	ENSG00000166073	GPR176	blanchedalmond	0.0576211	0.329002
ENSG00000084636	ENSG00000084636	COL16A1	blanchedalmond	0.0576089	0.329105
ENSG00000157510	ENSG00000157510	AFAP1L1	blanchedalmond	-0.0568373	0.335635
ENSG00000173040	ENSG00000173040	EVC2	blanchedalmond	-0.0568196	0.335786
ENSG00000101134	ENSG00000101134	DOK5	blanchedalmond	-0.0551533	0.350173
ENSG00000124019	ENSG00000124019	FAM124B	blanchedalmond	-0.0541271	0.359224
ENSG00000147065	ENSG00000147065	MSN	blanchedalmond	-0.0539201	0.361067
ENSG00000109705	ENSG00000109705	NKX3-2	blanchedalmond	-0.0536298	0.363662
ENSG00000125355	ENSG00000125355	TMEM255A	blanchedalmond	-0.0533565	0.366115
ENSG00000125810	ENSG00000125810	CD93	blanchedalmond	-0.0527325	0.371756
ENSG00000254122	ENSG00000254122	PCDHGB7	blanchedalmond	-0.0525136	0.373747
ENSG00000150510	ENSG00000150510	FAM124A	blanchedalmond	-0.0521744	0.376846
ENSG00000157680	ENSG00000157680	DGKI	blanchedalmond	-0.0520219	0.378244
ENSG00000079308	ENSG00000079308	TNS1	blanchedalmond	-0.0520119	0.378335
ENSG00000179921	ENSG00000179921	GPBAR1	blanchedalmond	0.0519211	0.37917
ENSG00000107796	ENSG00000107796	ACTA2	blanchedalmond	-0.0517469	0.380773
ENSG00000113083	ENSG00000113083	LOX	blanchedalmond	0.0516053	0.38208
ENSG00000061455	ENSG00000061455	PRDM6	blanchedalmond	-0.050703	0.390469
ENSG00000204381	ENSG00000204381	LAYN	blanchedalmond	-0.0503751	0.393544
ENSG00000099864	ENSG00000099864	PALM	blanchedalmond	-0.0501439	0.395722
ENSG00000031081	ENSG00000031081	ARHGAP31	blanchedalmond	-0.048886	0.407696
ENSG00000170369	ENSG00000170369	CST2	blanchedalmond	-0.0486135	0.410317
ENSG00000091986	ENSG00000091986	CCDC80	blanchedalmond	-0.0485212	0.411208
ENSG00000137726	ENSG00000137726	FXYD6	blanchedalmond	-0.0483171	0.413181
ENSG00000111817	ENSG00000111817	DSE	blanchedalmond	0.0477649	0.418547
ENSG00000117586	ENSG00000117586	TNFSF4	blanchedalmond	0.0477535	0.418657
ENSG00000146555	ENSG00000146555	SDK1	blanchedalmond	0.0476086	0.420072
ENSG00000139926	ENSG00000139926	FRMD6	blanchedalmond	0.046775	0.428266
ENSG00000099250	ENSG00000099250	NRP1	blanchedalmond	0.0465314	0.430678
ENSG00000172061	ENSG00000172061	LRRC15	blanchedalmond	-0.0462863	0.433112
ENSG00000180543	ENSG00000180543	TSPYL5	blanchedalmond	0.0458777	0.437188
ENSG00000131378	ENSG00000131378	RFTN1	blanchedalmond	-0.0457946	0.43802
ENSG00000130176	ENSG00000130176	CNN1	blanchedalmond	-0.0454842	0.441134
ENSG00000117245	ENSG00000117245	KIF17	blanchedalmond	0.0452084	0.443912
ENSG00000185274	ENSG00000185274	GALNT17	blanchedalmond	-0.045108	0.444926
ENSG00000145936	ENSG00000145936	KCNMB1	blanchedalmond	-0.044783	0.448217
ENSG00000131471	ENSG00000131471	AOC3	blanchedalmond	-0.043993	0.456271
ENSG00000116132	ENSG00000116132	PRRX1	blanchedalmond	0.0435097	0.461239
ENSG00000113296	ENSG00000113296	THBS4	blanchedalmond	-0.0434278	0.462084
ENSG00000166831	ENSG00000166831	RBPMS2	blanchedalmond	-0.0427624	0.468979
ENSG00000134817	ENSG00000134817	APLNR	blanchedalmond	-0.0424361	0.47238
ENSG00000166147	ENSG00000166147	FBN1	blanchedalmond	0.0418198	0.478842
ENSG00000162849	ENSG00000162849	KIF26B	blanchedalmond	-0.0410988	0.486463
ENSG00000188641	ENSG00000188641	DPYD	blanchedalmond	-0.041061	0.486865
ENSG00000265107	ENSG00000265107	GJA5	blanchedalmond	-0.0410265	0.48723
ENSG00000168461	ENSG00000168461	RAB31	blanchedalmond	0.0408186	0.489441
ENSG00000162267	ENSG00000162267	ITIH3	blanchedalmond	-0.0404215	0.49368
ENSG00000149633	ENSG00000149633	KIAA1755	blanchedalmond	-0.0403859	0.494061
ENSG00000162614	ENSG00000162614	NEXN	blanchedalmond	-0.0402856	0.495135
ENSG00000183098	ENSG00000183098	GPC6	blanchedalmond	0.0398498	0.499816
ENSG00000111087	ENSG00000111087	GLI1	blanchedalmond	-0.0397627	0.500755
ENSG00000198542	ENSG00000198542	ITGBL1	blanchedalmond	-0.0390601	0.508359
ENSG00000101825	ENSG00000101825	MXRA5	blanchedalmond	0.0387647	0.511573
ENSG00000144810	ENSG00000144810	COL8A1	blanchedalmond	0.0386594	0.512721
ENSG00000183580	ENSG00000183580	FBXL7	blanchedalmond	-0.0385592	0.513816
ENSG00000178573	ENSG00000178573	MAF	blanchedalmond	-0.0385286	0.51415
ENSG00000184985	ENSG00000184985	SORCS2	blanchedalmond	-0.0371073	0.529803
ENSG00000166963	ENSG00000166963	MAP1A	blanchedalmond	-0.0368106	0.533101
ENSG00000035862	ENSG00000035862	TIMP2	blanchedalmond	0.0367542	0.533729
ENSG00000108947	ENSG00000108947	EFNB3	blanchedalmond	0.0364249	0.537403
ENSG00000167552	ENSG00000167552	TUBA1A	blanchedalmond	-0.0363162	0.538619
ENSG00000171310	ENSG00000171310	CHST11	blanchedalmond	0.0362275	0.539612
ENSG00000131097	ENSG00000131097	HIGD1B	blanchedalmond	0.0355321	0.547429
ENSG00000159164	ENSG00000159164	SV2A	blanchedalmond	-0.0350591	0.552777
ENSG00000218336	ENSG00000218336	TENM3	blanchedalmond	0.0346593	0.557318
ENSG00000105612	ENSG00000105612	DNASE2	blanchedalmond	0.0341058	0.563633
ENSG00000161940	ENSG00000161940	BCL6B	blanchedalmond	-0.0339206	0.565754
ENSG00000038427	ENSG00000038427	VCAN	blanchedalmond	0.0338649	0.566392
ENSG00000007237	ENSG00000007237	GAS7	blanchedalmond	-0.033753	0.567677
ENSG00000137077	ENSG00000137077	CCL21	blanchedalmond	0.0337294	0.567948
ENSG00000159212	ENSG00000159212	CLIC6	blanchedalmond	-0.0335501	0.570008
ENSG00000249669	ENSG00000249669	CARMN	blanchedalmond	-0.0332341	0.573648
ENSG00000103647	ENSG00000103647	CORO2B	blanchedalmond	-0.0329217	0.577258
ENSG00000006606	ENSG00000006606	CCL26	blanchedalmond	-0.0327444	0.579311
ENSG00000123500	ENSG00000123500	COL10A1	blanchedalmond	0.0324934	0.582224
ENSG00000132563	ENSG00000132563	REEP2	blanchedalmond	-0.0314912	0.593921
ENSG00000164694	ENSG00000164694	FNDC1	blanchedalmond	0.0312644	0.596583
ENSG00000164932	ENSG00000164932	CTHRC1	blanchedalmond	0.0304882	0.605733
ENSG00000113578	ENSG00000113578	FGF1	blanchedalmond	-0.0302499	0.608555
ENSG00000100181	ENSG00000100181	TPTEP1	blanchedalmond	-0.0299803	0.611755
ENSG00000215218	ENSG00000215218	UBE2QL1	blanchedalmond	-0.0298926	0.612798
ENSG00000146112	ENSG00000146112	PPP1R18	blanchedalmond	-0.0298475	0.613334
ENSG00000131477	ENSG00000131477	RAMP2	blanchedalmond	-0.0296729	0.615412
ENSG00000170373	ENSG00000170373	CST1	blanchedalmond	-0.029406	0.618595
ENSG00000198483	ENSG00000198483	ANKRD35	blanchedalmond	-0.0293379	0.619407
ENSG00000172346	ENSG00000172346	CSDC2	blanchedalmond	-0.0293063	0.619785
ENSG00000138944	ENSG00000138944	SHISAL1	blanchedalmond	0.0290855	0.622427
ENSG00000149256	ENSG00000149256	TENM4	blanchedalmond	0.0288282	0.62551
ENSG00000149591	ENSG00000149591	TAGLN	blanchedalmond	-0.0278645	0.637116
ENSG00000054938	ENSG00000054938	CHRDL2	blanchedalmond	0.0277742	0.638207
ENSG00000059915	ENSG00000059915	PSD	blanchedalmond	0.027663	0.639554
ENSG00000128602	ENSG00000128602	SMO	blanchedalmond	-0.0273968	0.642781
ENSG00000152049	ENSG00000152049	KCNE4	blanchedalmond	-0.0272873	0.64411
ENSG00000159251	ENSG00000159251	ACTC1	blanchedalmond	0.0268346	0.649618
ENSG00000180730	ENSG00000180730	SHISA2	blanchedalmond	0.0252015	0.669645
ENSG00000159403	ENSG00000159403	C1R	blanchedalmond	0.0237332	0.687852
ENSG00000166025	ENSG00000166025	AMOTL1	blanchedalmond	-0.0231479	0.69516
ENSG00000172716	ENSG00000172716	SLFN11	blanchedalmond	0.0229574	0.697546
ENSG00000132718	ENSG00000132718	SYT11	blanchedalmond	-0.0228785	0.698535
ENSG00000103175	ENSG00000103175	WFDC1	blanchedalmond	-0.0227943	0.69959
ENSG00000121898	ENSG00000121898	CPXM2	blanchedalmond	0.0227194	0.700529
ENSG00000103710	ENSG00000103710	RASL12	blanchedalmond	-0.0226568	0.701315
ENSG00000197043	ENSG00000197043	ANXA6	blanchedalmond	-0.0224418	0.704015
ENSG00000227051	ENSG00000227051	C14orf132	blanchedalmond	0.0223108	0.705663
ENSG00000145431	ENSG00000145431	PDGFC	blanchedalmond	-0.0218603	0.711339
ENSG00000163017	ENSG00000163017	ACTG2	blanchedalmond	-0.0215678	0.715032
ENSG00000158270	ENSG00000158270	COLEC12	blanchedalmond	-0.0211845	0.719883
ENSG00000122863	ENSG00000122863	CHST3	blanchedalmond	0.0210089	0.722108
ENSG00000146469	ENSG00000146469	VIP	blanchedalmond	0.0208418	0.724228
ENSG00000069535	ENSG00000069535	MAOB	blanchedalmond	-0.0206085	0.727193
ENSG00000228221	ENSG00000228221	LINC00578	blanchedalmond	-0.020538	0.728089
ENSG00000137094	ENSG00000137094	DNAJB5	blanchedalmond	-0.0204948	0.728638
ENSG00000003137	ENSG00000003137	CYP26B1	blanchedalmond	-0.0201751	0.732708
ENSG00000118402	ENSG00000118402	ELOVL4	blanchedalmond	-0.0195782	0.740328
ENSG00000072840	ENSG00000072840	EVC	blanchedalmond	0.018913	0.74885
ENSG00000171812	ENSG00000171812	COL8A2	blanchedalmond	-0.0185903	0.752994
ENSG00000121297	ENSG00000121297	TSHZ3	blanchedalmond	-0.0184325	0.755025
ENSG00000166313	ENSG00000166313	APBB1	blanchedalmond	-0.0183317	0.756322
ENSG00000173706	ENSG00000173706	HEG1	blanchedalmond	-0.0181748	0.758342
ENSG00000173068	ENSG00000173068	BNC2	blanchedalmond	0.017989	0.760737
ENSG00000141433	ENSG00000141433	ADCYAP1	blanchedalmond	0.0177028	0.764432
ENSG00000165633	ENSG00000165633	VSTM4	blanchedalmond	-0.0175251	0.766727
ENSG00000175287	ENSG00000175287	PHYHD1	blanchedalmond	-0.017177	0.771231
ENSG00000276600	ENSG00000276600	RAB7B	blanchedalmond	0.0171409	0.771698
ENSG00000206190	ENSG00000206190	ATP10A	blanchedalmond	0.0169921	0.773627
ENSG00000143786	ENSG00000143786	CNIH3	blanchedalmond	0.0169849	0.77372
ENSG00000101463	ENSG00000101463	SYNDIG1	blanchedalmond	0.0168275	0.77576
ENSG00000101335	ENSG00000101335	MYL9	blanchedalmond	-0.0164203	0.781047
ENSG00000167676	ENSG00000167676	PLIN4	blanchedalmond	-0.0156108	0.791588
ENSG00000169851	ENSG00000169851	PCDH7	blanchedalmond	-0.0154632	0.793514
ENSG00000086991	ENSG00000086991	NOX4	blanchedalmond	0.0153129	0.795476
ENSG00000119699	ENSG00000119699	TGFB3	blanchedalmond	0.0150243	0.799247
ENSG00000170558	ENSG00000170558	CDH2	blanchedalmond	0.0150135	0.799389
ENSG00000143147	ENSG00000143147	GPR161	blanchedalmond	-0.0146375	0.804311
ENSG00000143387	ENSG00000143387	CTSK	blanchedalmond	-0.0142973	0.808771
ENSG00000154783	ENSG00000154783	FGD5	blanchedalmond	-0.0140662	0.811803
ENSG00000106571	ENSG00000106571	GLI3	blanchedalmond	-0.0138764	0.814296
ENSG00000140545	ENSG00000140545	MFGE8	blanchedalmond	-0.0130809	0.824764
ENSG00000132854	ENSG00000132854	KANK4	blanchedalmond	0.012941	0.826609
ENSG00000067840	ENSG00000067840	PDZD4	blanchedalmond	-0.0118609	0.840879
ENSG00000143768	ENSG00000143768	LEFTY2	blanchedalmond	0.0114682	0.846081
ENSG00000185518	ENSG00000185518	SV2B	blanchedalmond	0.0113265	0.847959
ENSG00000099954	ENSG00000099954	CECR2	blanchedalmond	-0.0109452	0.853019
ENSG00000137809	ENSG00000137809	ITGA11	blanchedalmond	0.0100709	0.864643
ENSG00000167601	ENSG00000167601	AXL	blanchedalmond	0.0100247	0.865258
ENSG00000197535	ENSG00000197535	MYO5A	blanchedalmond	0.00894553	0.879646
ENSG00000104415	ENSG00000104415	CCN4	blanchedalmond	-0.0089284	0.879875
ENSG00000112619	ENSG00000112619	PRPH2	blanchedalmond	0.00868287	0.883154
ENSG00000140931	ENSG00000140931	CMTM3	blanchedalmond	0.00779339	0.895051
ENSG00000204851	ENSG00000204851	PNMA8B	blanchedalmond	-0.0075947	0.897711
ENSG00000186310	ENSG00000186310	NAP1L3	blanchedalmond	0.00654952	0.911727
ENSG00000005243	ENSG00000005243	COPZ2	blanchedalmond	-0.0059432	0.91987
ENSG00000087494	ENSG00000087494	PTHLH	blanchedalmond	0.00588992	0.920586
ENSG00000205795	ENSG00000205795	CYS1	blanchedalmond	-0.0050008	0.932544
ENSG00000106018	ENSG00000106018	VIPR2	blanchedalmond	-0.0045043	0.939227
ENSG00000172935	ENSG00000172935	MRGPRF	blanchedalmond	0.0042569	0.942559
ENSG00000152953	ENSG00000152953	STK32B	blanchedalmond	0.00409945	0.94468
ENSG00000169122	ENSG00000169122	FAM110B	blanchedalmond	-0.0035414	0.952201
ENSG00000223764	ENSG00000223764	LINC02593	blanchedalmond	0.00342288	0.953799
ENSG00000188681	ENSG00000188681	TEKT4P2	blanchedalmond	-0.0034099	0.953974
ENSG00000080644	ENSG00000080644	CHRNA3	blanchedalmond	-0.0033994	0.954115
ENSG00000166741	ENSG00000166741	NNMT	blanchedalmond	0.00280981	0.962067
ENSG00000171488	ENSG00000171488	LRRC8C	blanchedalmond	-0.0026617	0.964065
ENSG00000182013	ENSG00000182013	PNMA8A	blanchedalmond	-0.0025319	0.965816
ENSG00000262655	ENSG00000262655	SPON1	blanchedalmond	-0.0022596	0.969491
ENSG00000105664	ENSG00000105664	COMP	blanchedalmond	-0.0004315	0.994173
ENSG00000026025	ENSG00000026025	VIM	blanchedalmond	0.00010346	0.998603
ENSG00000171863	ENSG00000171863	RPS7	blue1	-0.34733	1.29e-09
ENSG00000177410	ENSG00000177410	ZFAS1	blue1	-0.321199	2.33e-08
ENSG00000071082	ENSG00000071082	RPL31	blue1	-0.2378	4.43e-05
ENSG00000177954	ENSG00000177954	RPS27	blue1	-0.212658	0.00027131
ENSG00000204387	ENSG00000204387	SNHG32	blue1	-0.211613	0.00029127
ENSG00000145425	ENSG00000145425	RPS3A	blue1	-0.183363	0.0017466
ENSG00000136149	ENSG00000136149	RPL13AP25	blue1	-0.177458	0.00246361
ENSG00000197756	ENSG00000197756	RPL37A	blue1	-0.162539	0.00561213
ENSG00000143947	ENSG00000143947	RPS27A	blue1	-0.158734	0.00685226
ENSG00000134419	ENSG00000134419	RPS15A	blue1	-0.157282	0.00738628
ENSG00000182899	ENSG00000182899	RPL35A	blue1	-0.152614	0.00936481
ENSG00000114942	ENSG00000114942	EEF1B2	blue1	-0.151353	0.00997464
ENSG00000188846	ENSG00000188846	RPL14	blue1	-0.148086	0.01172
ENSG00000144199	ENSG00000144199	FAHD2B	blue1	-0.139012	0.0180571
ENSG00000124614	ENSG00000124614	RPS10	blue1	-0.135907	0.0208252
ENSG00000172809	ENSG00000172809	RPL38	blue1	-0.126075	0.0321497
ENSG00000137154	ENSG00000137154	RPS6	blue1	-0.113526	0.0538778
ENSG00000131469	ENSG00000131469	RPL27	blue1	-0.101281	0.0856623
ENSG00000186468	ENSG00000186468	RPS23	blue1	-0.0905857	0.12443
ENSG00000156508	ENSG00000156508	EEF1A1	blue1	0.0900084	0.126857
ENSG00000163682	ENSG00000163682	RPL9	blue1	-0.0830843	0.15891
ENSG00000151353	ENSG00000151353	TMEM18	blue1	-0.0709663	0.229087
ENSG00000162244	ENSG00000162244	RPL29	blue1	0.0706895	0.230912
ENSG00000142937	ENSG00000142937	RPS8	blue1	0.0682302	0.247585
ENSG00000144713	ENSG00000144713	RPL32	blue1	-0.0620482	0.293139
ENSG00000198755	ENSG00000198755	RPL10A	blue1	0.0583838	0.322631
ENSG00000182774	ENSG00000182774	RPS17	blue1	-0.0462375	0.433598
ENSG00000148303	ENSG00000148303	RPL7A	blue1	-0.0436765	0.459521
ENSG00000174748	ENSG00000174748	RPL15	blue1	-0.0389118	0.509971
ENSG00000145592	ENSG00000145592	RPL37	blue1	-0.0279927	0.635566
ENSG00000122406	ENSG00000122406	RPL5	blue1	-0.0250098	0.672011
ENSG00000109475	ENSG00000109475	RPL34	blue1	-0.0229249	0.697952
ENSG00000142676	ENSG00000142676	RPL11	blue1	0.0203521	0.730453
ENSG00000229117	ENSG00000229117	RPL41	blue1	-0.0183602	0.755955
ENSG00000110700	ENSG00000110700	RPS13	blue1	0.0177174	0.764242
ENSG00000203875	ENSG00000203875	SNHG5	blue1	0.0165966	0.778757
ENSG00000168028	ENSG00000168028	RPSA	blue1	0.0149409	0.800339
ENSG00000231500	ENSG00000231500	RPS18	blue1	-0.014657	0.804056
ENSG00000112306	ENSG00000112306	RPS12	blue1	0.0146257	0.804465
ENSG00000166441	ENSG00000166441	RPL27A	blue1	-0.0112897	0.848447
ENSG00000198242	ENSG00000198242	RPL23A	blue1	0.00955164	0.87156
ENSG00000197958	ENSG00000197958	RPL12	blue1	-0.0035809	0.951668
ENSG00000234741	ENSG00000234741	GAS5	blue1	7.72e-05	0.998957
ENSG00000164062	ENSG00000164062	APEH	blue2	0.346928	1.35e-09
ENSG00000177352	ENSG00000177352	CCDC71	blue2	0.339934	3e-09
ENSG00000010256	ENSG00000010256	UQCRC1	blue2	0.338904	3.37e-09
ENSG00000173540	ENSG00000173540	GMPPB	blue2	0.323976	1.74e-08
ENSG00000157020	ENSG00000157020	SEC13	blue2	0.314344	4.77e-08
ENSG00000247596	ENSG00000247596	TWF2	blue2	0.307289	9.78e-08
ENSG00000114738	ENSG00000114738	MAPKAPK3	blue2	0.307167	9.9e-08
ENSG00000248487	ENSG00000248487	ABHD14A	blue2	0.298137	2.41e-07
ENSG00000213672	ENSG00000213672	NCKIPSD	blue2	0.291896	4.39e-07
ENSG00000132153	ENSG00000132153	DHX30	blue2	0.26472	5.06e-06
ENSG00000178149	ENSG00000178149	DALRD3	blue2	0.259286	7.99e-06
ENSG00000164051	ENSG00000164051	CCDC51	blue2	0.255097	1.13e-05
ENSG00000114395	ENSG00000114395	CYB561D2	blue2	0.25491	1.15e-05
ENSG00000134072	ENSG00000134072	CAMK1	blue2	0.220744	0.00015485
ENSG00000163832	ENSG00000163832	ELP6	blue2	0.207573	0.000382
ENSG00000168268	ENSG00000168268	NT5DC2	blue2	0.206914	0.00039908
ENSG00000156990	ENSG00000156990	RPUSD3	blue2	0.20582	0.00042902
ENSG00000163931	ENSG00000163931	TKT	blue2	0.182437	0.00184462
ENSG00000114388	ENSG00000114388	NPRL2	blue2	0.179269	0.00221944
ENSG00000178035	ENSG00000178035	IMPDH2	blue2	0.172675	0.0032306
ENSG00000172053	ENSG00000172053	QARS1	blue2	0.171742	0.00340317
ENSG00000108179	ENSG00000108179	PPIF	blue2	0.154512	0.00850978
ENSG00000178467	ENSG00000178467	P4HTM	blue2	0.150876	0.0102143
ENSG00000160799	ENSG00000160799	CCDC12	blue2	0.14606	0.0129331
ENSG00000214706	ENSG00000214706	IFRD2	blue2	0.136193	0.0205557
ENSG00000164054	ENSG00000164054	SHISA5	blue2	0.128102	0.02946
ENSG00000164081	ENSG00000164081	TEX264	blue2	0.122071	0.0380818
ENSG00000178057	ENSG00000178057	NDUFAF3	blue2	0.112133	0.0569083
ENSG00000114383	ENSG00000114383	TUSC2	blue2	0.100754	0.0873127
ENSG00000060971	ENSG00000060971	ACAA1	blue2	0.0740198	0.209622
ENSG00000183763	ENSG00000183763	TRAIP	blue2	0.0680242	0.249019
ENSG00000114737	ENSG00000114737	CISH	blue2	0.0678351	0.25034
ENSG00000164087	ENSG00000164087	POC1A	blue2	0.0634991	0.281976
ENSG00000171135	ENSG00000171135	JAGN1	blue2	0.0632175	0.28412
ENSG00000114767	ENSG00000114767	RRP9	blue2	0.056543	0.338148
ENSG00000068001	ENSG00000068001	HYAL2	blue2	0.0548536	0.352801
ENSG00000075914	ENSG00000075914	EXOSC7	blue2	0.0350679	0.552677
ENSG00000114650	ENSG00000114650	SCAP	blue2	0.0237922	0.687117
ENSG00000164077	ENSG00000164077	MON1A	blue2	-0.0154932	0.793122
ENSG00000273983	ENSG00000273983	H3C8	blue3	-0.478212	6.39e-18
ENSG00000273802	ENSG00000273802	H2BC8	blue3	-0.343338	2.04e-09
ENSG00000196787	ENSG00000196787	H2AC11	blue3	-0.307059	1e-07
ENSG00000276180	ENSG00000276180	H4C9	blue3	-0.214068	0.00024641
ENSG00000180573	ENSG00000180573	H2AC6	blue3	-0.188408	0.00129122
ENSG00000197409	ENSG00000197409	H3C4	blue3	0.187873	0.00133376
ENSG00000277075	ENSG00000277075	H2AC8	blue3	-0.186541	0.00144521
ENSG00000275713	ENSG00000275713	H2BC9	blue3	-0.185286	0.00155803
ENSG00000158373	ENSG00000158373	H2BC5	blue3	-0.184912	0.00159318
ENSG00000124635	ENSG00000124635	H2BC11	blue3	-0.179241	0.00222302
ENSG00000197903	ENSG00000197903	H2BC12	blue3	-0.168865	0.00398973
ENSG00000274750	ENSG00000274750	H3C6	blue3	-0.136637	0.0201434
ENSG00000158406	ENSG00000158406	H4C8	blue3	-0.129016	0.0283124
ENSG00000203814	ENSG00000203814	H2BC18	blue3	-0.124401	0.0345265
ENSG00000196890	ENSG00000196890	H2BU1	blue3	-0.117791	0.0454212
ENSG00000233822	ENSG00000233822	H2BC15	blue3	-0.115429	0.0499546
ENSG00000180596	ENSG00000180596	H2BC4	blue3	-0.10105	0.0863817
ENSG00000187837	ENSG00000187837	H1-2	blue3	-0.0893158	0.129819
ENSG00000184678	ENSG00000184678	H2BC21	blue3	-0.0834681	0.156987
ENSG00000278828	ENSG00000278828	H3C10	blue3	-0.0439548	0.456663
ENSG00000076242	ENSG00000076242	MLH1	blueviolet	-0.778326	5.85e-60
ENSG00000178567	ENSG00000178567	EPM2AIP1	blueviolet	-0.693406	9.53e-43
ENSG00000227359	ENSG00000227359		blueviolet	-0.592865	8.07e-29
ENSG00000263753	ENSG00000263753	LINC00667	blueviolet	-0.579409	2.6e-27
ENSG00000264575	ENSG00000264575	LINC00526	blueviolet	-0.55494	9.64e-25
ENSG00000203546	ENSG00000203546		blueviolet	-0.548004	4.73e-24
ENSG00000183150	ENSG00000183150	GPR19	blueviolet	-0.541185	2.18e-23
ENSG00000131773	ENSG00000131773	KHDRBS3	blueviolet	-0.521573	1.46e-21
ENSG00000118508	ENSG00000118508	RAB32	blueviolet	-0.51435	6.41e-21
ENSG00000175509	ENSG00000175509	ACRP1	blueviolet	-0.504302	4.75e-20
ENSG00000184719	ENSG00000184719	RNLS	blueviolet	-0.463645	8.27e-17
ENSG00000162639	ENSG00000162639	HENMT1	blueviolet	-0.461768	1.14e-16
ENSG00000204271	ENSG00000204271	SPIN3	blueviolet	-0.458212	2.08e-16
ENSG00000177406	ENSG00000177406	NINJ2-AS1	blueviolet	-0.454453	3.91e-16
ENSG00000237978	ENSG00000237978	KCNMB2-AS1	blueviolet	-0.439656	4.33e-15
ENSG00000225706	ENSG00000225706	PTPRD-AS1	blueviolet	-0.42099	7.65e-14
ENSG00000187658	ENSG00000187658	C5orf52	blueviolet	-0.372036	6.44e-11
ENSG00000182747	ENSG00000182747	SLC35D3	blueviolet	-0.369258	9.13e-11
ENSG00000153707	ENSG00000153707	PTPRD	blueviolet	-0.352876	6.72e-10
ENSG00000229404	ENSG00000229404	LINC00858	blueviolet	-0.35176	7.66e-10
ENSG00000187566	ENSG00000187566	NHLRC1	blueviolet	-0.346219	1.46e-09
ENSG00000236935	ENSG00000236935		blueviolet	-0.326301	1.35e-08
ENSG00000137875	ENSG00000137875	BCL2L10	blueviolet	-0.294011	3.59e-07
ENSG00000039600	ENSG00000039600	SOX30	blueviolet	-0.289653	5.43e-07
ENSG00000143839	ENSG00000143839	REN	blueviolet	-0.26827	3.73e-06
ENSG00000165568	ENSG00000165568	AKR1E2	blueviolet	-0.260686	7.11e-06
ENSG00000138798	ENSG00000138798	EGF	blueviolet	-0.258471	8.55e-06
ENSG00000166143	ENSG00000166143	PPP1R14D	blueviolet	-0.240083	3.72e-05
ENSG00000253552	ENSG00000253552	HOXA-AS2	brown1	-0.275007	2.07e-06
ENSG00000214870	ENSG00000214870		brown1	-0.246291	2.29e-05
ENSG00000105991	ENSG00000105991	HOXA1	brown1	-0.217152	0.00019917
ENSG00000243766	ENSG00000243766	HOTTIP	brown1	-0.216223	0.00021243
ENSG00000105996	ENSG00000105996	HOXA2	brown1	-0.186529	0.00144633
ENSG00000197576	ENSG00000197576	HOXA4	brown1	-0.15964	0.00653636
ENSG00000240990	ENSG00000240990	HOXA11-AS	brown1	-0.145594	0.0132277
ENSG00000253187	ENSG00000253187	HOXA10-AS	brown1	-0.121803	0.0385093
ENSG00000253293	ENSG00000253293	HOXA10	brown1	-0.1156	0.0496152
ENSG00000059377	ENSG00000059377	TBXAS1	brown1	-0.104781	0.0753292
ENSG00000105997	ENSG00000105997	HOXA3	brown1	-0.0916126	0.1202
ENSG00000106031	ENSG00000106031	HOXA13	brown1	-0.0832075	0.15829
ENSG00000106004	ENSG00000106004	HOXA5	brown1	0.0780687	0.18569
ENSG00000254369	ENSG00000254369	HOXA-AS3	brown1	-0.0486628	0.409843
ENSG00000078399	ENSG00000078399	HOXA9	brown1	0.0404176	0.493721
ENSG00000106006	ENSG00000106006	HOXA6	brown1	0.03816	0.518186
ENSG00000122592	ENSG00000122592	HOXA7	brown1	0.0210647	0.721401
ENSG00000253508	ENSG00000253508		brown1	0.0199267	0.735876
ENSG00000278592	ENSG00000278592		brown1	0.0189447	0.748443
ENSG00000005073	ENSG00000005073	HOXA11	brown1	-0.0094545	0.872854
ENSG00000163515	ENSG00000163515	RETNLB	brown2	-0.288803	5.88e-07
ENSG00000007402	ENSG00000007402	CACNA2D2	brown2	-0.273064	2.46e-06
ENSG00000100302	ENSG00000100302	RASD2	brown2	-0.268003	3.82e-06
ENSG00000130035	ENSG00000130035	GALNT8	brown2	-0.256968	9.69e-06
ENSG00000198788	ENSG00000198788	MUC2	brown2	0.214103	0.00024582
ENSG00000198488	ENSG00000198488	B3GNT6	brown2	-0.210439	0.00031532
ENSG00000137634	ENSG00000137634	NXPE4	brown2	-0.208129	0.00036813
ENSG00000188175	ENSG00000188175	HEPACAM2	brown2	-0.203441	0.00050148
ENSG00000134193	ENSG00000134193	REG4	brown2	0.18655	0.00144449
ENSG00000174992	ENSG00000174992	ZG16	brown2	-0.186513	0.00144763
ENSG00000183463	ENSG00000183463	URAD	brown2	-0.179823	0.00214922
ENSG00000144908	ENSG00000144908	ALDH1L1	brown2	0.165612	0.00476193
ENSG00000064655	ENSG00000064655	EYA2	brown2	-0.165435	0.00480734
ENSG00000198125	ENSG00000198125	MB	brown2	-0.162762	0.00554597
ENSG00000179914	ENSG00000179914	ITLN1	brown2	-0.162088	0.00574761
ENSG00000255474	ENSG00000255474	GAU1	brown2	-0.160223	0.00634043
ENSG00000016490	ENSG00000016490	CLCA1	brown2	-0.143496	0.0146262
ENSG00000124664	ENSG00000124664	SPDEF	brown2	0.128415	0.0290629
ENSG00000101443	ENSG00000101443	WFDC2	brown2	-0.118275	0.0445359
ENSG00000160191	ENSG00000160191	PDE9A	brown2	0.116605	0.047652
ENSG00000172318	ENSG00000172318	B3GALT1	brown2	-0.116425	0.0479993
ENSG00000136826	ENSG00000136826	KLF4	brown2	0.0930053	0.114644
ENSG00000122711	ENSG00000122711	SPINK4	brown2	-0.0917848	0.119502
ENSG00000196169	ENSG00000196169	KIF19	brown2	-0.0738918	0.210413
ENSG00000162174	ENSG00000162174	ASRGL1	brown2	0.0673055	0.254066
ENSG00000108551	ENSG00000108551	RASD1	brown2	0.0615646	0.296924
ENSG00000116176	ENSG00000116176	TPSG1	brown2	0.0574626	0.330338
ENSG00000204361	ENSG00000204361	NXPE2	brown2	0.0573284	0.33147
ENSG00000214814	ENSG00000214814	FER1L6	brown2	0.0556048	0.346237
ENSG00000167080	ENSG00000167080	B4GALNT2	brown2	-0.0542444	0.358182
ENSG00000129993	ENSG00000129993	CBFA2T3	brown2	0.0531355	0.368107
ENSG00000095110	ENSG00000095110	NXPE1	brown2	0.0484816	0.411591
ENSG00000107954	ENSG00000107954	NEURL1	brown2	-0.0408429	0.489183
ENSG00000146205	ENSG00000146205	ANO7	brown2	-0.0404304	0.493585
ENSG00000172238	ENSG00000172238	ATOH1	brown2	-0.0378324	0.521787
ENSG00000135773	ENSG00000135773	CAPN9	brown2	-0.0377668	0.52251
ENSG00000275395	ENSG00000275395	FCGBP	brown2	0.034665	0.557253
ENSG00000070526	ENSG00000070526	ST6GALNAC1	brown2	-0.0258313	0.661892
ENSG00000039987	ENSG00000039987	BEST2	brown2	-0.0074009	0.900308
ENSG00000185340	ENSG00000185340	GAS2L1	brown4	0.518625	2.68e-21
ENSG00000174791	ENSG00000174791	RIN1	brown4	0.518082	3e-21
ENSG00000122490	ENSG00000122490	SLC66A2	brown4	0.507371	2.6e-20
ENSG00000060069	ENSG00000060069	CTDP1	brown4	0.504259	4.79e-20
ENSG00000213700	ENSG00000213700	RPL17P50	brown4	0.496442	2.18e-19
ENSG00000161513	ENSG00000161513	FDXR	brown4	0.474766	1.18e-17
ENSG00000040608	ENSG00000040608	RTN4R	brown4	0.47263	1.73e-17
ENSG00000100116	ENSG00000100116	GCAT	brown4	0.461378	1.22e-16
ENSG00000168487	ENSG00000168487	BMP1	brown4	0.447543	1.22e-15
ENSG00000159871	ENSG00000159871	LYPD5	brown4	0.447329	1.26e-15
ENSG00000141759	ENSG00000141759	TXNL4A	brown4	0.443658	2.29e-15
ENSG00000126243	ENSG00000126243	LRFN3	brown4	0.443472	2.36e-15
ENSG00000169750	ENSG00000169750	RAC3	brown4	0.44239	2.8e-15
ENSG00000073578	ENSG00000073578	SDHA	brown4	0.441669	3.15e-15
ENSG00000163702	ENSG00000163702	IL17RC	brown4	0.42949	2.12e-14
ENSG00000120306	ENSG00000120306	CYSTM1	brown4	0.423574	5.2e-14
ENSG00000149798	ENSG00000149798	CDC42EP2	brown4	0.417798	1.23e-13
ENSG00000177030	ENSG00000177030	DEAF1	brown4	0.413497	2.31e-13
ENSG00000154832	ENSG00000154832	CXXC1	brown4	0.412573	2.64e-13
ENSG00000141526	ENSG00000141526	SLC16A3	brown4	0.409803	3.94e-13
ENSG00000166816	ENSG00000166816	LDHD	brown4	0.408452	4.78e-13
ENSG00000212864	ENSG00000212864	RNF208	brown4	0.406953	5.92e-13
ENSG00000050820	ENSG00000050820	BCAR1	brown4	0.404178	8.77e-13
ENSG00000151929	ENSG00000151929	BAG3	brown4	0.402556	1.1e-12
ENSG00000167778	ENSG00000167778	SPRYD3	brown4	0.397757	2.15e-12
ENSG00000198355	ENSG00000198355	PIM3	brown4	0.397547	2.21e-12
ENSG00000177542	ENSG00000177542	SLC25A22	brown4	0.393687	3.75e-12
ENSG00000105427	ENSG00000105427	CNFN	brown4	0.391735	4.89e-12
ENSG00000182362	ENSG00000182362	YBEY	brown4	0.389772	6.37e-12
ENSG00000104812	ENSG00000104812	GYS1	brown4	0.388129	7.94e-12
ENSG00000128283	ENSG00000128283	CDC42EP1	brown4	0.386849	9.42e-12
ENSG00000176383	ENSG00000176383	B3GNT4	brown4	0.384378	1.31e-11
ENSG00000213246	ENSG00000213246	SUPT4H1	brown4	0.383066	1.55e-11
ENSG00000105649	ENSG00000105649	RAB3A	brown4	0.380791	2.09e-11
ENSG00000030110	ENSG00000030110	BAK1	brown4	0.380522	2.17e-11
ENSG00000167536	ENSG00000167536	DHRS13	brown4	0.379243	2.56e-11
ENSG00000124102	ENSG00000124102	PI3	brown4	0.377944	3.03e-11
ENSG00000100300	ENSG00000100300	TSPO	brown4	0.377515	3.2e-11
ENSG00000101546	ENSG00000101546	RBFA	brown4	0.377085	3.38e-11
ENSG00000131187	ENSG00000131187	F12	brown4	0.37507	4.38e-11
ENSG00000099625	ENSG00000099625	CBARP	brown4	0.373757	5.17e-11
ENSG00000161999	ENSG00000161999	JMJD8	brown4	0.373228	5.53e-11
ENSG00000074842	ENSG00000074842	MYDGF	brown4	0.372115	6.37e-11
ENSG00000185761	ENSG00000185761	ADAMTSL5	brown4	0.371938	6.52e-11
ENSG00000177666	ENSG00000177666	PNPLA2	brown4	0.369635	8.71e-11
ENSG00000103260	ENSG00000103260	METRN	brown4	0.368655	9.85e-11
ENSG00000144647	ENSG00000144647	POMGNT2	brown4	0.3684	1.02e-10
ENSG00000102890	ENSG00000102890	ELMO3	brown4	0.364387	1.67e-10
ENSG00000179218	ENSG00000179218	CALR	brown4	0.364264	1.7e-10
ENSG00000171119	ENSG00000171119	NRTN	brown4	0.362404	2.13e-10
ENSG00000241360	ENSG00000241360	PDXP	brown4	0.362211	2.18e-10
ENSG00000002587	ENSG00000002587	HS3ST1	brown4	0.359109	3.19e-10
ENSG00000166377	ENSG00000166377	ATP9B	brown4	0.357869	3.7e-10
ENSG00000133313	ENSG00000133313	CNDP2	brown4	0.356638	4.29e-10
ENSG00000116663	ENSG00000116663	FBXO6	brown4	0.356393	4.42e-10
ENSG00000146955	ENSG00000146955	RAB19	brown4	0.355463	4.94e-10
ENSG00000174516	ENSG00000174516	PELI3	brown4	0.354216	5.73e-10
ENSG00000151729	ENSG00000151729	SLC25A4	brown4	0.354048	5.85e-10
ENSG00000122971	ENSG00000122971	ACADS	brown4	0.353625	6.15e-10
ENSG00000186907	ENSG00000186907	RTN4RL2	brown4	0.351142	8.24e-10
ENSG00000167969	ENSG00000167969	ECI1	brown4	0.35056	8.83e-10
ENSG00000225978	ENSG00000225978	HAR1A	brown4	0.350324	9.07e-10
ENSG00000103024	ENSG00000103024	NME3	brown4	0.349629	9.85e-10
ENSG00000142168	ENSG00000142168	SOD1	brown4	0.347587	1.25e-09
ENSG00000124107	ENSG00000124107	SLPI	brown4	0.347513	1.26e-09
ENSG00000102996	ENSG00000102996	MMP15	brown4	0.346194	1.47e-09
ENSG00000078900	ENSG00000078900	TP73	brown4	0.344535	1.78e-09
ENSG00000105552	ENSG00000105552	BCAT2	brown4	0.343943	1.9e-09
ENSG00000250479	ENSG00000250479	CHCHD10	brown4	0.343254	2.06e-09
ENSG00000171813	ENSG00000171813	PWWP2B	brown4	0.342366	2.28e-09
ENSG00000130164	ENSG00000130164	LDLR	brown4	0.341486	2.52e-09
ENSG00000184009	ENSG00000184009	ACTG1	brown4	0.340852	2.71e-09
ENSG00000158156	ENSG00000158156	XKR8	brown4	0.339637	3.11e-09
ENSG00000265982	ENSG00000265982		brown4	0.339091	3.3e-09
ENSG00000181649	ENSG00000181649	PHLDA2	brown4	0.337452	3.97e-09
ENSG00000173846	ENSG00000173846	PLK3	brown4	0.33707	4.15e-09
ENSG00000105287	ENSG00000105287	PRKD2	brown4	0.337064	4.15e-09
ENSG00000174996	ENSG00000174996	KLC2	brown4	0.334765	5.36e-09
ENSG00000102871	ENSG00000102871	TRADD	brown4	0.334754	5.37e-09
ENSG00000011422	ENSG00000011422	PLAUR	brown4	0.333818	5.95e-09
ENSG00000135480	ENSG00000135480	KRT7	brown4	0.332889	6.6e-09
ENSG00000231925	ENSG00000231925	TAPBP	brown4	0.331996	7.28e-09
ENSG00000125148	ENSG00000125148	MT2A	brown4	0.331602	7.6e-09
ENSG00000105767	ENSG00000105767	CADM4	brown4	0.331547	7.65e-09
ENSG00000128228	ENSG00000128228	SDF2L1	brown4	0.33142	7.75e-09
ENSG00000177045	ENSG00000177045	SIX5	brown4	0.330688	8.4e-09
ENSG00000133874	ENSG00000133874	RNF122	brown4	0.330175	8.89e-09
ENSG00000114631	ENSG00000114631	PODXL2	brown4	0.330091	8.97e-09
ENSG00000197530	ENSG00000197530	MIB2	brown4	0.328072	1.12e-08
ENSG00000254682	ENSG00000254682		brown4	0.326877	1.27e-08
ENSG00000064932	ENSG00000064932	SBNO2	brown4	0.326004	1.4e-08
ENSG00000119986	ENSG00000119986	AVPI1	brown4	0.324359	1.67e-08
ENSG00000103326	ENSG00000103326	CAPN15	brown4	0.323184	1.89e-08
ENSG00000178531	ENSG00000178531	CTXN1	brown4	0.321896	2.17e-08
ENSG00000159069	ENSG00000159069	FBXW5	brown4	0.320046	2.63e-08
ENSG00000213337	ENSG00000213337	ANKRD39	brown4	0.319809	2.7e-08
ENSG00000105327	ENSG00000105327	BBC3	brown4	0.318732	3.02e-08
ENSG00000197562	ENSG00000197562	RAB40C	brown4	0.317351	3.49e-08
ENSG00000110063	ENSG00000110063	DCPS	brown4	0.315705	4.14e-08
ENSG00000006118	ENSG00000006118	TMEM132A	brown4	0.315417	4.27e-08
ENSG00000103274	ENSG00000103274	NUBP1	brown4	0.315286	4.33e-08
ENSG00000113758	ENSG00000113758	DBN1	brown4	0.313033	5.46e-08
ENSG00000167113	ENSG00000167113	COQ4	brown4	0.312312	5.88e-08
ENSG00000263563	ENSG00000263563	UBBP4	brown4	0.310842	6.83e-08
ENSG00000127580	ENSG00000127580	WDR24	brown4	0.309399	7.9e-08
ENSG00000130751	ENSG00000130751	NPAS1	brown4	0.30916	8.1e-08
ENSG00000167487	ENSG00000167487	KLHL26	brown4	0.309123	8.13e-08
ENSG00000254531	ENSG00000254531		brown4	0.30803	9.08e-08
ENSG00000152475	ENSG00000152475	ZNF837	brown4	0.307896	9.2e-08
ENSG00000169715	ENSG00000169715	MT1E	brown4	0.307701	9.38e-08
ENSG00000102981	ENSG00000102981	PARD6A	brown4	0.307415	9.65e-08
ENSG00000130545	ENSG00000130545	CRB3	brown4	0.306738	1.03e-07
ENSG00000123989	ENSG00000123989	CHPF	brown4	0.304824	1.25e-07
ENSG00000013588	ENSG00000013588	GPRC5A	brown4	0.30469	1.27e-07
ENSG00000007376	ENSG00000007376	RPUSD1	brown4	0.304465	1.3e-07
ENSG00000132744	ENSG00000132744	ACY3	brown4	0.304202	1.33e-07
ENSG00000122386	ENSG00000122386	ZNF205	brown4	0.303466	1.43e-07
ENSG00000131653	ENSG00000131653	TRAF7	brown4	0.303426	1.44e-07
ENSG00000244459	ENSG00000244459		brown4	0.302026	1.65e-07
ENSG00000103152	ENSG00000103152	MPG	brown4	0.300116	1.99e-07
ENSG00000103148	ENSG00000103148	NPRL3	brown4	0.298035	2.44e-07
ENSG00000185813	ENSG00000185813	PCYT2	brown4	0.297989	2.45e-07
ENSG00000130707	ENSG00000130707	ASS1	brown4	0.297959	2.46e-07
ENSG00000110492	ENSG00000110492	MDK	brown4	0.297458	2.58e-07
ENSG00000160014	ENSG00000160014	CALM3	brown4	0.297267	2.63e-07
ENSG00000184260	ENSG00000184260	H2AC20	brown4	0.296268	2.89e-07
ENSG00000008517	ENSG00000008517	IL32	brown4	0.296201	2.91e-07
ENSG00000213904	ENSG00000213904	LIPE-AS1	brown4	0.295288	3.18e-07
ENSG00000167136	ENSG00000167136	ENDOG	brown4	0.2951	3.24e-07
ENSG00000086504	ENSG00000086504	MRPL28	brown4	0.294793	3.33e-07
ENSG00000139547	ENSG00000139547	RDH16	brown4	0.294234	3.52e-07
ENSG00000131116	ENSG00000131116	ZNF428	brown4	0.293948	3.61e-07
ENSG00000168993	ENSG00000168993	CPLX1	brown4	0.293567	3.75e-07
ENSG00000167617	ENSG00000167617	CDC42EP5	brown4	0.293103	3.92e-07
ENSG00000181773	ENSG00000181773	GPR3	brown4	0.292452	4.17e-07
ENSG00000180340	ENSG00000180340	FZD2	brown4	0.291998	4.35e-07
ENSG00000132517	ENSG00000132517	SLC52A1	brown4	0.291042	4.76e-07
ENSG00000175221	ENSG00000175221	MED16	brown4	0.290417	5.05e-07
ENSG00000149243	ENSG00000149243	KLHL35	brown4	0.290107	5.2e-07
ENSG00000007047	ENSG00000007047	MARK4	brown4	0.289499	5.51e-07
ENSG00000165688	ENSG00000165688	PMPCA	brown4	0.288944	5.8e-07
ENSG00000185614	ENSG00000185614	INKA1	brown4	0.28762	6.56e-07
ENSG00000213638	ENSG00000213638	ADAT3	brown4	0.286698	7.15e-07
ENSG00000233493	ENSG00000233493	TMEM238	brown4	0.286567	7.24e-07
ENSG00000167792	ENSG00000167792	NDUFV1	brown4	0.286181	7.5e-07
ENSG00000142686	ENSG00000142686	C1orf216	brown4	0.285236	8.19e-07
ENSG00000105662	ENSG00000105662	CRTC1	brown4	0.284552	8.72e-07
ENSG00000059122	ENSG00000059122	FLYWCH1	brown4	0.284323	8.91e-07
ENSG00000173338	ENSG00000173338	KCNK7	brown4	0.284023	9.16e-07
ENSG00000176919	ENSG00000176919	C8G	brown4	0.283719	9.42e-07
ENSG00000176720	ENSG00000176720	BOK	brown4	0.283071	9.99e-07
ENSG00000260260	ENSG00000260260	SNHG19	brown4	0.282862	1.02e-06
ENSG00000110011	ENSG00000110011	DNAJC4	brown4	0.282625	1.04e-06
ENSG00000178882	ENSG00000178882	RFLNA	brown4	0.28142	1.16e-06
ENSG00000173621	ENSG00000173621	LRFN4	brown4	0.281325	1.17e-06
ENSG00000176428	ENSG00000176428	VPS37D	brown4	0.281189	1.19e-06
ENSG00000103174	ENSG00000103174	NAGPA	brown4	0.280857	1.22e-06
ENSG00000172081	ENSG00000172081	MOB3A	brown4	0.280798	1.23e-06
ENSG00000103266	ENSG00000103266	STUB1	brown4	0.280002	1.32e-06
ENSG00000141965	ENSG00000141965	FEM1A	brown4	0.279628	1.37e-06
ENSG00000160256	ENSG00000160256	FAM207A	brown4	0.278823	1.47e-06
ENSG00000139722	ENSG00000139722	VPS37B	brown4	0.278694	1.49e-06
ENSG00000103145	ENSG00000103145	HCFC1R1	brown4	0.278282	1.54e-06
ENSG00000183751	ENSG00000183751	TBL3	brown4	0.277752	1.62e-06
ENSG00000107223	ENSG00000107223	EDF1	brown4	0.277318	1.68e-06
ENSG00000125726	ENSG00000125726	CD70	brown4	0.276643	1.79e-06
ENSG00000142910	ENSG00000142910	TINAGL1	brown4	0.276433	1.82e-06
ENSG00000160183	ENSG00000160183	TMPRSS3	brown4	0.275618	1.96e-06
ENSG00000158246	ENSG00000158246	TENT5B	brown4	0.275445	1.99e-06
ENSG00000168056	ENSG00000168056	LTBP3	brown4	0.274207	2.22e-06
ENSG00000183186	ENSG00000183186	C2CD4C	brown4	0.273059	2.46e-06
ENSG00000169738	ENSG00000169738	DCXR	brown4	0.27279	2.52e-06
ENSG00000177700	ENSG00000177700	POLR2L	brown4	0.271581	2.8e-06
ENSG00000074071	ENSG00000074071	MRPS34	brown4	0.271567	2.8e-06
ENSG00000065054	ENSG00000065054	SLC9A3R2	brown4	0.268985	3.51e-06
ENSG00000168765	ENSG00000168765	GSTM4	brown4	0.268378	3.7e-06
ENSG00000167996	ENSG00000167996	FTH1	brown4	0.268204	3.75e-06
ENSG00000141905	ENSG00000141905	NFIC	brown4	0.268133	3.77e-06
ENSG00000179922	ENSG00000179922	ZNF784	brown4	0.266546	4.33e-06
ENSG00000130479	ENSG00000130479	MAP1S	brown4	0.26624	4.44e-06
ENSG00000143537	ENSG00000143537	ADAM15	brown4	0.26607	4.51e-06
ENSG00000197483	ENSG00000197483	ZNF628	brown4	0.264739	5.05e-06
ENSG00000153406	ENSG00000153406	NMRAL1	brown4	0.264647	5.09e-06
ENSG00000107130	ENSG00000107130	NCS1	brown4	0.264593	5.11e-06
ENSG00000175416	ENSG00000175416	CLTB	brown4	0.263853	5.44e-06
ENSG00000142920	ENSG00000142920	AZIN2	brown4	0.263609	5.56e-06
ENSG00000164972	ENSG00000164972	C9orf24	brown4	0.263531	5.6e-06
ENSG00000105245	ENSG00000105245	NUMBL	brown4	0.263124	5.79e-06
ENSG00000130244	ENSG00000130244	FAM98C	brown4	0.262963	5.87e-06
ENSG00000007520	ENSG00000007520	TSR3	brown4	0.262902	5.9e-06
ENSG00000125505	ENSG00000125505	MBOAT7	brown4	0.26226	6.23e-06
ENSG00000184584	ENSG00000184584	STING1	brown4	0.261372	6.71e-06
ENSG00000167775	ENSG00000167775	CD320	brown4	0.260968	6.95e-06
ENSG00000171236	ENSG00000171236	LRG1	brown4	0.260067	7.49e-06
ENSG00000127666	ENSG00000127666	TICAM1	brown4	0.259995	7.53e-06
ENSG00000099624	ENSG00000099624	ATP5F1D	brown4	0.259359	7.95e-06
ENSG00000167671	ENSG00000167671	UBXN6	brown4	0.258857	8.28e-06
ENSG00000105404	ENSG00000105404	RABAC1	brown4	0.258005	8.89e-06
ENSG00000162076	ENSG00000162076	FLYWCH2	brown4	0.257763	9.07e-06
ENSG00000119574	ENSG00000119574	ZBTB45	brown4	0.257144	9.55e-06
ENSG00000161939	ENSG00000161939	RNASEK-C17orf49	brown4	0.257103	9.58e-06
ENSG00000140990	ENSG00000140990	NDUFB10	brown4	0.257006	9.66e-06
ENSG00000104140	ENSG00000104140	RHOV	brown4	0.256606	9.98e-06
ENSG00000130202	ENSG00000130202	NECTIN2	brown4	0.255663	1.08e-05
ENSG00000125650	ENSG00000125650	PSPN	brown4	0.25544	1.1e-05
ENSG00000177989	ENSG00000177989	ODF3B	brown4	0.254773	1.16e-05
ENSG00000161618	ENSG00000161618	ALDH16A1	brown4	0.25468	1.17e-05
ENSG00000092820	ENSG00000092820	EZR	brown4	0.25367	1.27e-05
ENSG00000173926	ENSG00000173926	MARCHF3	brown4	0.253374	1.3e-05
ENSG00000099994	ENSG00000099994	SUSD2	brown4	0.252761	1.37e-05
ENSG00000142627	ENSG00000142627	EPHA2	brown4	0.252621	1.38e-05
ENSG00000153443	ENSG00000153443	UBALD1	brown4	0.252617	1.38e-05
ENSG00000168389	ENSG00000168389	MFSD2A	brown4	0.252168	1.43e-05
ENSG00000130511	ENSG00000130511	SSBP4	brown4	0.251645	1.5e-05
ENSG00000160999	ENSG00000160999	SH2B2	brown4	0.251494	1.51e-05
ENSG00000141959	ENSG00000141959	PFKL	brown4	0.250471	1.64e-05
ENSG00000167733	ENSG00000167733	HSD11B1L	brown4	-0.250356	1.66e-05
ENSG00000257660	ENSG00000257660	ADCY6-DT	brown4	0.250131	1.69e-05
ENSG00000127554	ENSG00000127554	GFER	brown4	0.249736	1.74e-05
ENSG00000116871	ENSG00000116871	MAP7D1	brown4	0.249358	1.8e-05
ENSG00000204839	ENSG00000204839	MROH6	brown4	0.248491	1.93e-05
ENSG00000142235	ENSG00000142235	LMTK3	brown4	0.248405	1.94e-05
ENSG00000103253	ENSG00000103253	HAGHL	brown4	0.24812	1.98e-05
ENSG00000117984	ENSG00000117984	CTSD	brown4	0.248106	1.99e-05
ENSG00000162078	ENSG00000162078	ZG16B	brown4	0.246481	2.26e-05
ENSG00000105321	ENSG00000105321	CCDC9	brown4	0.246059	2.34e-05
ENSG00000067182	ENSG00000067182	TNFRSF1A	brown4	0.244387	2.66e-05
ENSG00000168350	ENSG00000168350	DEGS2	brown4	0.244341	2.67e-05
ENSG00000051128	ENSG00000051128	HOMER3	brown4	0.244001	2.75e-05
ENSG00000074800	ENSG00000074800	ENO1	brown4	0.243549	2.84e-05
ENSG00000162482	ENSG00000162482	AKR7A3	brown4	0.243049	2.96e-05
ENSG00000160439	ENSG00000160439	RDH13	brown4	0.242812	3.01e-05
ENSG00000135587	ENSG00000135587	SMPD2	brown4	0.242001	3.21e-05
ENSG00000251087	ENSG00000251087	ALG1L3P	brown4	0.241712	3.28e-05
ENSG00000117480	ENSG00000117480	FAAH	brown4	0.241643	3.3e-05
ENSG00000111737	ENSG00000111737	RAB35	brown4	0.241093	3.44e-05
ENSG00000167965	ENSG00000167965	MLST8	brown4	0.241079	3.45e-05
ENSG00000121905	ENSG00000121905	HPCA	brown4	0.240909	3.49e-05
ENSG00000160570	ENSG00000160570	DEDD2	brown4	0.240593	3.58e-05
ENSG00000166823	ENSG00000166823	MESP1	brown4	0.239723	3.82e-05
ENSG00000176340	ENSG00000176340	COX8A	brown4	0.23888	4.08e-05
ENSG00000149043	ENSG00000149043	SYT8	brown4	0.238748	4.12e-05
ENSG00000167657	ENSG00000167657	DAPK3	brown4	0.238439	4.22e-05
ENSG00000099330	ENSG00000099330	OCEL1	brown4	0.237665	4.48e-05
ENSG00000137198	ENSG00000137198	GMPR	brown4	0.237571	4.51e-05
ENSG00000099377	ENSG00000099377	HSD3B7	brown4	0.237341	4.59e-05
ENSG00000122359	ENSG00000122359	ANXA11	brown4	0.237124	4.66e-05
ENSG00000107872	ENSG00000107872	FBXL15	brown4	0.237088	4.68e-05
ENSG00000105248	ENSG00000105248	YJU2	brown4	0.237032	4.7e-05
ENSG00000205220	ENSG00000205220	PSMB10	brown4	0.236429	4.92e-05
ENSG00000140983	ENSG00000140983	RHOT2	brown4	0.236003	5.08e-05
ENSG00000198598	ENSG00000198598	MMP17	brown4	0.235773	5.17e-05
ENSG00000196365	ENSG00000196365	LONP1	brown4	0.235681	5.2e-05
ENSG00000269693	ENSG00000269693		brown4	0.235371	5.32e-05
ENSG00000130881	ENSG00000130881	LRP3	brown4	0.234711	5.6e-05
ENSG00000127837	ENSG00000127837	AAMP	brown4	0.234642	5.63e-05
ENSG00000157833	ENSG00000157833	GAREM2	brown4	0.234563	5.66e-05
ENSG00000166002	ENSG00000166002	SMCO4	brown4	0.234373	5.74e-05
ENSG00000189227	ENSG00000189227	C15orf61	brown4	0.234369	5.74e-05
ENSG00000188690	ENSG00000188690	UROS	brown4	-0.233605	6.08e-05
ENSG00000167799	ENSG00000167799	NUDT8	brown4	0.233278	6.23e-05
ENSG00000188229	ENSG00000188229	TUBB4B	brown4	0.232904	6.41e-05
ENSG00000253368	ENSG00000253368	TRNP1	brown4	0.232863	6.43e-05
ENSG00000165912	ENSG00000165912	PACSIN3	brown4	0.232363	6.67e-05
ENSG00000162009	ENSG00000162009	SSTR5	brown4	0.23187	6.92e-05
ENSG00000122140	ENSG00000122140	MRPS2	brown4	0.231728	6.99e-05
ENSG00000167543	ENSG00000167543	TP53I13	brown4	0.231724	6.99e-05
ENSG00000104960	ENSG00000104960	PTOV1	brown4	0.231624	7.05e-05
ENSG00000105701	ENSG00000105701	FKBP8	brown4	0.231537	7.09e-05
ENSG00000105464	ENSG00000105464	GRIN2D	brown4	0.231213	7.26e-05
ENSG00000175854	ENSG00000175854	SWI5	brown4	-0.231141	7.3e-05
ENSG00000186806	ENSG00000186806	VSIG10L	brown4	0.231108	7.32e-05
ENSG00000162366	ENSG00000162366	PDZK1IP1	brown4	0.230416	7.7e-05
ENSG00000005448	ENSG00000005448	WDR54	brown4	0.230011	7.94e-05
ENSG00000141934	ENSG00000141934	PLPP2	brown4	0.229881	8.01e-05
ENSG00000142694	ENSG00000142694	EVA1B	brown4	0.229417	8.29e-05
ENSG00000067057	ENSG00000067057	PFKP	brown4	0.229171	8.44e-05
ENSG00000127663	ENSG00000127663	KDM4B	brown4	0.229131	8.47e-05
ENSG00000080854	ENSG00000080854	IGSF9B	brown4	0.228863	8.64e-05
ENSG00000163040	ENSG00000163040	CCDC74A	brown4	-0.228715	8.73e-05
ENSG00000033011	ENSG00000033011	ALG1	brown4	0.228384	8.94e-05
ENSG00000179588	ENSG00000179588	ZFPM1	brown4	0.228119	9.12e-05
ENSG00000099617	ENSG00000099617	EFNA2	brown4	0.22786	9.29e-05
ENSG00000127884	ENSG00000127884	ECHS1	brown4	0.227417	9.6e-05
ENSG00000100399	ENSG00000100399	CHADL	brown4	0.227143	9.79e-05
ENSG00000119411	ENSG00000119411	BSPRY	brown4	0.226959	9.92e-05
ENSG00000102858	ENSG00000102858	MGRN1	brown4	0.226901	9.96e-05
ENSG00000011332	ENSG00000011332	DPF1	brown4	0.226758	0.00010068
ENSG00000176845	ENSG00000176845	METRNL	brown4	0.226596	0.00010187
ENSG00000260549	ENSG00000260549	MT1L	brown4	0.225911	0.00010704
ENSG00000158792	ENSG00000158792	SPATA2L	brown4	0.22479	0.00011605
ENSG00000185519	ENSG00000185519	FAM131C	brown4	0.22429	0.0001203
ENSG00000105516	ENSG00000105516	DBP	brown4	0.223436	0.00012789
ENSG00000124570	ENSG00000124570	SERPINB6	brown4	0.223334	0.00012882
ENSG00000169223	ENSG00000169223	LMAN2	brown4	0.223009	0.00013185
ENSG00000160877	ENSG00000160877	NACC1	brown4	0.222861	0.00013325
ENSG00000260442	ENSG00000260442	ATP2A1-AS1	brown4	-0.22188	0.00014289
ENSG00000167967	ENSG00000167967	E4F1	brown4	0.221275	0.00014915
ENSG00000214756	ENSG00000214756	CSKMT	brown4	0.220679	0.00015556
ENSG00000117407	ENSG00000117407	ARTN	brown4	0.220641	0.00015598
ENSG00000130714	ENSG00000130714	POMT1	brown4	0.2205	0.00015754
ENSG00000089060	ENSG00000089060	SLC8B1	brown4	0.220335	0.00015939
ENSG00000131650	ENSG00000131650	KREMEN2	brown4	0.220251	0.00016033
ENSG00000135916	ENSG00000135916	ITM2C	brown4	0.21959	0.00016797
ENSG00000149257	ENSG00000149257	SERPINH1	brown4	0.218657	0.00017933
ENSG00000138111	ENSG00000138111	MFSD13A	brown4	0.21843	0.00018219
ENSG00000272933	ENSG00000272933		brown4	0.218285	0.00018405
ENSG00000186111	ENSG00000186111	PIP5K1C	brown4	0.217982	0.00018798
ENSG00000237149	ENSG00000237149	ZNF503-AS2	brown4	-0.217885	0.00018926
ENSG00000135750	ENSG00000135750	KCNK1	brown4	0.217837	0.00018989
ENSG00000176920	ENSG00000176920	FUT2	brown4	0.216743	0.0002049
ENSG00000123143	ENSG00000123143	PKN1	brown4	0.216687	0.0002057
ENSG00000099904	ENSG00000099904	ZDHHC8	brown4	0.216419	0.00020955
ENSG00000167470	ENSG00000167470	MIDN	brown4	0.216418	0.00020957
ENSG00000182872	ENSG00000182872	RBM10	brown4	0.216286	0.0002115
ENSG00000123064	ENSG00000123064	DDX54	brown4	0.21595	0.00021647
ENSG00000155367	ENSG00000155367	PPM1J	brown4	0.215783	0.00021899
ENSG00000256940	ENSG00000256940	PPP1R14B-AS1	brown4	0.215626	0.00022136
ENSG00000165655	ENSG00000165655	ZNF503	brown4	-0.215013	0.00023092
ENSG00000136840	ENSG00000136840	ST6GALNAC4	brown4	0.21436	0.00024152
ENSG00000174775	ENSG00000174775	HRAS	brown4	0.214095	0.00024595
ENSG00000104805	ENSG00000104805	NUCB1	brown4	0.213871	0.00024975
ENSG00000274897	ENSG00000274897	NA	brown4	0.213631	0.00025388
ENSG00000160606	ENSG00000160606	TLCD1	brown4	-0.213562	0.00025508
ENSG00000110074	ENSG00000110074	FOXRED1	brown4	0.213532	0.00025561
ENSG00000105223	ENSG00000105223	PLD3	brown4	0.212903	0.00026683
ENSG00000123815	ENSG00000123815	COQ8B	brown4	0.212719	0.00027018
ENSG00000232070	ENSG00000232070	TMEM253	brown4	0.212678	0.00027094
ENSG00000175505	ENSG00000175505	CLCF1	brown4	0.212335	0.00027734
ENSG00000182054	ENSG00000182054	IDH2	brown4	0.212205	0.00027981
ENSG00000070404	ENSG00000070404	FSTL3	brown4	0.212069	0.00028241
ENSG00000168040	ENSG00000168040	FADD	brown4	0.211645	0.00029063
ENSG00000267322	ENSG00000267322	SNHG22	brown4	0.211577	0.00029197
ENSG00000159884	ENSG00000159884	CCDC107	brown4	0.211345	0.0002966
ENSG00000103254	ENSG00000103254	ANTKMT	brown4	0.210834	0.00030702
ENSG00000130640	ENSG00000130640	TUBGCP2	brown4	0.210615	0.00031159
ENSG00000127528	ENSG00000127528	KLF2	brown4	0.210191	0.00032063
ENSG00000174938	ENSG00000174938	SEZ6L2	brown4	0.209949	0.00032589
ENSG00000173992	ENSG00000173992	CCS	brown4	0.209912	0.0003267
ENSG00000160209	ENSG00000160209	PDXK	brown4	0.209894	0.00032711
ENSG00000223572	ENSG00000223572	CKMT1A	brown4	0.209833	0.00032844
ENSG00000154146	ENSG00000154146	NRGN	brown4	0.207914	0.00037342
ENSG00000257704	ENSG00000257704	INAFM1	brown4	0.20752	0.00038336
ENSG00000114554	ENSG00000114554	PLXNA1	brown4	0.207491	0.00038409
ENSG00000088256	ENSG00000088256	GNA11	brown4	0.207311	0.00038872
ENSG00000148985	ENSG00000148985	PGAP2	brown4	0.207284	0.00038941
ENSG00000103245	ENSG00000103245	CIAO3	brown4	0.207058	0.0003953
ENSG00000064961	ENSG00000064961	HMG20B	brown4	0.206644	0.00040629
ENSG00000182327	ENSG00000182327	GLTPD2	brown4	0.205988	0.00042429
ENSG00000100365	ENSG00000100365	NCF4	brown4	0.205947	0.00042546
ENSG00000074582	ENSG00000074582	BCS1L	brown4	-0.205686	0.00043283
ENSG00000137203	ENSG00000137203	TFAP2A	brown4	0.20565	0.00043386
ENSG00000161091	ENSG00000161091	MFSD12	brown4	0.205473	0.00043896
ENSG00000172889	ENSG00000172889	EGFL7	brown4	0.205337	0.00044289
ENSG00000172663	ENSG00000172663	TMEM134	brown4	0.205203	0.00044683
ENSG00000160392	ENSG00000160392	C19orf47	brown4	-0.205075	0.0004506
ENSG00000188483	ENSG00000188483	IER5L	brown4	0.204654	0.00046322
ENSG00000274425	ENSG00000274425		brown4	0.204563	0.00046601
ENSG00000109089	ENSG00000109089	CDR2L	brown4	0.204555	0.00046624
ENSG00000185236	ENSG00000185236	RAB11B	brown4	0.20451	0.0004676
ENSG00000128340	ENSG00000128340	RAC2	brown4	0.204473	0.00046876
ENSG00000161671	ENSG00000161671	EMC10	brown4	0.204352	0.00047247
ENSG00000272449	ENSG00000272449		brown4	0.203645	0.00049484
ENSG00000104783	ENSG00000104783	KCNN4	brown4	0.203608	0.00049603
ENSG00000159228	ENSG00000159228	CBR1	brown4	0.202949	0.0005178
ENSG00000184986	ENSG00000184986	TMEM121	brown4	0.202659	0.00052767
ENSG00000269473	ENSG00000269473		brown4	0.202294	0.00054031
ENSG00000107338	ENSG00000107338	SHB	brown4	0.20213	0.00054609
ENSG00000260740	ENSG00000260740		brown4	0.201859	0.00055574
ENSG00000182154	ENSG00000182154	MRPL41	brown4	0.201849	0.00055611
ENSG00000105220	ENSG00000105220	GPI	brown4	0.201812	0.00055746
ENSG00000125912	ENSG00000125912	NCLN	brown4	0.201784	0.00055847
ENSG00000127586	ENSG00000127586	CHTF18	brown4	0.200936	0.00058989
ENSG00000144591	ENSG00000144591	GMPPA	brown4	0.200168	0.00061976
ENSG00000149925	ENSG00000149925	ALDOA	brown4	0.199908	0.00063021
ENSG00000023191	ENSG00000023191	RNH1	brown4	0.199891	0.00063086
ENSG00000089558	ENSG00000089558	KCNH4	brown4	-0.199802	0.0006345
ENSG00000130731	ENSG00000130731	METTL26	brown4	0.199769	0.00063583
ENSG00000148334	ENSG00000148334	PTGES2	brown4	0.198924	0.00067113
ENSG00000182087	ENSG00000182087	TMEM259	brown4	0.198855	0.00067412
ENSG00000218891	ENSG00000218891	ZNF579	brown4	0.198768	0.00067785
ENSG00000185633	ENSG00000185633	NDUFA4L2	brown4	0.19873	0.0006795
ENSG00000111344	ENSG00000111344	RASAL1	brown4	0.198503	0.00068939
ENSG00000104856	ENSG00000104856	RELB	brown4	0.198289	0.00069884
ENSG00000183087	ENSG00000183087	GAS6	brown4	0.197611	0.0007296
ENSG00000233621	ENSG00000233621	LINC01137	brown4	0.19743	0.00073803
ENSG00000205364	ENSG00000205364	MT1M	brown4	0.197099	0.00075366
ENSG00000182379	ENSG00000182379	NXPH4	brown4	0.19683	0.00076661
ENSG00000161981	ENSG00000161981	SNRNP25	brown4	0.196452	0.00078512
ENSG00000103490	ENSG00000103490	PYCARD	brown4	0.196246	0.00079536
ENSG00000166165	ENSG00000166165	CKB	brown4	-0.194951	0.00086276
ENSG00000130734	ENSG00000130734	ATG4D	brown4	0.194747	0.00087386
ENSG00000131446	ENSG00000131446	MGAT1	brown4	0.194529	0.00088587
ENSG00000188986	ENSG00000188986	NELFB	brown4	0.193973	0.00091715
ENSG00000165752	ENSG00000165752	STK32C	brown4	0.193923	0.00091998
ENSG00000105227	ENSG00000105227	PRX	brown4	0.193425	0.00094897
ENSG00000165948	ENSG00000165948	IFI27L1	brown4	0.193328	0.00095467
ENSG00000137309	ENSG00000137309	HMGA1	brown4	0.193301	0.00095627
ENSG00000232093	ENSG00000232093	DCST1-AS1	brown4	0.193081	0.00096943
ENSG00000176973	ENSG00000176973	FAM89B	brown4	0.193069	0.00097016
ENSG00000105556	ENSG00000105556	MIER2	brown4	0.192841	0.00098396
ENSG00000175213	ENSG00000175213	ZNF408	brown4	0.192678	0.00099395
ENSG00000148248	ENSG00000148248	SURF4	brown4	0.192261	0.00101994
ENSG00000136877	ENSG00000136877	FPGS	brown4	0.192116	0.00102912
ENSG00000197696	ENSG00000197696	NMB	brown4	0.191959	0.00103915
ENSG00000184363	ENSG00000184363	PKP3	brown4	0.19135	0.00107886
ENSG00000147889	ENSG00000147889	CDKN2A	brown4	-0.190839	0.00111328
ENSG00000125931	ENSG00000125931	CITED1	brown4	0.190111	0.00116401
ENSG00000017483	ENSG00000017483	SLC38A5	brown4	0.189689	0.0011944
ENSG00000184897	ENSG00000184897	H1-10	brown4	0.188819	0.00125939
ENSG00000130222	ENSG00000130222	GADD45G	brown4	0.188798	0.00126103
ENSG00000115211	ENSG00000115211	EIF2B4	brown4	0.188709	0.0012679
ENSG00000180066	ENSG00000180066	LINC02870	brown4	0.188672	0.00127069
ENSG00000167394	ENSG00000167394	ZNF668	brown4	0.188648	0.00127254
ENSG00000196453	ENSG00000196453	ZNF777	brown4	0.188474	0.00128606
ENSG00000105357	ENSG00000105357	MYH14	brown4	0.18833	0.00129736
ENSG00000148219	ENSG00000148219	ASTN2	brown4	0.187678	0.00134953
ENSG00000104885	ENSG00000104885	DOT1L	brown4	0.187552	0.0013599
ENSG00000103415	ENSG00000103415	HMOX2	brown4	0.18686	0.00141783
ENSG00000175634	ENSG00000175634	RPS6KB2	brown4	0.186327	0.00146396
ENSG00000183696	ENSG00000183696	UPP1	brown4	0.185483	0.00153979
ENSG00000162066	ENSG00000162066	AMDHD2	brown4	0.185479	0.00154023
ENSG00000172366	ENSG00000172366	MCRIP2	brown4	0.185463	0.00154162
ENSG00000170442	ENSG00000170442	KRT86	brown4	0.185071	0.00157818
ENSG00000166189	ENSG00000166189	HPS6	brown4	0.184953	0.00158929
ENSG00000060138	ENSG00000060138	YBX3	brown4	0.184717	0.00161177
ENSG00000042286	ENSG00000042286	AIFM2	brown4	0.18457	0.00162595
ENSG00000130313	ENSG00000130313	PGLS	brown4	-0.184083	0.00167375
ENSG00000141391	ENSG00000141391	PRELID3A	brown4	-0.183453	0.00173731
ENSG00000213699	ENSG00000213699	SLC35F6	brown4	0.183396	0.00174317
ENSG00000105204	ENSG00000105204	DYRK1B	brown4	-0.183124	0.00177145
ENSG00000213015	ENSG00000213015	ZNF580	brown4	0.182771	0.00180878
ENSG00000156521	ENSG00000156521	TYSND1	brown4	-0.182715	0.00181475
ENSG00000147813	ENSG00000147813	NAPRT	brown4	0.182459	0.00184234
ENSG00000129925	ENSG00000129925	PGAP6	brown4	0.181946	0.00189868
ENSG00000184916	ENSG00000184916	JAG2	brown4	0.181603	0.00193731
ENSG00000178741	ENSG00000178741	COX5A	brown4	0.181436	0.00195626
ENSG00000185187	ENSG00000185187	SIGIRR	brown4	0.180885	0.00202035
ENSG00000170412	ENSG00000170412	GPRC5C	brown4	0.180149	0.00210886
ENSG00000184185	ENSG00000184185	KCNJ12	brown4	0.179939	0.00213482
ENSG00000142530	ENSG00000142530	FAM71E1	brown4	-0.179454	0.00219579
ENSG00000160563	ENSG00000160563	MED27	brown4	-0.179352	0.00220875
ENSG00000131408	ENSG00000131408	NR1H2	brown4	0.179188	0.00222977
ENSG00000169258	ENSG00000169258	GPRIN1	brown4	0.179065	0.00224574
ENSG00000142327	ENSG00000142327	RNPEPL1	brown4	0.17896	0.00225942
ENSG00000105447	ENSG00000105447	GRWD1	brown4	0.178692	0.00229467
ENSG00000069399	ENSG00000069399	BCL3	brown4	0.178219	0.00235814
ENSG00000165886	ENSG00000165886	UBTD1	brown4	0.178021	0.00238523
ENSG00000155366	ENSG00000155366	RHOC	brown4	0.177948	0.0023952
ENSG00000104892	ENSG00000104892	KLC3	brown4	0.177583	0.00244592
ENSG00000146232	ENSG00000146232	NFKBIE	brown4	0.177531	0.00245332
ENSG00000244165	ENSG00000244165	P2RY11	brown4	0.177062	0.00252017
ENSG00000175274	ENSG00000175274	TP53I11	brown4	0.176801	0.00255803
ENSG00000124249	ENSG00000124249	KCNK15	brown4	0.176682	0.00257549
ENSG00000006712	ENSG00000006712	PAF1	brown4	0.176664	0.00257823
ENSG00000180767	ENSG00000180767	CHST13	brown4	-0.17627	0.00263686
ENSG00000178951	ENSG00000178951	ZBTB7A	brown4	0.176013	0.00267569
ENSG00000170445	ENSG00000170445	HARS1	brown4	0.175469	0.00275972
ENSG00000105221	ENSG00000105221	AKT2	brown4	-0.175356	0.00277745
ENSG00000161179	ENSG00000161179	YDJC	brown4	0.17519	0.00280377
ENSG00000237330	ENSG00000237330	RNF223	brown4	0.175152	0.0028098
ENSG00000151552	ENSG00000151552	QDPR	brown4	0.174776	0.00287037
ENSG00000199753	ENSG00000199753	SNORD104	brown4	0.174127	0.00297755
ENSG00000102977	ENSG00000102977	ACD	brown4	0.172763	0.00321458
ENSG00000099849	ENSG00000099849	RASSF7	brown4	0.17264	0.00323681
ENSG00000213445	ENSG00000213445	SIPA1	brown4	0.172449	0.00327159
ENSG00000070423	ENSG00000070423	RNF126	brown4	0.172402	0.00328024
ENSG00000161980	ENSG00000161980	POLR3K	brown4	0.172275	0.00330368
ENSG00000244242	ENSG00000244242	IFITM10	brown4	0.171406	0.00346741
ENSG00000182208	ENSG00000182208	MOB2	brown4	0.171318	0.00348448
ENSG00000167508	ENSG00000167508	MVD	brown4	0.171184	0.00351048
ENSG00000099282	ENSG00000099282	TSPAN15	brown4	0.171048	0.00353702
ENSG00000183020	ENSG00000183020	AP2A2	brown4	0.170795	0.00358714
ENSG00000081760	ENSG00000081760	AACS	brown4	0.170167	0.00371386
ENSG00000140961	ENSG00000140961	OSGIN1	brown4	0.1701	0.00372776
ENSG00000197982	ENSG00000197982	C1orf122	brown4	0.169969	0.0037547
ENSG00000182580	ENSG00000182580	EPHB3	brown4	-0.169344	0.00388619
ENSG00000185338	ENSG00000185338	SOCS1	brown4	0.169174	0.00392264
ENSG00000167130	ENSG00000167130	DOLPP1	brown4	0.169116	0.00393527
ENSG00000109736	ENSG00000109736	MFSD10	brown4	0.169063	0.00394678
ENSG00000182557	ENSG00000182557	SPNS3	brown4	0.169058	0.00394767
ENSG00000168528	ENSG00000168528	SERINC2	brown4	0.168934	0.00397468
ENSG00000130725	ENSG00000130725	UBE2M	brown4	0.168836	0.00399609
ENSG00000188763	ENSG00000188763	FZD9	brown4	-0.168588	0.00405094
ENSG00000089327	ENSG00000089327	FXYD5	brown4	0.16849	0.00407257
ENSG00000167619	ENSG00000167619	TMEM145	brown4	0.168301	0.00411486
ENSG00000069696	ENSG00000069696	DRD4	brown4	0.168152	0.00414866
ENSG00000179965	ENSG00000179965	ZNF771	brown4	0.167619	0.00427099
ENSG00000233483	ENSG00000233483		brown4	0.167558	0.00428529
ENSG00000167114	ENSG00000167114	SLC27A4	brown4	0.167434	0.00431439
ENSG00000105401	ENSG00000105401	CDC37	brown4	0.167428	0.00431569
ENSG00000105613	ENSG00000105613	MAST1	brown4	0.167052	0.00440495
ENSG00000069011	ENSG00000069011	PITX1	brown4	0.166913	0.00443823
ENSG00000175592	ENSG00000175592	FOSL1	brown4	0.166818	0.00446123
ENSG00000106992	ENSG00000106992	AK1	brown4	0.166503	0.00453793
ENSG00000214026	ENSG00000214026	MRPL23	brown4	0.165102	0.0048944
ENSG00000101986	ENSG00000101986	ABCD1	brown4	0.164843	0.00496291
ENSG00000127564	ENSG00000127564	PKMYT1	brown4	0.164692	0.00500327
ENSG00000105655	ENSG00000105655	ISYNA1	brown4	0.164685	0.00500521
ENSG00000183682	ENSG00000183682	BMP8A	brown4	0.164656	0.0050129
ENSG00000249992	ENSG00000249992	TMEM158	brown4	0.164432	0.00507355
ENSG00000255198	ENSG00000255198	SNHG9	brown4	0.164169	0.0051455
ENSG00000228477	ENSG00000228477		brown4	0.164085	0.00516857
ENSG00000182318	ENSG00000182318	ZSCAN22	brown4	0.163989	0.00519521
ENSG00000010361	ENSG00000010361	FUZ	brown4	-0.163962	0.00520274
ENSG00000136856	ENSG00000136856	SLC2A8	brown4	-0.163786	0.00525184
ENSG00000149809	ENSG00000149809	TM7SF2	brown4	0.163674	0.00528326
ENSG00000172830	ENSG00000172830	SSH3	brown4	0.163505	0.00533121
ENSG00000130770	ENSG00000130770	ATP5IF1	brown4	0.16337	0.00536947
ENSG00000105576	ENSG00000105576	TNPO2	brown4	-0.163235	0.00540822
ENSG00000105514	ENSG00000105514	RAB3D	brown4	0.162407	0.00565156
ENSG00000221968	ENSG00000221968	FADS3	brown4	0.162311	0.00568014
ENSG00000187840	ENSG00000187840	EIF4EBP1	brown4	0.161867	0.00581525
ENSG00000229950	ENSG00000229950	TFAP2A-AS1	brown4	0.161443	0.00594673
ENSG00000145945	ENSG00000145945	FAM50B	brown4	-0.161122	0.00604816
ENSG00000183734	ENSG00000183734	ASCL2	brown4	-0.160943	0.00610521
ENSG00000165233	ENSG00000165233	CARD19	brown4	0.160576	0.00622426
ENSG00000090565	ENSG00000090565	RAB11FIP3	brown4	0.160164	0.0063599
ENSG00000105053	ENSG00000105053	VRK3	brown4	0.158995	0.0067598
ENSG00000067836	ENSG00000067836	ROGDI	brown4	0.157864	0.00716802
ENSG00000172530	ENSG00000172530	BANP	brown4	0.157661	0.00724345
ENSG00000148300	ENSG00000148300	REXO4	brown4	-0.157653	0.00724652
ENSG00000113722	ENSG00000113722	CDX1	brown4	0.157325	0.00736994
ENSG00000272079	ENSG00000272079		brown4	-0.157222	0.00740925
ENSG00000165695	ENSG00000165695	AK8	brown4	-0.157116	0.00744965
ENSG00000182600	ENSG00000182600	SNORC	brown4	0.15708	0.00746375
ENSG00000104884	ENSG00000104884	ERCC2	brown4	0.156382	0.00773594
ENSG00000184840	ENSG00000184840	TMED9	brown4	0.15591	0.00792539
ENSG00000177239	ENSG00000177239	MAN1B1	brown4	0.155568	0.00806485
ENSG00000130748	ENSG00000130748	TMEM160	brown4	0.155253	0.00819541
ENSG00000184669	ENSG00000184669	OR7E14P	brown4	0.154574	0.0084832
ENSG00000112667	ENSG00000112667	DNPH1	brown4	0.154247	0.00862507
ENSG00000170684	ENSG00000170684	ZNF296	brown4	0.154148	0.00866829
ENSG00000160953	ENSG00000160953	PWWP3A	brown4	0.154069	0.00870315
ENSG00000127561	ENSG00000127561	SYNGR3	brown4	0.153876	0.00878834
ENSG00000141524	ENSG00000141524	TMC6	brown4	0.153822	0.00881254
ENSG00000142408	ENSG00000142408	CACNG8	brown4	0.153712	0.00886134
ENSG00000006015	ENSG00000006015	REX1BD	brown4	0.15339	0.00900657
ENSG00000130529	ENSG00000130529	TRPM4	brown4	0.153272	0.00906024
ENSG00000198720	ENSG00000198720	ANKRD13B	brown4	0.1532	0.00909316
ENSG00000187193	ENSG00000187193	MT1X	brown4	0.152827	0.00926557
ENSG00000105219	ENSG00000105219	CCNP	brown4	0.152669	0.00933941
ENSG00000215006	ENSG00000215006	CHCHD2P2	brown4	0.152608	0.00936801
ENSG00000163704	ENSG00000163704	PRRT3	brown4	0.152508	0.00941502
ENSG00000204060	ENSG00000204060	FOXO6	brown4	0.152267	0.00952936
ENSG00000160284	ENSG00000160284	SPATC1L	brown4	-0.15205	0.00963335
ENSG00000204673	ENSG00000204673	AKT1S1	brown4	0.151468	0.00991753
ENSG00000184207	ENSG00000184207	PGP	brown4	0.151224	0.0100386
ENSG00000279413	ENSG00000279413		brown4	0.151212	0.0100447
ENSG00000173156	ENSG00000173156	RHOD	brown4	0.151109	0.0100963
ENSG00000184709	ENSG00000184709	LRRC26	brown4	0.151044	0.0101292
ENSG00000171700	ENSG00000171700	RGS19	brown4	0.150998	0.0101521
ENSG00000189046	ENSG00000189046	ALKBH2	brown4	0.150842	0.0102313
ENSG00000196781	ENSG00000196781	TLE1	brown4	0.150809	0.0102484
ENSG00000103507	ENSG00000103507	BCKDK	brown4	0.150358	0.0104799
ENSG00000120725	ENSG00000120725	SIL1	brown4	0.150328	0.0104955
ENSG00000169241	ENSG00000169241	SLC50A1	brown4	0.150073	0.0106291
ENSG00000157992	ENSG00000157992	KRTCAP3	brown4	0.150025	0.0106542
ENSG00000174721	ENSG00000174721	FGFBP3	brown4	0.149405	0.0109851
ENSG00000089639	ENSG00000089639	GMIP	brown4	0.149081	0.0111618
ENSG00000105426	ENSG00000105426	PTPRS	brown4	0.148789	0.0113233
ENSG00000077463	ENSG00000077463	SIRT6	brown4	0.148461	0.011507
ENSG00000176946	ENSG00000176946	THAP4	brown4	0.147691	0.0119483
ENSG00000233016	ENSG00000233016	SNHG7	brown4	-0.147684	0.0119525
ENSG00000140675	ENSG00000140675	SLC5A2	brown4	0.147455	0.0120868
ENSG00000104853	ENSG00000104853	CLPTM1	brown4	0.147107	0.0122934
ENSG00000185262	ENSG00000185262	UBALD2	brown4	0.146856	0.0124441
ENSG00000104852	ENSG00000104852	SNRNP70	brown4	0.14682	0.0124659
ENSG00000141933	ENSG00000141933	TPGS1	brown4	0.146811	0.0124711
ENSG00000107821	ENSG00000107821	KAZALD1	brown4	-0.146465	0.0126822
ENSG00000136950	ENSG00000136950	ARPC5L	brown4	-0.146433	0.012702
ENSG00000167264	ENSG00000167264	DUS2	brown4	0.146321	0.0127711
ENSG00000079435	ENSG00000079435	LIPE	brown4	0.146098	0.0129094
ENSG00000129187	ENSG00000129187	DCTD	brown4	0.145995	0.0129736
ENSG00000140691	ENSG00000140691	ARMC5	brown4	0.145501	0.0132868
ENSG00000104774	ENSG00000104774	MAN2B1	brown4	0.145343	0.0133885
ENSG00000197766	ENSG00000197766	CFD	brown4	0.144663	0.0138328
ENSG00000154358	ENSG00000154358	OBSCN	brown4	0.144337	0.0140506
ENSG00000102003	ENSG00000102003	SYP	brown4	-0.144024	0.0142624
ENSG00000105438	ENSG00000105438	KDELR1	brown4	0.14356	0.0145816
ENSG00000123453	ENSG00000123453	SARDH	brown4	0.143362	0.0147197
ENSG00000168061	ENSG00000168061	SAC3D1	brown4	0.143203	0.0148311
ENSG00000095906	ENSG00000095906	NUBP2	brown4	0.143128	0.0148846
ENSG00000181409	ENSG00000181409	AATK	brown4	0.142424	0.0153898
ENSG00000176912	ENSG00000176912	TYMSOS	brown4	0.14228	0.0154945
ENSG00000181027	ENSG00000181027	FKRP	brown4	0.142234	0.0155285
ENSG00000140406	ENSG00000140406	TLNRD1	brown4	0.141928	0.0157547
ENSG00000258429	ENSG00000258429	PDF	brown4	0.14181	0.0158422
ENSG00000188290	ENSG00000188290	HES4	brown4	0.141317	0.0162147
ENSG00000079805	ENSG00000079805	DNM2	brown4	0.141099	0.0163811
ENSG00000142273	ENSG00000142273	CBLC	brown4	0.140938	0.0165053
ENSG00000090447	ENSG00000090447	TFAP4	brown4	0.140715	0.0166788
ENSG00000125508	ENSG00000125508	SRMS	brown4	0.140492	0.0168543
ENSG00000169221	ENSG00000169221	TBC1D10B	brown4	0.140233	0.0170596
ENSG00000203724	ENSG00000203724	C1orf53	brown4	0.140019	0.0172306
ENSG00000240342	ENSG00000240342	RPS2P5	brown4	0.139884	0.0173394
ENSG00000160193	ENSG00000160193	WDR4	brown4	-0.139754	0.0174446
ENSG00000129932	ENSG00000129932	DOHH	brown4	0.139617	0.0175563
ENSG00000123146	ENSG00000123146	ADGRE5	brown4	0.139267	0.0178444
ENSG00000240889	ENSG00000240889	NDUFB2-AS1	brown4	-0.13881	0.0182262
ENSG00000176087	ENSG00000176087	SLC35A4	brown4	0.138723	0.0183004
ENSG00000261123	ENSG00000261123		brown4	-0.138671	0.0183441
ENSG00000179271	ENSG00000179271	GADD45GIP1	brown4	0.138606	0.0183997
ENSG00000068137	ENSG00000068137	PLEKHH3	brown4	0.138552	0.0184452
ENSG00000141753	ENSG00000141753	IGFBP4	brown4	0.138448	0.0185341
ENSG00000133275	ENSG00000133275	CSNK1G2	brown4	0.138309	0.0186541
ENSG00000173638	ENSG00000173638	SLC19A1	brown4	0.137912	0.0189985
ENSG00000167513	ENSG00000167513	CDT1	brown4	0.137816	0.0190824
ENSG00000127220	ENSG00000127220	ABHD8	brown4	-0.137625	0.0192509
ENSG00000141994	ENSG00000141994	DUS3L	brown4	-0.137298	0.0195428
ENSG00000104964	ENSG00000104964	TLE5	brown4	0.137043	0.0197719
ENSG00000115756	ENSG00000115756	HPCAL1	brown4	0.136903	0.0198991
ENSG00000002330	ENSG00000002330	BAD	brown4	0.136851	0.0199473
ENSG00000116661	ENSG00000116661	FBXO2	brown4	0.136804	0.0199903
ENSG00000130311	ENSG00000130311	DDA1	brown4	0.136726	0.0200613
ENSG00000272269	ENSG00000272269		brown4	-0.13665	0.0201314
ENSG00000235169	ENSG00000235169	SMIM1	brown4	0.136463	0.0203042
ENSG00000254501	ENSG00000254501		brown4	0.136396	0.0203657
ENSG00000141985	ENSG00000141985	SH3GL1	brown4	0.135738	0.0209858
ENSG00000122390	ENSG00000122390	NAA60	brown4	0.135642	0.0210776
ENSG00000176058	ENSG00000176058	TPRN	brown4	0.135526	0.0211893
ENSG00000129158	ENSG00000129158	SERGEF	brown4	0.13531	0.0213978
ENSG00000116670	ENSG00000116670	MAD2L2	brown4	0.134961	0.0217391
ENSG00000007541	ENSG00000007541	PIGQ	brown4	0.134749	0.0219478
ENSG00000102265	ENSG00000102265	TIMP1	brown4	0.134373	0.0223238
ENSG00000132589	ENSG00000132589	FLOT2	brown4	0.134131	0.0225688
ENSG00000104897	ENSG00000104897	SF3A2	brown4	0.134055	0.0226463
ENSG00000183258	ENSG00000183258	DDX41	brown4	0.134045	0.0226562
ENSG00000099822	ENSG00000099822	HCN2	brown4	0.133625	0.0230881
ENSG00000261221	ENSG00000261221	ZNF865	brown4	0.13348	0.023239
ENSG00000198931	ENSG00000198931	APRT	brown4	0.133088	0.0236499
ENSG00000120913	ENSG00000120913	PDLIM2	brown4	0.132508	0.0242704
ENSG00000119403	ENSG00000119403	PHF19	brown4	-0.132429	0.0243566
ENSG00000133250	ENSG00000133250	ZNF414	brown4	0.132058	0.0247614
ENSG00000115325	ENSG00000115325	DOK1	brown4	0.131958	0.0248724
ENSG00000171206	ENSG00000171206	TRIM8	brown4	0.131782	0.0250674
ENSG00000104866	ENSG00000104866	PPP1R37	brown4	0.131314	0.0255929
ENSG00000221869	ENSG00000221869	CEBPD	brown4	0.131289	0.0256208
ENSG00000166557	ENSG00000166557	TMED3	brown4	0.131253	0.0256621
ENSG00000181029	ENSG00000181029	TRAPPC5	brown4	0.131171	0.0257554
ENSG00000100373	ENSG00000100373	UPK3A	brown4	-0.13092	0.0260426
ENSG00000008382	ENSG00000008382	MPND	brown4	0.130706	0.026289
ENSG00000011485	ENSG00000011485	PPP5C	brown4	0.13051	0.0265175
ENSG00000203883	ENSG00000203883	SOX18	brown4	0.130256	0.0268157
ENSG00000127527	ENSG00000127527	EPS15L1	brown4	0.130128	0.0269666
ENSG00000100290	ENSG00000100290	BIK	brown4	0.129879	0.0272628
ENSG00000099821	ENSG00000099821	POLRMT	brown4	0.129489	0.0277333
ENSG00000197070	ENSG00000197070	ARRDC1	brown4	0.129323	0.0279346
ENSG00000105700	ENSG00000105700	KXD1	brown4	-0.128734	0.0286615
ENSG00000132005	ENSG00000132005	RFX1	brown4	0.128622	0.0288021
ENSG00000167625	ENSG00000167625	ZNF526	brown4	0.127879	0.0297459
ENSG00000048140	ENSG00000048140	TSPAN17	brown4	0.127841	0.0297959
ENSG00000125652	ENSG00000125652	ALKBH7	brown4	0.127547	0.0301768
ENSG00000174276	ENSG00000174276	ZNHIT2	brown4	0.127317	0.0304775
ENSG00000131652	ENSG00000131652	THOC6	brown4	0.127205	0.0306255
ENSG00000161914	ENSG00000161914	ZNF653	brown4	0.127168	0.0306741
ENSG00000164896	ENSG00000164896	FASTK	brown4	0.127101	0.0307631
ENSG00000132024	ENSG00000132024	CC2D1A	brown4	-0.127086	0.0307828
ENSG00000130810	ENSG00000130810	PPAN	brown4	0.126757	0.031223
ENSG00000177732	ENSG00000177732	SOX12	brown4	0.126564	0.0314821
ENSG00000167685	ENSG00000167685	ZNF444	brown4	-0.126521	0.031541
ENSG00000159784	ENSG00000159784	FAM131B	brown4	-0.125975	0.0322873
ENSG00000073536	ENSG00000073536	NLE1	brown4	0.125696	0.0326755
ENSG00000143217	ENSG00000143217	NECTIN4	brown4	0.125582	0.0328347
ENSG00000106348	ENSG00000106348	IMPDH1	brown4	0.125432	0.0330453
[truncated: 15,362 more rows]

## Sheet: aliceblue
Module Summary							Pathway Analysis of Module
Ensembl	geneSymbol	GS.MSI	p.GS.MSI	MM.aliceblue	p.MM.aliceblue		Category	ID	Name	Source	p-value	q-value FDR B&H	Hit Count in Query List	Hit Count in Genome	Hit in Query List
ENSG00000142655	PEX14	0.237866	4.40822e-05	0.815663	3.52645e-70		Interaction	int:MOV10	MOV10 interactions		3.495e-06	0.01237	18	1071	ATP6V0B,MECR,NOC2L,MRPL37,MED8,MRPS21,ELOVL1,NADK,RCC1,UROD,GNB1,TMEM222,TRIM29,NUDC,LSM10,PGD,DDOST,SZRD1
ENSG00000078808	SDF4	0.378944	2.6591e-11	0.794381	4.29474e-64		Interaction	int:NXF1	NXF1 interactions		1.557e-05	0.02755	18	1194	ATP6V0B,NOC2L,MRPL37,MED8,MRPS21,ELOVL1,IPO13,MFN2,RCC1,UROD,TMEM222,TRIM29,NUDC,LSM10,PGD,SLC66A1,DDOST,SZRD1
ENSG00000127054	INTS11	0.25436	1.19993e-05	0.782051	6.90938e-61		Transcription Factor Binding Site	V$E2F_Q2	V$E2F_Q2		9.625e-06	0.001944	6	130	B4GALT2,FBXO44,MED8,RNF19B,UROD,GNB1
ENSG00000040487	SLC66A1	0.13665	0.0201307	0.770441	4.70796e-58		Transcription Factor Binding Site	V$MYC_Q2	V$MYC_Q2		0.0002662	0.02689	5	150	B4GALT2,ATP6V0B,ATAD3A,IPO13,NUDC
ENSG00000116685	KIAA2013	0.171192	0.00350892	0.766615	3.71828e-57		Gene Family	399	Aldo-keto reductases	genenames.org	0.000643	0.01394	2	15	AKR1A1,AKR7A2
ENSG00000188976	NOC2L	0.221735	0.000144361	0.754505	2.00042e-54		Gene Family	957	Peroxins	genenames.org	0.0007337	0.01394	2	16	PEX10,PEX14
ENSG00000107404	DVL1	0.359944	2.87985e-10	0.749159	2.86195e-53		Gene Family	646	Mitochondrial ribosomal proteins	genenames.org	0.001046	0.01394	3	79	MRPL20,MRPL37,MRPS21
ENSG00000117676	RPS6KA1	0.422163	6.42336e-14	0.748971	3.13739e-53		Coexpression	M14594	Genes with copy number losses in primary neuroblastoma tumors.	MSigDB C2: CGP Curated Gene Sets (v7.1)	6.74e-62	3.271e-58	59	797	MIIP,CPTP,LDLRAP1,PITHD1,RNF220,TMEM201,ZDHHC18,PEF1,ATP6V0B,GALE,ADPRS,UBE2J2,ZBTB17,TPRG1L,GPATCH3,SMIM12,PLEKHM2,HECTD3,TRNAU1AP,PRXL2B,LYPLA2,RPS6KA1,MED8,ERI3,RNF19B,INTS11,PANK4,MRPL20-AS1,WRAP73,CAPZB,ELOVL1,NADK,IPO13,RER1,MFN2,PEX14,TMEM39B,EFHD2,SDF4,PPIE,HMGCL,MARCKSL1,PRKCZ,THAP3,UROD,TNFRSF1B,GNB1,TMEM222,NUDC,LSM10,C1orf50,ATP13A2,MUL1,SLC66A1,DDOST,SZRD1,KIAA2013,AKR7A2,LRRC47
ENSG00000116863	ADPRS	0.298375	2.35848e-07	0.744504	2.74841e-52		Coexpression	16778177-Table3	Human Brain_Wang06_79genes	GeneSigDB	5.328e-15	1.293e-11	10	48	LYPLA2,CAPZB,RER1,MFN2,HMGCL,TNFRSF1B,GNB1,ARHGEF16,NUDC,AKR7A2
ENSG00000197785	ATAD3A	0.182699	0.00181644	0.741484	1.16183e-51		Coexpression	19525976-SuppTable5a	Human Lung_Chitale09_217genes	GeneSigDB	8.552e-12	1.384e-08	12	175	LDLRAP1,HHLA3,LYPLA2,RPS6KA1,ERI3,PEX10,SDF4,PPIE,HMGCL,UROD,NUDC,LRRC47
ENSG00000175707	KDF1	0.403524	9.61582e-13	0.74018	2.15218e-51		Coexpression	19525976-SuppTable5b	Human Lung_Chitale09_103genes	GeneSigDB	4.004e-11	4.858e-08	9	79	ERI3,WRAP73,RER1,PEX10,RCC1,PPIE,HMGCL,AURKAIP1,NUDC
ENSG00000224051	CPTP	0.221259	0.000149316	0.731082	1.43329e-49		Coexpression	M1845	Down-regulated genes in breast tumors from transgenic mice overexpressing ERBB2 and CDC25A [GeneID=2064;993] compared to those from mice overexpressing ERBB2 only.	MSigDB C2: CGP Curated Gene Sets (v7.1)	6.479e-11	6.29e-08	13	262	DPH2,PEF1,SMIM12,TMEM54,LYPLA2,RPS6KA1,PSMB2,ELOVL1,THAP3,UROD,KDF1,MUL1,DDOST
ENSG00000157916	RER1	0.239865	3.78308e-05	0.728484	4.60767e-49		Coexpression	15195138-Table1	Human Mouth_Janoueix-Lerosey04_23genes	GeneSigDB	6.571e-09	5.316e-06	5	17	MIIP,CAPZB,MFN2,PEX14,GNB1
ENSG00000162517	PEF1	0.188435	0.00128916	0.728138	5.37774e-49		Coexpression	17676974-TableS2	Mouse StemCell_Chambers07_1521genes	GeneSigDB	5.892e-08	4.085e-05	19	1059	MIIP,MRPL20,ATP6V0B,ADPRS,UBE2J2,ZBTB17,MECR,ATAD3A,MED8,ERI3,INTS11,DVL1,PPIE,HMGCL,AURKAIP1,EIF3I,UROD,LSM10,ATP13A2
ENSG00000053371	AKR7A2	0.3252	1.52263e-08	0.720837	1.3262e-47		Coexpression	M289	Genes under-expressed in stem cell-like cholangiocellular carcinoma	MSigDB C2: CGP Curated Gene Sets (v7.1)	2.174e-06	0.001319	9	275	PLEKHM2,RPS6KA1,RNF19B,INTS11,DVL1,PEX14,EFHD2,SDF4,MARCKSL1
ENSG00000055070	SZRD1	0.218388	0.000182722	0.718083	4.3279e-47		Coexpression	M8897	Down-regulated genes whose expression correlates with copy number losses in pancreatic adenocarcinoma cell lines and primary tumor specimens.	MSigDB C2: CGP Curated Gene Sets (v7.1)	6.353e-06	0.003426	8	236	GALE,MECR,GPATCH3,TRNAU1AP,LYPLA2,RPS6KA1,RNF19B,HMGCL
ENSG00000177674	AGTRAP	0.180504	0.00206576	0.716962	6.97446e-47		Coexpression	17683608-TableS2	Mouse StemCell_Ulloa-Montoya07_757genes	GeneSigDB	9.521e-06	0.004396	12	618	MRPL20,UBE2J2,GPATCH3,ATAD3A,RPS6KA1,MED8,PEX10,RCC1,MARCKSL1,PRKCZ,NUDC,LRRC47
ENSG00000116213	WRAP73	0.150591	0.0103596	0.713232	3.35895e-46		Coexpression	M3053	The 'MLL signature 2': genes up-regulated in pediatric AML (acute myeloid leukemia) with rearranged MLL [GeneID=4297] compared to the AML cases with intact MLL and NPM1 [GeneID=4869].	MSigDB C2: CGP Curated Gene Sets (v7.1)	9.962e-06	0.004396	10	421	RPS6KA1,MED8,RNF19B,RER1,MFN2,EFHD2,SDF4,PLOD1,SZRD1,AKR7A2
ENSG00000160087	UBE2J2	0.103389	0.0793111	0.70532	8.6839e-45		Coexpression	M7842	Genes down-regulated in T conv cells: control versus treated with IL35.	MSigDB C7: Immunologic Signatures (v7.1)	1.95e-05	0.006518	7	199	CPTP,LYPLA2,MRPL37,NADK,EIF3I,UROD,C1orf50
ENSG00000157881	PANK4	0.229886	8.01099e-05	0.701304	4.34372e-44		Coexpression	M4894	Genes down-regulated in comparison of early germinal center (GC) B cells versus late GC B cells.	MSigDB C7: Immunologic Signatures (v7.1)	1.95e-05	0.006518	7	199	CPLANE2,ATP6V0B,HECTD3,TMEM222,CROCC,KIAA2013,AGTRAP
ENSG00000175756	AURKAIP1	0.196252	0.00079506	0.699384	9.28731e-44		Coexpression	M7755	Genes down-regulated in macrophages after M. bovis BCG infection: 24h versus 48h.	MSigDB C7: Immunologic Signatures (v7.1)	2.014e-05	0.006518	7	200	TMEM53,ATAD3A,PRXL2B,WRAP73,ELOVL1,EFHD2,PLOD1
ENSG00000011009	LYPLA2	0.177413	0.00247002	0.698873	1.13597e-43		Coexpression	M8810	Genes up-regulated in T reg (FOXP3+ [GeneID=50943]) cells from NOD mice: Foxp3-Fusion-GFP versus Foxp3-ires-GFP.	MSigDB C7: Immunologic Signatures (v7.1)	2.014e-05	0.006518	7	200	MIIP,GALE,PSMB2,EFHD2,MARCKSL1,CROCC,AGTRAP
ENSG00000116809	ZBTB17	0.155048	0.00828152	0.698288	1.42952e-43		Coexpression	18081427-TableS8	Mouse Breast_Crawford07_981genes	GeneSigDB	2.218e-05	0.006728	12	673	TMEM201,TMEM53,CAPZB,MFN2,PEX14,EFHD2,TNFRSF1B,PLOD1,ATP13A2,MUL1,DDOST,AGTRAP
ENSG00000186501	TMEM222	0.0328923	0.577598	0.690707	2.67657e-42		Coexpression	M2113	Genes whose expression in brain significantly and negatively correlated with the duration of all psychiatric disorders studied.	MSigDB C2: CGP Curated Gene Sets (v7.1)	3.177e-05	0.009072	6	145	PEF1,ATP6V0B,NBL1,MARCKSL1,AKR1A1,NUDC
ENSG00000159363	ATP13A2	0.318045	3.24798e-08	0.689889	3.65169e-42		Coexpression	15051756-Table2	Human Colon_Wang04_23genes	GeneSigDB	4.509e-05	0.01171	3	17	LDLRAP1,GPATCH3,RCC1
ENSG00000179178	TMEM125	0.425972	3.6183e-14	0.687759	8.16356e-42		Coexpression	16622258-SuppTable2	Human Breast_Thuerigen06_512genes_TGFb	GeneSigDB	4.582e-05	0.01171	9	403	B4GALT2,RNF220,NOC2L,MRPL37,WRAP73,PRKCZ,PGD,MUL1,AGTRAP
ENSG00000116786	PLEKHM2	0.166343	0.00457751	0.686997	1.08674e-41		Coexpression	M2574	Genes consistently down-regulated in mammary stem cells both in mouse and human species.	MSigDB C2: CGP Curated Gene Sets (v7.1)	5.851e-05	0.0142	9	416	GALE,TMEM54,MRPS21,RER1,PRKCZ,TMEM125,ARHGEF16,C1orf50,PGD
ENSG00000008130	NADK	0.119787	0.0418624	0.679362	1.82003e-40		Coexpression	17597811-SuppTable6	Human Leukemia_Mullighan07_838genes	GeneSigDB	0.0001171	0.02596	11	679	DHRS3,RPS6KA1,MED8,RNF19B,RER1,MFN2,NBL1,EFHD2,SDF4,PLOD1,AKR7A2
ENSG00000169972	PUSL1	0.224306	0.000120163	0.676427	5.25797e-40		Coexpression	17683608-TableS5	Mouse StemCell_Ulloa-Montoya07_530genes	GeneSigDB	0.0001176	0.02596	9	456	GPATCH3,RPS6KA1,RNF19B,NADK,RCC1,PRKCZ,UROD,MUL1,SLC66A1
ENSG00000117411	B4GALT2	0.298601	2.3073e-07	0.675738	6.73263e-40		Coexpression	15474998-tableS1c	Mouse StemCell_Lindmark04_2514genes	GeneSigDB	0.0001244	0.02625	20	1951	MRPL20,UBE2J2,MECR,DHRS3,LYPLA2,RPS6KA1,MRPL37,PSMB2,MRPS21,CAPZB,RCC1,MARCKSL1,AURKAIP1,UROD,TNFRSF1B,GNB1,NUDC,PGD,DDOST,AGTRAP
ENSG00000130762	ARHGEF16	0.279562	1.37511e-06	0.666069	2.01815e-38		Coexpression	M8459	Genes up-regulated in gamma delta T cells activated by phosphoantigen BrHPP and IL2 [GeneID=3558]: 6h versus 7 days.	MSigDB C7: Immunologic Signatures (v7.1)	0.0001547	0.02679	6	193	GPATCH3,NOC2L,MRPL37,DVL1,MRPL20-AS1,EIF3I
ENSG00000142657	PGD	0.133969	0.0227333	0.664288	3.72315e-38		Coexpression	M9448	Genes down-regulated in splenocytes with viral infection: Baki-1 MuLV versus Sendai.	MSigDB C7: Immunologic Signatures (v7.1)	0.0001777	0.02679	6	198	PITHD1,GALE,NOC2L,RER1,AKR1A1,NUDC
ENSG00000116691	MIIP	-0.0177378	0.763979	0.655308	7.66812e-37		Coexpression	M6481	Genes down-regulated in monocyte-derived dendritic cells: untreated versus LPS (3h).	MSigDB C7: Immunologic Signatures (v7.1)	0.0001826	0.02679	6	199	PITHD1,TPRG1L,RNF19B,NBL1,PEX14,PLOD1
ENSG00000090432	MUL1	0.265425	4.76246e-06	0.654056	1.15966e-36		Coexpression	M9741	Genes down-regulated in CD4 [GeneID=920] SMARTA T cells: naÔve versus Ly6c int CXCR5+ [GeneID=643] memory.	MSigDB C7: Immunologic Signatures (v7.1)	0.0001877	0.02679	6	200	UBE2J2,INTS11,WRAP73,ELOVL1,NUDC,C1orf50
ENSG00000188807	TMEM201	0.100499	0.0881209	0.641781	6.04287e-35		Coexpression	M7922	Genes up-regulated in wildtype bone marrow-derived macrophages: control versus treated with IL4 [GeneID=3565].	MSigDB C7: Immunologic Signatures (v7.1)	0.0001877	0.02679	6	200	ZBTB17,EFHD2,MARCKSL1,PLOD1,DDOST,AGTRAP
ENSG00000187147	RNF220	0.222595	0.000135804	0.641565	6.46649e-35		Coexpression	M7648	Genes up-regulated in CD4 [GeneID=920] T cells under germ free conditions: healthy versus arthritis (KRN model).	MSigDB C7: Immunologic Signatures (v7.1)	0.0001877	0.02679	6	200	ZDHHC18,GALE,PSMB2,NADK,HMGCL,AKR1A1
ENSG00000157870	PRXL2B	0.186515	0.00144751	0.63727	2.4697e-34		Coexpression	M9470	Genes up-regulated in CD8 T cells: naÔve versus effectors at day 15.	MSigDB C7: Immunologic Signatures (v7.1)	0.0001877	0.02679	6	200	GALE,MED8,PEX10,TMEM39B,AKR1A1,PGD
ENSG00000158747	NBL1	0.198643	0.000683263	0.637251	2.48445e-34		Coexpression	M7442	Genes up-regulated in CD4 [GeneID=920] T cells treated with TGF beta: STAT3 [GeneID=6774] knockout versus wildtype.	MSigDB C7: Immunologic Signatures (v7.1)	0.0001877	0.02679	6	200	PITHD1,MECR,ATAD3A,ELOVL1,NADK,MUL1
ENSG00000130764	LRRC47	0.152009	0.00965329	0.636305	3.32752e-34		Coexpression	M3895	Genes down-regulated in comparison of dendritic cells (DC) stimulated with CpG DNA (TLR9 agonist) at 12 h versus DC cells stimulated with Gardiquimod (TLR7 agonist) at 12 h.	MSigDB C7: Immunologic Signatures (v7.1)	0.0001877	0.02679	6	200	ATP6V0B,MRPL37,NADK,UROD,DDOST,AKR7A2
ENSG00000224870	MRPL20-AS1	0.122994	0.0366382	0.635889	3.78197e-34		Coexpression	M6200	Genes up-regulated in polymorphonuclear leukocytes (24h): treated by heat killed HC60 cell (promyelocytic leukemia) lysate versus A. phagocytophilum infection.	MSigDB C7: Immunologic Signatures (v7.1)	0.0001877	0.02679	6	200	ATP6V0B,RNF19B,EFHD2,MARCKSL1,TRIM29,ARHGEF16
ENSG00000126107	HECTD3	0.36397	1.76095e-10	0.63364	7.53881e-34		Coexpression	M4486	Genes down-regulated in comparison of naive B cells versus day 0 monocytes.	MSigDB C7: Immunologic Signatures (v7.1)	0.0001877	0.02679	6	200	TRNAU1AP,RPS6KA1,EFHD2,AKR1A1,TNFRSF1B,PGD
ENSG00000157978	LDLRAP1	0.317885	3.30267e-08	0.631845	1.30181e-33		Coexpression	M17856	The 'MLL signature 1': genes up-regulated in pediatric AML (acute myeloid leukemia) with rearranged MLL [GeneID=4297] compared to all AML cases with the intact gene.	MSigDB C2: CGP Curated Gene Sets (v7.1)	0.0001949	0.02703	8	383	RPS6KA1,MED8,RNF19B,EFHD2,SDF4,PLOD1,SZRD1,AKR7A2
ENSG00000121900	TMEM54	0.248556	1.91645e-05	0.631723	1.35123e-33
ENSG00000121775	TMEM39B	0.109209	0.0637305	0.62901	3.06372e-33
ENSG00000117408	IPO13	0.0491557	0.405111	0.626964	5.64971e-33
ENSG00000066322	ELOVL1	0.213866	0.000249833	0.626859	5.82967e-33
ENSG00000126088	UROD	0.302006	1.65352e-07	0.625556	8.58789e-33
ENSG00000242485	MRPL20	0.136672	0.0201108	0.624953	1.02666e-32
ENSG00000132881	CPLANE2	0.130861	0.0261101	0.623228	1.70767e-32
ENSG00000116688	MFN2	0.167945	0.00419582	0.622182	2.3212e-32
ENSG00000041988	THAP3	0.199049	0.000665811	0.620024	4.35702e-32
ENSG00000117308	GALE	0.134845	0.0218534	0.618001	7.82753e-32
ENSG00000117410	ATP6V0B	0.0509188	0.388452	0.613649	2.72166e-31
ENSG00000083444	PLOD1	0.520577	1.79269e-21	0.613157	3.12944e-31
ENSG00000057757	PITHD1	0.148841	0.0112942	0.612055	4.27449e-31
ENSG00000090273	NUDC	0.290294	5.10912e-07	0.609694	8.30433e-31
ENSG00000158109	TPRG1L	0.140906	0.0165305	0.60763	1.47736e-30
ENSG00000078369	GNB1	0.206696	0.000404897	0.606196	2.19892e-30
ENSG00000117419	ERI3	-0.0159774	0.78681	0.603506	4.61267e-30
ENSG00000204160	ZDHHC18	0.170278	0.00369113	0.599227	1.47731e-29
ENSG00000178821	TMEM52	0.240677	3.55409e-05	0.594528	5.19774e-29
ENSG00000117305	HMGCL	0.135997	0.0207399	0.592961	7.87194e-29
ENSG00000198746	GPATCH3	0.258647	8.42984e-06	0.586277	4.50748e-28
ENSG00000067606	PRKCZ	0.177333	0.00248125	0.581529	1.51959e-27
ENSG00000244038	DDOST	0.247666	2.05713e-05	0.580368	2.03921e-27
ENSG00000163866	SMIM12	0.135807	0.0209199	0.575536	6.85048e-27
ENSG00000142634	EFHD2	0.210234	0.000319703	0.574714	8.40197e-27
ENSG00000126106	TMEM53	0.122016	0.0381692	0.573025	1.27557e-26
ENSG00000181817	LSM10	0.0550411	0.351156	0.569873	2.76381e-26
ENSG00000157911	PEX10	-0.0849174	0.149884	0.565467	8.03096e-26
ENSG00000116221	MRPL37	0.272921	2.48615e-06	0.564875	9.25623e-26
ENSG00000084623	EIF3I	0.210563	0.000312691	0.56447	1.02002e-25
ENSG00000116514	RNF19B	0.453204	4.8141e-16	0.564456	1.02346e-25
ENSG00000180098	TRNAU1AP	0.233114	6.30672e-05	0.562259	1.72872e-25
ENSG00000132768	DPH2	0.00253189	0.965817	0.559647	3.20776e-25
ENSG00000126067	PSMB2	0.123974	0.0351554	0.558671	4.03513e-25
ENSG00000058453	CROCC	0.357078	4.07009e-10	0.556648	6.47875e-25
ENSG00000180198	RCC1	0.207023	0.000396225	0.535721	7.22218e-23
ENSG00000159479	MED8	0.236777	4.78823e-05	0.528201	3.6315e-22
ENSG00000028137	TNFRSF1B	0.0433014	0.463389	0.524179	8.4735e-22
ENSG00000077549	CAPZB	0.0722429	0.220798	0.516814	3.8856e-21
ENSG00000117448	AKR1A1	0.35089	8.49164e-10	0.512512	9.29837e-21
ENSG00000197568	HHLA3	0.22418	0.000121254	0.489488	8.08968e-19
ENSG00000116353	MECR	-0.0127025	0.829756	0.475331	1.07112e-17
ENSG00000164008	C1orf50	0.134916	0.0217827	0.471249	2.20689e-17
ENSG00000132773	TOE1	0.166524	0.00453292	0.47091	2.34253e-17
ENSG00000175130	MARCKSL1	0.244577	2.62466e-05	0.469919	2.78719e-17
ENSG00000132879	FBXO44	0.0863842	0.142947	0.426662	3.2587e-14
ENSG00000162396	PARS2	0.118415	0.0442826	0.426359	3.41218e-14
ENSG00000084072	PPIE	0.0223713	0.704902	0.418966	1.03403e-13
ENSG00000237276	ANO7L1	0.0171139	0.772048	0.40025	1.52044e-12
ENSG00000137699	TRIM29	0.187621	0.00135423	0.393412	3.89604e-12
ENSG00000151715	TMEM45B	0.217853	0.000189684	0.245477	2.44564e-05
ENSG00000162496	DHRS3	-0.0244086	0.679454	0.239107	4.0094e-05
ENSG00000266472	MRPS21	0.0577236	0.328142	0.235667	5.20762e-05

## Sheet: antiquewhite2
Module Summary							Pathway Analysis of Module
Ensembl	geneSymbol	GS.MSI	p.GS.MSI	MM.antiquewhite2	p.MM.antiquewhite2		Category	ID	Name	Source	p-value	q-value FDR B&H	Hit Count in Query List	Hit Count in Genome	Hit in Query List
ENSG00000072310	SREBF1	0.564554	9.99755e-26	0.722564	6.27254e-48		GO: Cellular Component	GO:0090724	central region of growth cone		1.769e-05	0.008773	3	6	NDEL1,YWHAE,PAFAH1B1
ENSG00000174292	TNK1	0.556604	6.54574e-25	0.863017	4.20734e-87		Human Phenotype	HP:0001317	Abnormal cerebellum morphology		3.384e-05	0.02484	28	1522	INPP5K,WDR81,PFN1,DDB2,TTC19,KIAA0753,FANCE,PRDM8,KLHL30,SCO1,TMEM231,DPH1,CTC1,BEAN1,MPDU1,COX10,TMEM107,WRAP53,PRPF8,YWHAE,RABEP1,PAFAH1B1,B9D1,VPS53,TP53,RAI1,KIF1C,ATPAF2
ENSG00000128203	ASPHD2	0.54263	1.57975e-23	0.442077	2.94708e-15		Human Phenotype	HP:0011283	Abnormality of the metencephalon		3.477e-05	0.02484	28	1524	INPP5K,WDR81,PFN1,DDB2,TTC19,KIAA0753,FANCE,PRDM8,KLHL30,SCO1,TMEM231,DPH1,CTC1,BEAN1,MPDU1,COX10,TMEM107,WRAP53,PRPF8,YWHAE,RABEP1,PAFAH1B1,B9D1,VPS53,TP53,RAI1,KIF1C,ATPAF2
ENSG00000154914	USP43	0.526779	4.90598e-22	0.78674	4.4184e-62		Human Phenotype	HP:0011282	Abnormality of hindbrain morphology		3.477e-05	0.02484	28	1524	INPP5K,WDR81,PFN1,DDB2,TTC19,KIAA0753,FANCE,PRDM8,KLHL30,SCO1,TMEM231,DPH1,CTC1,BEAN1,MPDU1,COX10,TMEM107,WRAP53,PRPF8,YWHAE,RABEP1,PAFAH1B1,B9D1,VPS53,TP53,RAI1,KIF1C,ATPAF2
ENSG00000166579	NDEL1	0.525777	6.06012e-22	0.803604	1.22305e-66		Human Phenotype	HP:0007364	Aplasia/Hypoplasia of the cerebrum		6.528e-05	0.02484	24	1210	IBA57,INPP5K,WDR81,DDB2,ELAC2,TTC19,KIAA0753,FANCE,SHPK,SCO1,TMEM231,ALDH3A2,CTC1,MPDU1,COX10,TMEM107,WRAP53,YWHAE,PAFAH1B1,B9D1,CTNS,VPS53,RAI1,ATPAF2
ENSG00000177370	TIMM22	0.508293	2.16215e-20	0.783642	2.73842e-61		Human Phenotype	HP:0025386	Bitemporal hollowing		9.022e-05	0.02484	2	2	YWHAE,PAFAH1B1
ENSG00000177731	FLII	0.49398	3.47434e-19	0.836573	5.5805e-77		Human Phenotype	HP:0007045	Midline brain calcifications		9.022e-05	0.02484	2	2	YWHAE,PAFAH1B1
ENSG00000196544	BORCS6	0.491882	5.16446e-19	0.744022	3.46436e-52		Human Phenotype	HP:0002060	Abnormal cerebral morphology		0.0001005	0.02484	27	1511	IBA57,INPP5K,WDR81,PFN1,DDB2,ELAC2,TTC19,KIAA0753,FANCE,PRDM8,SHPK,SCO1,TMEM231,ALDH3A2,CTC1,MPDU1,COX10,TMEM107,WRAP53,YWHAE,PAFAH1B1,B9D1,CTNS,VPS53,TP53,RAI1,ATPAF2
ENSG00000141499	WRAP53	0.490819	6.30546e-19	0.750303	1.62825e-53		Human Phenotype	HP:0007367	Atrophy/Degeneration affecting the central nervous system		0.0001041	0.02484	24	1243	IBA57,INPP5K,WDR81,PFN1,DDB2,ELAC2,TTC19,FANCE,KLHL30,SHPK,SCO1,CTC1,BEAN1,MPDU1,COX10,WRAP53,PRPF8,YWHAE,RABEP1,PAFAH1B1,CTNS,VPS53,TP53,KIF1C
ENSG00000175826	CTDNEP1	0.488472	9.77556e-19	0.84024	2.84919e-78		Human Phenotype	HP:0001251	Ataxia		0.0001046	0.02484	20	913	INPP5K,WDR81,DDB2,TTC19,FANCE,PRDM8,SCO1,TMEM231,CTC1,BEAN1,MPDU1,COX10,PRPF8,YWHAE,PAFAH1B1,B9D1,TP53,RAI1,KIF1C,ATPAF2
ENSG00000011295	TTC19	0.479116	5.4316e-18	0.658049	3.07976e-37		Human Phenotype	HP:0100547	Abnormality of forebrain morphology		0.0001057	0.02484	27	1515	IBA57,INPP5K,WDR81,PFN1,DDB2,ELAC2,TTC19,KIAA0753,FANCE,PRDM8,SHPK,SCO1,TMEM231,ALDH3A2,CTC1,MPDU1,COX10,TMEM107,WRAP53,YWHAE,PAFAH1B1,B9D1,CTNS,VPS53,TP53,RAI1,ATPAF2
ENSG00000141503	MINK1	0.472496	1.77123e-17	0.800432	9.50964e-66		Human Phenotype	HP:0001333	Abnormality of the sensory nervous system		0.0001493	0.03187	28	1638	IBA57,INPP5K,WDR81,CHST6,DDB2,TTC19,FANCE,PRDM8,SCO1,TMEM231,ALDH3A2,DPH1,CTC1,BEAN1,MPDU1,WNT10B,COX10,TMEM107,PRPF8,YWHAE,PAFAH1B1,B9D1,CTNS,TP53,SLC4A11,RAI1,KIF1C,ATPAF2
ENSG00000006744	ELAC2	0.469507	2.99541e-17	0.840865	1.70306e-78		Human Phenotype	HP:0002977	Aplasia/Hypoplasia involving the central nervous system		0.0001628	0.03187	24	1276	IBA57,INPP5K,WDR81,DDB2,ELAC2,TTC19,KIAA0753,FANCE,SHPK,SCO1,TMEM231,ALDH3A2,CTC1,MPDU1,COX10,TMEM107,WRAP53,YWHAE,PAFAH1B1,B9D1,CTNS,VPS53,RAI1,ATPAF2
ENSG00000184956	MUC6	0.469405	3.04962e-17	0.397702	2.16438e-12		Human Phenotype	HP:0002311	Incoordination		0.0001917	0.03463	20	952	INPP5K,WDR81,DDB2,TTC19,FANCE,PRDM8,SCO1,TMEM231,CTC1,BEAN1,MPDU1,COX10,PRPF8,YWHAE,PAFAH1B1,B9D1,TP53,RAI1,KIF1C,ATPAF2
ENSG00000171861	MRM3	0.469247	3.13471e-17	0.787892	2.2235e-62		Human Phenotype	HP:0006870	Lobar holoprosencephaly		0.0002185	0.03467	3	13	TMEM231,TMEM107,B9D1
ENSG00000167705	RILP	0.465722	5.78424e-17	0.651773	2.45263e-36		Human Phenotype	HP:0003808	Abnormal muscle tone		0.0002288	0.03467	28	1674	IBA57,ACADVL,INPP5K,WDR81,PFN1,DDB2,ELAC2,CHRNB1,TTC19,KIAA0753,FANCE,PRDM8,KLHL30,SCO1,TMEM231,ALDH3A2,CTC1,MPDU1,COX10,YWHAE,RABEP1,PAFAH1B1,B9D1,VPS53,TP53,RAI1,KIF1C,ATPAF2
ENSG00000154319	FAM167A	0.464912	6.65125e-17	0.39936	1.7206e-12		Human Phenotype	HP:0011443	Abnormality of coordination		0.0002361	0.03467	20	966	INPP5K,WDR81,DDB2,TTC19,FANCE,PRDM8,SCO1,TMEM231,CTC1,BEAN1,MPDU1,COX10,PRPF8,YWHAE,PAFAH1B1,B9D1,TP53,RAI1,KIF1C,ATPAF2
ENSG00000183196	CHST6	0.462171	1.06454e-16	0.43045	1.82596e-14		Disease	C1838702	Retinitis Pigmentosa 13	DisGeNET BeFree	1.17e-07	0.0004815	4	6	PRPF8,YWHAE,PAFAH1B1,TP53
ENSG00000101298	SNPH	0.458169	2.09879e-16	0.423818	5.01022e-14		Disease	C0795864	Smith-Magenis syndrome	DisGeNET BeFree	3.564e-06	0.007334	6	44	SREBF1,NT5M,COPS3,LLGL1,TP53,RAI1
ENSG00000131899	LLGL1	0.458009	2.15631e-16	0.685406	1.96938e-41		Disease	C0265219	Miller Dieker syndrome	DisGeNET Curated	7.267e-06	0.008853	5	29	FANCE,MNT,CTC1,YWHAE,PAFAH1B1
ENSG00000171953	ATPAF2	0.454455	3.91029e-16	0.716869	7.25602e-47		Disease	C0266463	Lissencephaly	DisGeNET BeFree	8.604e-06	0.008853	6	51	NDEL1,SMG6,YWHAE,CRK,PAFAH1B1,TP53
ENSG00000188522	FAM83G	0.454116	4.13762e-16	0.767851	1.91521e-57		Disease	C2931245	Bone Marrow failure syndromes	DisGeNET BeFree	2.866e-05	0.02359	5	38	PRDM8,CTC1,YWHAE,PAFAH1B1,TP53
ENSG00000179409	GEMIN4	0.453488	4.59239e-16	0.808085	6.3298e-68		Disease	C2750748	Chromosome 17p13.3 Duplication Syndrome	DisGeNET Curated	9.081e-05	0.04594	2	2	YWHAE,PAFAH1B1
ENSG00000145832	SLC25A48	0.453184	4.8301e-16	0.37324	5.5264e-11		Disease	C0740083	Carcinoma of glottis	DisGeNET BeFree	9.081e-05	0.04594	2	2	TNFSF13,TP53
ENSG00000170425	ADORA2B	0.448779	9.97371e-16	0.506445	3.11727e-20		Disease	C2987191	Pancreatic Intraductal Papillary Mucinous Neoplasm, Gastric-Type	DisGeNET BeFree	9.666e-05	0.04594	3	10	MUC5AC,MUC6,TP53
ENSG00000131015	ULBP2	0.447762	1.17743e-15	0.368774	9.70276e-11		Disease	C0005398	Cholestasis, Extrahepatic	DisGeNET BeFree	0.0001005	0.04594	4	26	CDKN1A,MUC5B,MUC5AC,MUC6
ENSG00000040633	PHF23	0.44636	1.4788e-15	0.765708	6.03201e-57
ENSG00000108561	C1QBP	0.444895	1.87406e-15	0.680461	1.21964e-40
ENSG00000174231	PRPF8	0.44459	1.96878e-15	0.815021	5.52445e-70
ENSG00000157613	CREB3L1	0.443937	2.18709e-15	0.458556	1.96646e-16
ENSG00000132507	EIF5A	0.443501	2.34579e-15	0.667824	1.09892e-38
ENSG00000072210	ALDH3A2	0.438061	5.57685e-15	0.617301	9.57757e-32
ENSG00000177427	MIEF2	0.437588	6.009e-15	0.664308	3.69819e-38
ENSG00000221926	TRIM16	0.43709	6.49851e-15	0.62574	8.1309e-33
ENSG00000197879	MYO1C	0.436431	7.20768e-15	0.841209	1.28213e-78
ENSG00000034152	MAP2K3	0.433663	1.11071e-14	0.52934	2.85073e-22
ENSG00000141252	VPS53	0.433526	1.13462e-14	0.779198	3.56117e-60
ENSG00000181284	TMEM102	0.432877	1.25488e-14	0.769956	6.13297e-58
ENSG00000129255	MPDU1	0.431382	1.58169e-14	0.695861	3.6888e-43
ENSG00000108557	RAI1	0.428384	2.50649e-14	0.749378	2.56963e-53
ENSG00000072134	EPN2	0.424154	4.76319e-14	0.752182	6.40828e-54
ENSG00000131019	ULBP3	0.423736	5.07259e-14	0.316085	3.98315e-08
ENSG00000161920	MED11	0.422765	5.86889e-14	0.714363	2.09111e-46
ENSG00000167740	CYB5D2	0.420142	8.68409e-14	0.545803	7.76773e-24
ENSG00000127774	EMC6	0.418377	1.12831e-13	0.595327	4.20275e-29
ENSG00000170291	ELP5	0.41114	3.24752e-13	0.658557	2.59767e-37
ENSG00000183011	NAA38	0.409858	3.90648e-13	0.540657	2.44686e-23
ENSG00000161921	CXCL16	0.40515	7.64442e-13	0.632938	9.33856e-34
ENSG00000108963	DPH1	0.404068	8.9065e-13	0.788701	1.37018e-62
ENSG00000005513	SOX8	0.402346	1.13462e-12	0.354077	5.8256e-10
ENSG00000167699	GLOD4	0.401032	1.36347e-12	0.707086	4.24102e-45
ENSG00000197324	LRP10	0.396519	2.54733e-12	0.411659	3.01309e-13
ENSG00000125657	TNFSF9	0.396399	2.58968e-12	0.484782	1.93479e-18
ENSG00000167695	TLCD3A	0.396318	2.61869e-12	0.649117	5.81541e-36
ENSG00000141034	GID4	0.393642	3.77582e-12	0.714812	1.73114e-46
ENSG00000167721	TSR1	0.393083	4.0741e-12	0.765897	5.45498e-57
ENSG00000220205	VAMP2	0.392808	4.22876e-12	0.607414	1.56877e-30
ENSG00000129219	PLD2	0.391243	5.22727e-12	0.735907	1.57987e-50
ENSG00000133028	SCO1	0.388541	7.51623e-12	0.766551	3.84812e-57
ENSG00000177302	TOP3A	0.386581	9.76139e-12	0.70314	2.0872e-44
ENSG00000129250	KIF1C	0.38391	1.39006e-11	0.759698	1.41238e-55
ENSG00000074755	ZZEF1	0.382721	1.62514e-11	0.694636	5.92975e-43
ENSG00000108518	PFN1	0.38261	1.64904e-11	0.670076	5.00868e-39
ENSG00000175662	TOM1L2	0.380541	2.16084e-11	0.739164	3.46879e-51
ENSG00000181350	LRRC75A	0.380236	2.2484e-11	0.580605	1.92064e-27
ENSG00000108509	CAMTA2	0.379407	2.50401e-11	0.792533	1.34098e-63
ENSG00000091640	SPAG7	0.378106	2.9632e-11	0.619206	5.52506e-32
ENSG00000181873	IBA57	0.377943	3.0265e-11	0.490522	6.66673e-19
ENSG00000181222	POLR2A	0.375566	4.10792e-11	0.631555	1.42159e-33
ENSG00000070366	SMG6	0.375199	4.30522e-11	0.746729	9.38039e-53
ENSG00000260807	CEROX1	0.371499	6.88975e-11	0.357637	3.80575e-10
ENSG00000141026	MED9	0.371407	6.96988e-11	0.763196	2.28002e-56
ENSG00000161955	TNFSF13	0.36323	1.92864e-10	0.59945	1.39072e-29
ENSG00000132383	RPA1	0.357531	3.85433e-10	0.728	5.71929e-49
ENSG00000178971	CTC1	0.355906	4.68448e-10	0.713135	3.4985e-46
ENSG00000233223		0.355045	5.19163e-10	0.45531	3.39104e-16
ENSG00000170315	UBB	0.350941	8.44032e-10	0.41731	1.3206e-13
ENSG00000134574	DDB2	0.350931	8.45103e-10	0.467469	4.27382e-17
ENSG00000108953	YWHAE	0.350218	9.18894e-10	0.670377	4.5073e-39
ENSG00000141644	MBD1	0.350152	9.25939e-10	0.530277	2.33452e-22
ENSG00000167716	WDR81	0.349032	1.05563e-09	0.728204	5.22214e-49
ENSG00000274180	NATD1	0.347356	1.28321e-09	0.52836	3.51049e-22
ENSG00000141258	SGSM2	0.347187	1.30857e-09	0.658584	2.57418e-37
ENSG00000170037	CNTROB	0.34704	1.33114e-09	0.810592	1.16639e-68
ENSG00000108641	B9D1	0.346687	1.38671e-09	0.520739	1.73392e-21
ENSG00000132361	CLUH	0.344382	1.80898e-09	0.743422	4.61738e-52
ENSG00000186188	FFAR4	0.341938	2.39269e-09	0.436521	7.10637e-15
ENSG00000142507	PSMB6	0.341926	2.3958e-09	0.618071	7.67072e-32
ENSG00000124422	USP22	0.341206	2.60051e-09	0.589861	1.77702e-28
ENSG00000006695	COX10	0.340264	2.89343e-09	0.717219	6.25285e-47
ENSG00000004975	DVL2	0.338995	3.33946e-09	0.736101	1.44461e-50
ENSG00000089723	OTUB2	0.338219	3.64449e-09	0.225086	0.000113608
ENSG00000137767	SQOR	0.338184	3.65875e-09	0.253037	1.33646e-05
ENSG00000108528	SLC25A11	0.337314	4.03379e-09	0.70164	3.79922e-44
ENSG00000132376	INPP5K	0.336868	4.24046e-09	0.70283	2.36294e-44
ENSG00000124920	MYRF	0.336668	4.33631e-09	0.449358	9.07211e-16
ENSG00000099337	KCNK6	0.334245	5.67868e-09	0.418375	1.12857e-13
ENSG00000091542	ALKBH5	0.334134	5.74885e-09	0.735213	2.17623e-50
ENSG00000129245	FXR2	0.333429	6.21571e-09	0.773594	8.32124e-59
ENSG00000263050		0.33306	6.47426e-09	0.5171	3.66508e-21
ENSG00000178184	PARD6G	0.332139	7.16551e-09	0.447642	1.20064e-15
ENSG00000108523	RNF167	0.329896	9.1607e-09	0.745268	1.90262e-52
ENSG00000178307	TMEM11	0.329196	9.88707e-09	0.524231	8.38281e-22
ENSG00000183914	DNAH2	0.328718	1.04147e-08	0.478808	5.74225e-18
ENSG00000004660	CAMKK1	0.328154	1.10718e-08	0.616695	1.13991e-31
ENSG00000133030	MPRIP	0.327985	1.12772e-08	0.687476	9.08115e-42
ENSG00000178921	PFAS	0.326412	1.33663e-08	0.747137	7.69273e-53
ENSG00000154217	PITPNC1	0.326147	1.3753e-08	0.24022	3.68126e-05
ENSG00000219200	RNASEK	0.321722	2.20582e-08	0.600789	9.67759e-30
ENSG00000153395	LPCAT1	0.320338	2.55325e-08	0.332415	6.95101e-09
ENSG00000167193	CRK	0.317322	3.50246e-08	0.705068	9.61498e-45
ENSG00000165272	AQP3	0.317116	3.57854e-08	0.314571	4.65882e-08
ENSG00000141456	PELP1	0.315612	4.18348e-08	0.774311	5.58841e-59
ENSG00000181031	RPH3AL	0.315043	4.43718e-08	0.592062	9.97726e-29
ENSG00000215041	NEURL4	0.314957	4.47685e-08	0.718829	3.14657e-47
ENSG00000141510	TP53	0.311504	6.38192e-08	0.44621	1.51512e-15
ENSG00000152784	PRDM8	0.310536	7.04291e-08	0.464843	6.73131e-17
ENSG00000074356	NCBP3	0.310433	7.11675e-08	0.709511	1.5718e-45
ENSG00000179029	TMEM107	0.305423	1.17859e-07	0.539393	3.23354e-23
ENSG00000072778	ACADVL	0.304391	1.30612e-07	0.71053	1.03276e-45
ENSG00000166484	MAPK7	0.303264	1.46051e-07	0.663425	5.00288e-38
ENSG00000181885	CLDN7	0.302915	1.51168e-07	0.621882	2.53411e-32
ENSG00000132359	RAP1GAP2	0.302677	1.54764e-07	0.622248	2.27691e-32
ENSG00000185722	ANKFY1	0.300533	1.91097e-07	0.726417	1.15544e-48
ENSG00000178752	ERFE	0.298249	2.38756e-07	0.288726	5.91957e-07
ENSG00000166546	BEAN1	0.295386	3.14783e-07	0.204225	0.000476428
ENSG00000141127	PRPSAP2	0.294108	3.55801e-07	0.564862	9.28465e-26
ENSG00000167840	ZNF232	0.294072	3.57013e-07	0.64021	9.89114e-35
ENSG00000129235	TXNDC17	0.293577	3.743e-07	0.510192	1.481e-20
ENSG00000114646	CSPG5	0.292572	4.11864e-07	0.239204	3.97972e-05
ENSG00000141504	SAT2	0.28952	5.49473e-07	0.525154	6.90715e-22
ENSG00000132382	MYBBP1A	0.287983	6.34555e-07	0.747289	7.14404e-53
ENSG00000141497	ZMYND15	0.286293	7.42577e-07	0.497167	1.89354e-19
ENSG00000127804	METTL16	0.285878	7.71717e-07	0.659988	1.60568e-37
ENSG00000167771	RCOR2	0.285817	7.76039e-07	0.393721	3.73535e-12
ENSG00000214941	ZSWIM7	0.278817	1.4707e-06	0.583639	8.87558e-28
ENSG00000132510	KDM6B	0.276938	1.74089e-06	0.657669	3.49669e-37
ENSG00000159842	ABR	0.275113	2.04834e-06	0.720084	1.83536e-47
ENSG00000070444	MNT	0.274097	2.24127e-06	0.620532	3.75843e-32
ENSG00000179094	PER1	0.272714	2.53206e-06	0.456955	2.57427e-16
ENSG00000117016	RIMS3	0.2727	2.53514e-06	0.380755	2.10152e-11
ENSG00000262823		0.272273	2.63209e-06	0.547333	5.50158e-24
ENSG00000168427	KLHL30	0.271953	2.70697e-06	0.268037	3.80553e-06
ENSG00000108591	DRG2	0.27116	2.90137e-06	0.681367	8.75478e-41
ENSG00000197417	SHPK	0.270571	3.05463e-06	0.502312	7.01076e-20
ENSG00000129197	RPAIN	0.269445	3.36896e-06	0.635003	4.96619e-34
ENSG00000080709	KCNN2	0.269306	3.40974e-06	0.421835	6.74672e-14
ENSG00000007168	PAFAH1B1	0.268662	3.6055e-06	0.669172	6.87083e-39
ENSG00000138606	SHF	0.267994	3.8197e-06	0.312383	5.83341e-08
ENSG00000070731	ST6GALNAC2	0.26765	3.9346e-06	0.302771	1.53343e-07
ENSG00000134779	TPGS2	0.265395	4.77472e-06	0.42366	5.13088e-14
ENSG00000141030	COPS3	0.264871	4.99267e-06	0.573732	1.07148e-26
ENSG00000141027	NCOR1	0.261547	6.61509e-06	0.611971	4.37695e-31
ENSG00000108448	TRIM16L	0.260702	7.10169e-06	0.493986	3.4709e-19
ENSG00000188859	FAM78B	0.260386	7.29228e-06	0.257929	8.94711e-06
ENSG00000069812	HES2	0.259277	7.99962e-06	0.247178	2.13824e-05
ENSG00000133027	PEMT	0.259185	8.06096e-06	0.566327	6.52916e-26
ENSG00000169783	LINGO1	0.255932	1.05501e-05	0.378283	2.89644e-11
ENSG00000170043	TRAPPC1	0.2555	1.0931e-05	0.525704	6.15315e-22
ENSG00000126878	AIF1L	0.255137	1.12609e-05	0.35329	6.39632e-10
ENSG00000253626	EIF5AL1	0.254358	1.20019e-05	0.274093	2.24198e-06
ENSG00000143867	OSR1	0.254262	1.20962e-05	0.31191	6.12245e-08
ENSG00000088836	SLC4A11	0.251947	1.45983e-05	0.439001	4.80732e-15
ENSG00000205084	TMEM231	0.247253	2.12561e-05	0.314745	4.57585e-08
ENSG00000162783	IER5	0.246173	2.31511e-05	0.368931	9.51439e-11
ENSG00000179598	PLD6	0.24567	2.40863e-05	0.361601	2.35411e-10
ENSG00000186532	SMYD4	0.242532	3.0787e-05	0.695248	4.68004e-43
ENSG00000108961	RANGRF	0.237847	4.41453e-05	0.44619	1.52015e-15
ENSG00000185156	MFSD6L	0.236502	4.88923e-05	0.308428	8.71842e-08
ENSG00000197757	HOXC6	0.230633	7.58181e-05	0.305192	1.20603e-07
ENSG00000257950	P2RX5-TAX1BP3	0.228054	9.16179e-05	0.440951	3.52732e-15
ENSG00000205309	NT5M	0.227326	9.66057e-05	0.3925	4.40963e-12
ENSG00000074370	ATP2A3	0.226465	0.000102839	0.46758	4.19173e-17
ENSG00000163071	SPATA18	0.21955	0.000168439	0.447613	1.20633e-15
ENSG00000112039	FANCE	0.217253	0.000197772	0.389633	6.49265e-12
ENSG00000177602	HASPIN	0.21678	0.000204382	0.575985	6.12506e-27
ENSG00000124762	CDKN1A	0.215522	0.000222965	0.341045	2.64847e-09
ENSG00000075643	MOCOS	0.21525	0.000227179	0.375555	4.11382e-11
ENSG00000167618	LAIR2	0.212445	0.000275274	0.240009	3.74155e-05
ENSG00000083457	ITGAE	0.207047	0.000395579	0.509307	1.76719e-20
ENSG00000174238	PITPNA	0.204523	0.000467226	0.690402	3.00542e-42
ENSG00000108559	NUP88	0.202658	0.000527679	0.570451	2.39971e-26
ENSG00000132388	UBE2G1	0.201906	0.000554063	0.53073	2.11908e-22
ENSG00000215182	MUC5AC	0.193631	0.000936864	0.296467	2.83679e-07
ENSG00000029725	RABEP1	0.193243	0.000959707	0.54807	4.65564e-24
ENSG00000229214	LINC00242	0.187658	0.0013512	0.266654	4.28658e-06
ENSG00000174327	SLC16A13	0.187503	0.00136387	0.483926	2.26423e-18
ENSG00000148180	GSN	0.185651	0.00152441	0.325732	1.43804e-08
ENSG00000040531	CTNS	0.185492	0.00153902	0.652248	2.10017e-36
ENSG00000066735	KIF26A	0.18528	0.00155856	0.262794	5.95546e-06
ENSG00000130720	FIBCD1	0.179814	0.0021504	0.277012	1.7295e-06
ENSG00000176974	SHMT1	0.173608	0.00306588	0.489589	7.93854e-19
ENSG00000170175	CHRNB1	0.168572	0.00405438	0.425221	4.05412e-14
ENSG00000166582	CENPV	0.165311	0.00483962	0.452816	5.13319e-16
ENSG00000213859	KCTD11	0.162743	0.00555165	0.505161	4.01475e-20
ENSG00000108602	ALDH3A1	0.156995	0.00749635	0.318814	2.99684e-08
ENSG00000109016	DHRS7B	0.152173	0.00957444	0.325181	1.52577e-08
ENSG00000198353	HOXC4	0.150831	0.0102371	0.250647	1.62115e-05
ENSG00000177508	IRX3	0.140866	0.0165611	0.273497	2.3632e-06
ENSG00000178999	AURKB	0.137522	0.019342	0.495037	2.84281e-19
ENSG00000141480	ARRB2	0.137483	0.019377	0.409857	3.90666e-13
ENSG00000198920	KIAA0753	0.136291	0.0204643	0.574637	8.56428e-27
ENSG00000117983	MUC5B	0.112187	0.0567888	0.199175	0.000660474
ENSG00000263429	TMEM238L	0.109176	0.0638119	0.368795	9.67797e-11
ENSG00000169884	WNT10B	0.0699314	0.235965	0.271369	2.8489e-06
ENSG00000005100	DHX33	0.0556101	0.34619	0.568714	3.664e-26
ENSG00000161956	SENP3	0.0517557	0.380692	0.552926	1.53516e-24

## Sheet: blueviolet
Module Summary							Pathway Analysis of Module
Ensembl	geneSymbol	GS.MSI	p.GS.MSI	MM.blueviolet	p.MM.blueviolet		Category	ID	Name	Source	p-value	q-value FDR B&H	Hit Count in Query List	Hit Count in Genome	Hit in Query List
ENSG00000076242	MLH1	-0.778326	5.8495e-60	0.82843	3.19416e-74		Coexpression	19088021-supptable2	Human Colon_Jorissen08_829genes	GeneSigDB	8.004e-09	1.003e-05	9	666	MLH1,HENMT1,PPP1R14D,PTPRD,KHDRBS3,RNLS,RAB32,SLC35D3,EPM2AIP1
ENSG00000178567	EPM2AIP1	-0.693406	9.5294e-43	0.7695	7.85641e-58		Coexpression	M3205	Genes up-regulated in comparison of immature NK cells versus mature NK cells.	MSigDB C7: Immunologic Signatures (v7.1)	4.389e-05	0.0275	4	200	NHLRC1,REN,KHDRBS3,SOX30
ENSG00000227359		-0.592865	8.0736e-29	0.749135	2.89529e-53		Disease	C0008493	Hydatidiform Mole, Invasive	DisGeNET BeFree	3.275e-05	0.0253	2	9	MLH1,EGF
ENSG00000118508	RAB32	-0.51435	6.41421e-21	0.704071	1.43655e-44		Disease	C4543702	Microsatellite instability-high solid malignant tumor	DisGeNET BeFree	1.913e-05	0.0253	2	7	MLH1,RAB32
ENSG00000175509	ACRP1	-0.504302	4.75182e-20	0.697001	2.36595e-43		Disease	C2673648	Hypomagnesemia 4, Renal	DisGeNET Curated	0.0009829	0.03894	1	1	EGF
ENSG00000263753	LINC00667	-0.579409	2.59774e-27	0.694454	6.36243e-43		Disease	611718	HYPOMAGNESEMIA 4, RENAL	OMIM MedGen	0.0009829	0.03894	1	1	EGF
ENSG00000264575	LINC00526	-0.554939	9.64013e-25	0.690893	2.49389e-42		Disease	C3828832	Neural Glioblastoma	DisGeNET BeFree	0.0009829	0.03894	1	1	EGF
ENSG00000225706	PTPRD-AS1	-0.42099	7.65352e-14	0.667757	1.12504e-38		Disease	cv:C2673648	Hypomagnesemia 4, renal	Clinical Variations	0.0009829	0.03894	1	1	EGF
ENSG00000153707	PTPRD	-0.352876	6.71795e-10	0.621816	2.58398e-32		Disease	C4324732	Bladder wall thickening	DisGeNET BeFree	0.0009829	0.03894	1	1	EGF
ENSG00000183150	GPR19	-0.541185	2.17686e-23	0.614051	2.42738e-31		Disease	C0270075	Perinatal disorder	DisGeNET BeFree	0.0009829	0.03894	1	1	EGF
ENSG00000184719	RNLS	-0.463645	8.27108e-17	0.600008	1.19582e-29		Disease	C0086492	J-Pouch	DisGeNET BeFree	0.0009829	0.03894	1	1	EGF
ENSG00000162639	HENMT1	-0.461768	1.14019e-16	0.595207	4.3392e-29		Disease	609310	COLORECTAL CANCER, HEREDITARY NONPOLYPOSIS, TYPE 2	OMIM MedGen	0.0009829	0.03894	1	1	MLH1
ENSG00000131773	KHDRBS3	-0.521573	1.4586e-21	0.592117	9.83519e-29		Disease	cv:C1333991	Lynch syndrome II	Clinical Variations	0.0009829	0.03894	1	1	MLH1
ENSG00000177406	NINJ2-AS1	-0.454453	3.9116e-16	0.577555	4.13828e-27		Disease	C0013291	Duodenal Neoplasms	DisGeNET BeFree	0.0009829	0.03894	1	1	MLH1
ENSG00000203546		-0.548004	4.72611e-24	0.568705	3.67243e-26		Disease	C3272608	Colorectal Large Cell Neuroendocrine Carcinoma	DisGeNET BeFree	0.0009829	0.03894	1	1	MLH1
ENSG00000204271	SPIN3	-0.458212	2.08387e-16	0.567489	4.93144e-26		Disease	C0149640	Cecum Carcinoma	DisGeNET BeFree	0.0009829	0.03894	1	1	MLH1
ENSG00000137875	BCL2L10	-0.294011	3.59096e-07	0.530837	2.07096e-22		Disease	C4725945	Mutation-Negative Lynch Syndrome	DisGeNET BeFree	0.0009829	0.03894	1	1	MLH1
ENSG00000187566	NHLRC1	-0.346219	1.46384e-09	0.523994	8.80843e-22		Disease	C0206731	Angiofibroma	DisGeNET BeFree	0.0006624	0.03894	2	39	MLH1,EGF
ENSG00000187658	C5orf52	-0.372036	6.43756e-11	0.516493	4.14835e-21		Disease	C0334294	Multiple adenomatous polyps	DisGeNET BeFree	0.0008054	0.03894	2	43	MLH1,EGF
ENSG00000237978	KCNMB2-AS1	-0.439656	4.33353e-15	0.511207	1.20868e-20		Disease	C4721413	Juvenile angiofibroma	DisGeNET BeFree	0.0008432	0.03894	2	44	MLH1,EGF
ENSG00000236935		-0.326301	1.35268e-08	0.497673	1.71853e-19		Disease	C4524257	MSI-low	DisGeNET BeFree	0.0005961	0.03894	2	37	MLH1,RAB32
ENSG00000182747	SLC35D3	-0.369258	9.1328e-11	0.496741	2.0542e-19		Disease	C1333964	Liver Dysplastic Nodule	DisGeNET BeFree	9.519e-05	0.03894	2	15	MLH1,REN
ENSG00000229404	LINC00858	-0.35176	7.66493e-10	0.47454	1.23314e-17		Disease	C1334274	Invasive Carcinoma	DisGeNET BeFree	0.0006126	0.03894	3	173	MLH1,REN,EGF
ENSG00000039600	SOX30	-0.289653	5.42662e-07	0.420698	7.99437e-14		Disease	C0553723	Squamous cell carcinoma of skin	DisGeNET BeFree	0.0006907	0.03894	4	426	MLH1,REN,PTPRD,EGF
ENSG00000138798	EGF	-0.258471	8.55408e-06	0.401256	1.32144e-12		Disease	20081125:Schormair	Restless legs syndrome	GWAS	0.0009829	0.03894	1	1	PTPRD
ENSG00000165568	AKR1E2	-0.260686	7.111e-06	0.385986	1.05642e-11		Disease	C0156245	Unilateral small kidney	DisGeNET BeFree	0.0009829	0.03894	1	1	REN
ENSG00000143839	REN	-0.26827	3.72973e-06	0.385761	1.08845e-11		Disease	C0521623	Kidney crystallization	DisGeNET BeFree	0.0009829	0.03894	1	1	REN
ENSG00000166143	PPP1R14D	-0.240083	3.72029e-05	0.3806	2.1445e-11		Disease	613092	HYPERURICEMIC NEPHROPATHY, FAMILIAL JUVENILE, 2	OMIM MedGen	0.0009829	0.03894	1	1	REN
							Disease	C0155761	Hyperplasia of renal artery	DisGeNET BeFree	0.0009829	0.03894	1	1	REN
							Disease	C1301626	Hypertension with albuminuria	DisGeNET BeFree	0.0009829	0.03894	1	1	REN
							Disease	C0877138	Osteopenia periarticular	DisGeNET BeFree	0.0009829	0.03894	1	1	REN
							Disease	C2751310	Hyperuricemic Nephropathy, Familial Juvenile 2	DisGeNET Curated	0.0009829	0.03894	1	1	REN
							Disease	C2751310	Hyperuricemic Nephropathy, Familial Juvenile 2	DisGeNET BeFree	0.0009829	0.03894	1	1	REN
							Disease	C0085569	Metabolic acidosis, NAG, acidifying salts	DisGeNET BeFree	0.0009829	0.03894	1	1	REN
							Disease	C0264639	High-renin essential hypertension	DisGeNET BeFree	0.0009829	0.03894	1	1	REN
							Disease	C2063386	Left atrial appendage thrombosis	DisGeNET BeFree	0.0009829	0.03894	1	1	REN
							Disease	C0264693	Acute coronary insufficiency	DisGeNET BeFree	0.0009829	0.03894	1	1	REN
							Disease	C2902961	Page kidney	DisGeNET BeFree	0.0009829	0.03894	1	1	REN
							Disease	cv:C2751310	Hyperuricemic nephropathy, familial juvenile, 2	Clinical Variations	0.0009829	0.03894	1	1	REN
							Disease	C4551858	Vesicoureteral Reflux 1	DisGeNET BeFree	0.0009215	0.03894	2	46	REN,EGF
							Disease	C0745130	Resistant hypertensive disorder	DisGeNET BeFree	0.0009619	0.03894	2	47	REN,PTPRD
							Disease	C0033839	Pseudorabies	DisGeNET BeFree	0.001045	0.03939	2	49	EGF,BCL2L10
							Disease	C1135191	Heart Failure, Systolic	DisGeNET BeFree	0.001045	0.03939	2	49	REN,EGF
							Disease	C1567741	Alport Syndrome	DisGeNET BeFree	0.001088	0.04003	2	50	REN,EGF
							Disease	C4510731	Familial primary hypomagnesemia with normocalciuria and normocalcemia	DisGeNET Curated	0.001963	0.04044	1	2	EGF
							Disease	C2609319	Papulopustular Rash	DisGeNET BeFree	0.001963	0.04044	1	2	EGF
							Disease	C1711390	Rectosigmoid Adenocarcinoma	DisGeNET BeFree	0.001963	0.04044	1	2	MLH1
							Disease	cv:C1321489	Muir-TorrÈ syndrome	Clinical Variations	0.001963	0.04044	1	2	MLH1
							Disease	C1864801	TRICHILEMMAL CYST 1	DisGeNET BeFree	0.001963	0.04044	1	2	MLH1
							Disease	158320	MUIR-TORRE SYNDROME	OMIM MedGen	0.001963	0.04044	1	2	MLH1
							Disease	C0348374	Malignant Central Nervous System Neoplasm	DisGeNET Curated	0.001963	0.04044	1	2	MLH1
							Disease	C0334291	tubular adenomas and adenocarcinomas	DisGeNET BeFree	0.001963	0.04044	1	2	MLH1
							Disease	C0678213	Complete hydatidiform mole	DisGeNET BeFree	0.001512	0.04044	2	59	MLH1,EGF
							Disease	C0009376	Colonic Polyps	DisGeNET BeFree	0.001668	0.04044	2	62	MLH1,EGF
							Disease	C1167791	Skin toxicity	DisGeNET BeFree	0.001668	0.04044	2	62	MLH1,EGF
							Disease	C1298180	Single tumor	DisGeNET BeFree	0.001722	0.04044	2	63	MLH1,EGF
							Disease	C3642347	Basal-Like Breast Carcinoma	DisGeNET BeFree	0.001673	0.04044	3	245	MLH1,EGF,KHDRBS3
							Disease	C0751571	Cancer of Urinary Tract	DisGeNET BeFree	0.001461	0.04044	2	58	MLH1,REN
							Disease	cv:C0751783	Lafora disease	Clinical Variations	0.001963	0.04044	1	2	NHLRC1
							Disease	254780	MYOCLONIC EPILEPSY OF LAFORA	OMIM MedGen	0.001963	0.04044	1	2	NHLRC1
							Disease	C0751784	Lafora Body Disease, Late Onset	DisGeNET Curated	0.001963	0.04044	1	2	NHLRC1
							Disease	C0751783	Lafora Disease	DisGeNET Curated	0.001963	0.04044	1	2	NHLRC1
							Disease	C0278586	Metastatic Ewing's Sarcoma	DisGeNET BeFree	0.001963	0.04044	1	2	PTPRD
							Disease	C0079504	Hermanski-Pudlak Syndrome	DisGeNET BeFree	0.001722	0.04044	2	63	RAB32,SLC35D3
							Disease	C0039235	Tachycardia, Ectopic Junctional	DisGeNET BeFree	0.001963	0.04044	1	2	REN
							Disease	C3665927	Renal hypoperfusion	DisGeNET BeFree	0.001963	0.04044	1	2	REN
							Disease	C0341931	Pre-eclampsia added to pre-existing hypertension	DisGeNET BeFree	0.001963	0.04044	1	2	REN
							Disease	C3665771	Hypocalvaria	DisGeNET BeFree	0.001963	0.04044	1	2	REN
							Disease	C0403519	Proteinuric diabetic nephropathy	DisGeNET BeFree	0.001963	0.04044	1	2	REN
							Disease	C0018036	Hypertension, Goldblatt	DisGeNET BeFree	0.001963	0.04044	1	2	REN
							Disease	C1504568	Stenosis of middle cerebral artery	DisGeNET BeFree	0.001963	0.04044	1	2	REN
							Disease	C4049284	Hypertensive cerebrovascular disease	DisGeNET BeFree	0.001963	0.04044	1	2	REN
							Disease	C0242528	Azotemia	DisGeNET Curated	0.001963	0.04044	1	2	REN
							Disease	C0267952	Fibrosis of pancreas	DisGeNET BeFree	0.001222	0.04044	2	53	REN,EGF
							Disease	C0042580	Vesico-Ureteral Reflux	DisGeNET BeFree	0.001222	0.04044	2	53	REN,EGF
							Disease	C0020503	Hyperparathyroidism, Secondary	DisGeNET BeFree	0.001722	0.04044	2	63	REN,EGF
							Disease	C1968949	Cakut	DisGeNET BeFree	0.001831	0.04044	2	65	REN,EGF
							Disease	C0520459	Necrotizing Enterocolitis	DisGeNET BeFree	0.002002	0.0407	2	68	REN,EGF
							Disease	C0265783	Congenital hypoplasia of lung	DisGeNET BeFree	0.002061	0.04135	2	69	REN,EGF
							Disease	C3495949	Locally advanced breast cancer	DisGeNET BeFree	0.00218	0.04319	2	71	MLH1,EGF
							Disease	C1377678	Adult Central Nervous System Neoplasm	DisGeNET BeFree	0.002943	0.04419	1	3	EGF
							Disease	C0521483	Mucous membrane hyperplasia	DisGeNET BeFree	0.002943	0.04419	1	3	EGF
							Disease	C0338342	Recurrent Childhood Medulloblastoma	DisGeNET BeFree	0.002943	0.04419	1	3	KHDRBS3
							Disease	C0041955	Ureteral Neoplasms	DisGeNET BeFree	0.002943	0.04419	1	3	MLH1
							Disease	C4274343	Solitary rectal ulcer syndrome	DisGeNET BeFree	0.002943	0.04419	1	3	MLH1
							Disease	C1321489	Torre-Muir syndrome	DisGeNET Curated	0.002943	0.04419	1	3	MLH1
							Disease	C1112503	Tubular adenoma of colon	DisGeNET BeFree	0.002943	0.04419	1	3	MLH1
							Disease	C1833970	COLORECTAL CANCER, SOMATIC	DisGeNET BeFree	0.002943	0.04419	1	3	MLH1
							Disease	C0206693	Medullary carcinoma	DisGeNET BeFree	0.002429	0.04419	2	75	MLH1,EGF
							Disease	C0334108	Multiple polyps	DisGeNET BeFree	0.002558	0.04419	2	77	MLH1,EGF
							Disease	C0042721	Viral hepatitis	DisGeNET BeFree	0.002429	0.04419	2	75	MLH1,REN
							Disease	C0796074	MOHR-TRANEBJAERG SYNDROME	DisGeNET BeFree	0.002965	0.04419	2	83	MLH1,REN
							Disease	C1319315	Adenocarcinoma of large intestine	DisGeNET BeFree	0.002974	0.04419	3	300	MLH1,REN,EGF
							Disease	C0581391	Chronic depression	DisGeNET BeFree	0.002943	0.04419	1	3	REN
							Disease	C0266200	Microcolon	DisGeNET BeFree	0.002943	0.04419	1	3	REN
							Disease	C1096285	Arterial fibrosis	DisGeNET BeFree	0.002943	0.04419	1	3	REN
							Disease	C0751815	Carotid Artery, Internal, Dissection	DisGeNET BeFree	0.002943	0.04419	1	3	REN
							Disease	C1504533	Post transplant erythrocytosis	DisGeNET BeFree	0.002943	0.04419	1	3	REN
							Disease	C1862170	Brachydactyly with hypertension	DisGeNET BeFree	0.002943	0.04419	1	3	REN
							Disease	C1449842	Pseudohypoaldosteronism, Type I, Autosomal Dominant	DisGeNET BeFree	0.002943	0.04419	1	3	REN
							Disease	C0020540	Malignant Hypertension	DisGeNET Curated	0.002943	0.04419	1	3	REN
							Disease	C0264638	Low-renin essential hypertension	DisGeNET BeFree	0.002943	0.04419	1	3	REN
							Disease	C0597853	high renin hypertension	DisGeNET BeFree	0.002943	0.04419	1	3	REN
							Disease	C0340908	Arteriovenous fistula stenosis	DisGeNET BeFree	0.002943	0.04419	1	3	REN
							Disease	C0266313	Allanson Pantzar McLeod syndrome	DisGeNET BeFree	0.002943	0.04419	1	3	REN
							Disease	C0037090	Signs and Symptoms, Respiratory	DisGeNET BeFree	0.002303	0.04419	2	73	REN,EGF
							Disease	C1704321	Nephrotic Syndrome, Minimal Change	DisGeNET BeFree	0.003107	0.04571	2	85	REN,EGF
							Disease	C0086973	Hemorrhagic Septicemia	DisGeNET BeFree	0.003922	0.04591	1	4	BCL2L10
							Disease	C3714873	Axenfeld-Rieger Syndrome, Type 1	DisGeNET BeFree	0.003922	0.04591	1	4	EGF
							Disease	C1299888	laminitis	DisGeNET BeFree	0.003922	0.04591	1	4	EGF
							Disease	C1335712	Recurrent Medulloblastoma	DisGeNET BeFree	0.003922	0.04591	1	4	KHDRBS3
							Disease	C4321324	Constitutional Mismatch Repair Deficiency Syndrome	DisGeNET Curated	0.003922	0.04591	1	4	MLH1
							Disease	cv:C0265325	Turcot syndrome	Clinical Variations	0.003922	0.04591	1	4	MLH1
							Disease	276300	MISMATCH REPAIR CANCER SYNDROME	OMIM MedGen	0.003922	0.04591	1	4	MLH1
							Disease	C3272809	Colorectal Serrated Adenocarcinoma	DisGeNET BeFree	0.003922	0.04591	1	4	MLH1
							Disease	C1333856	Grade 3 Colorectal Adenocarcinoma	DisGeNET BeFree	0.003922	0.04591	1	4	MLH1
							Disease	C0085136	Central Nervous System Neoplasms	DisGeNET Curated	0.003922	0.04591	1	4	MLH1
							Disease	C4086171	Childhood Small Intestinal Carcinoma	DisGeNET BeFree	0.003922	0.04591	1	4	MLH1
							Disease	C0007140	Carcinosarcoma	DisGeNET BeFree	0.003179	0.04591	2	86	MLH1,EGF
							Disease	C1266025	Traditional Serrated Adenoma	DisGeNET BeFree	0.003475	0.04591	2	90	MLH1,PTPRD
							Disease	C0751783	Lafora Disease	DisGeNET BeFree	0.003628	0.04591	2	92	NHLRC1,EPM2AIP1
							Disease	C0740898	Hypokalemic metabolic alkalosis	DisGeNET BeFree	0.003922	0.04591	1	4	REN
							Disease	C2678367	Renal Tubular Dysgenesis With Choanal Atresia And Athelia	DisGeNET Curated	0.003922	0.04591	1	4	REN
							Disease	C0745136	Hypertensive emergency	DisGeNET BeFree	0.003922	0.04591	1	4	REN
							Disease	C0745138	Hypertensive urgency	DisGeNET BeFree	0.003922	0.04591	1	4	REN
							Disease	267430	RENAL TUBULAR DYSGENESIS	OMIM MedGen	0.003922	0.04591	1	4	REN
							Disease	C0266313	Allanson Pantzar McLeod syndrome	DisGeNET Curated	0.003922	0.04591	1	4	REN
							Disease	cv:C0266313	Renal dysplasia	Clinical Variations	0.003922	0.04591	1	4	REN
							Disease	C0221043	Liddle Syndrome	DisGeNET Curated	0.003922	0.04591	1	4	REN
							Disease	C0264641	Endocrine hypertension	DisGeNET BeFree	0.003922	0.04591	1	4	REN
							Disease	C0271728	Secondary hyperaldosteronism	DisGeNET BeFree	0.003922	0.04591	1	4	REN
							Disease	C0022658	Kidney Diseases	DisGeNET Curated	0.003325	0.04591	2	88	REN,EGF
							Disease	C0751674	Lymphangioleiomyomatosis	DisGeNET BeFree	0.003628	0.04591	2	92	REN,EGF
							Disease	C0149939	Obstructive nephropathy	DisGeNET BeFree	0.003784	0.04591	2	94	REN,EGF
							Disease	C0030521	Parathyroid Neoplasms	DisGeNET BeFree	0.004105	0.04756	2	98	MLH1,REN
							Disease	C0031511	Pheochromocytoma	DisGeNET BeFree	0.004125	0.04756	3	337	MLH1,REN,EGF
							Disease	C0025568	Metaplasia	DisGeNET Curated	0.004901	0.04854	1	5	EGF
							Disease	C0206683	Papillary and follicular adenocarcinoma	DisGeNET BeFree	0.004901	0.04854	1	5	EGF
							Disease	C0553647	calcifying aponeurotic fibroma	DisGeNET BeFree	0.004901	0.04854	1	5	EGF
							Disease	C0862802	Recurrent lung cancer	DisGeNET BeFree	0.004901	0.04854	1	5	EGF
							Disease	C0341335	Cytomegaloviral colitis	DisGeNET BeFree	0.004901	0.04854	1	5	EGF
							Disease	C1302363	Dysplasia of colon	DisGeNET BeFree	0.004901	0.04854	1	5	MLH1
							Disease	C0265325	Turcot syndrome (disorder)	DisGeNET Curated	0.004901	0.04854	1	5	MLH1
							Disease	C0750977	Recurrent Brain Neoplasm	DisGeNET BeFree	0.004901	0.04854	1	5	MLH1
							Disease	C4321324	Constitutional Mismatch Repair Deficiency Syndrome	DisGeNET BeFree	0.004901	0.04854	1	5	MLH1
							Disease	C1333991	Hereditary Non-Polyposis Colon Cancer Type 2	DisGeNET BeFree	0.004901	0.04854	1	5	MLH1
							Disease	cv:C2713442	Familial adenomatous polyposis 1	Clinical Variations	0.004901	0.04854	1	5	MLH1
							Disease	C3544205	Ovarian clear cell carcinoma	DisGeNET BeFree	0.004438	0.04854	2	102	MLH1,EGF
							Disease	C3642346	Luminal B Breast Carcinoma	DisGeNET BeFree	0.004524	0.04854	2	103	MLH1,EGF
							Disease	C0035258	Restless Legs Syndrome	DisGeNET Curated	0.004901	0.04854	1	5	PTPRD
							Disease	C0497249	hypertension complicated	DisGeNET BeFree	0.004901	0.04854	1	5	REN
							Disease	C1739382	Chronic iron overload	DisGeNET BeFree	0.004901	0.04854	1	5	REN
							Disease	C1398786	chronic glomerular disease	DisGeNET BeFree	0.004901	0.04854	1	5	REN
							Disease	C0810330	preeclampsia and eclampsia	DisGeNET BeFree	0.004901	0.04854	1	5	REN
							Disease	C0857122	Hyponatraemic	DisGeNET BeFree	0.004901	0.04854	1	5	REN
							Disease	C2717866	Vestibulodynia	DisGeNET BeFree	0.004901	0.04854	1	5	REN
							Disease	C0004775	Bartter Disease	DisGeNET Curated	0.004901	0.04854	1	5	REN
							Disease	C0340629	Aortic aneurysm without mention of rupture NOS	DisGeNET BeFree	0.00427	0.04854	2	100	REN,EGF
							Disease	C0242994	Hantavirus Infections	DisGeNET BeFree	0.004961	0.04882	2	108	MLH1,SLC35D3
							Disease	C0206701	Cystadenocarcinoma, Serous	DisGeNET BeFree	0.005051	0.04908	2	109	MLH1,EGF
							Disease	C1332922	Cervical Squamous Intraepithelial Neoplasia	DisGeNET BeFree	0.005051	0.04908	2	109	MLH1,REN
							Disease	C4021107	Non-obstructive azoospermia	DisGeNET BeFree	0.005141	0.04934	2	110	MLH1,SOX30
							Disease	C0035258	Restless Legs Syndrome	DisGeNET BeFree	0.005141	0.04934	2	110	REN,PTPRD
							Gene Family	1275	Signal transduction and activation of RNA metabolism family	genenames.org	0.001813	0.0151	1	3	KHDRBS3
							Gene Family	1027	MutL homologs	genenames.org	0.002416	0.0151	1	4	MLH1
							Gene Family	1089	Tudor domain containing|Spindlin family	genenames.org	0.00302	0.0151	1	5	SPIN3
							Gene Family	399	Aldo-keto reductases	genenames.org	0.009034	0.02706	1	15	AKR1E2
							Gene Family	1057	BCL2 family	genenames.org	0.008434	0.02706	1	14	BCL2L10
							Gene Family	813	Fibronectin type III domain containing|Protein tyrosine phosphatases, receptor type	genenames.org	0.01263	0.02706	1	21	PTPRD
							Gene Family	757	SRY-boxes	genenames.org	0.01143	0.02706	1	19	SOX30
							Gene Family	396	A-kinase anchoring proteins	genenames.org	0.01799	0.03374	1	30	RAB32
							Gene Family	780	RNA binding motif containing|Tudor domain containing	genenames.org	0.02215	0.03692	1	37	SPIN3
							GO: Biological Process	GO:0000271	polysaccharide biosynthetic process		5.649e-05	0.047	3	85	NHLRC1,EGF,EPM2AIP1

## Sheet: brown4
Module Summary							Pathway Analysis of Module
Ensembl	geneSymbol	GS.MSI	p.GS.MSI	MM.brown4	p.MM.brown4		Category	ID	Name	Source	p-value	q-value FDR B&H	Hit Count in Query List	Hit Count in Genome	Hit in Query List
ENSG00000197483	ZNF628	0.264739	5.0494e-06	0.838635	1.05709e-77		GO: Biological Process	GO:0010273	detoxification of copper ion		4.004e-07	0.001462	8	15	MT1A,MT1E,MT1F,MT1G,MT1H,MT1M,MT1X,MT2A
ENSG00000129932	DOHH	0.139617	0.0175563	0.827294	7.54274e-74		GO: Biological Process	GO:1990169	stress response to copper ion		4.004e-07	0.001462	8	15	MT1A,MT1E,MT1F,MT1G,MT1H,MT1M,MT1X,MT2A
ENSG00000099624	ATP5F1D	0.259359	7.9453e-06	0.811028	8.67022e-69		GO: Biological Process	GO:0071294	cellular response to zinc ion		6.294e-07	0.001532	10	26	MT1A,MT1E,MT1F,MT1G,MT1H,MT1M,MT1X,MT2A,TSPO,P2RX4
ENSG00000133250	ZNF414	0.132058	0.0247614	0.805103	4.58326e-67		GO: Biological Process	GO:0061687	detoxification of inorganic compound		1.369e-06	0.001998	8	17	MT1A,MT1E,MT1F,MT1G,MT1H,MT1M,MT1X,MT2A
ENSG00000167657	DAPK3	0.238439	4.21977e-05	0.803447	1.35547e-66		GO: Biological Process	GO:2001235	positive regulation of apoptotic signaling pathway		1.399e-06	0.001998	30	207	TNFRSF12A,TRAF7,PIAS4,PYCARD,BBC3,SOD1,BAD,BAK1,FADD,BAX,BIK,BOK,HTRA2,TFAP4,GSK3A,PRR7,TP73,TRAF2,CLU,DEDD2,PLAUR,G0S2,PPP2R1A,CHCHD10,ZNF205,DAPK3,ITM2C,ATP5IF1,NUPR1,LTBR
ENSG00000182087	TMEM259	0.198855	0.000674121	0.794378	4.30353e-64		GO: Biological Process	GO:0001836	release of cytochrome c from mitochondria		1.641e-06	0.001998	15	64	FZD9,PYCARD,BBC3,PRELID1,BAD,BAK1,BAX,BIK,BOK,GPX1,TP73,CLU,PLAUR,CHCHD10,PAM16
ENSG00000118046	STK11	0.124068	0.0350171	0.794193	4.8255e-64		GO: Biological Process	GO:0097501	stress response to metal ion		2.343e-06	0.002445	8	18	MT1A,MT1E,MT1F,MT1G,MT1H,MT1M,MT1X,MT2A
ENSG00000167967	E4F1	0.221275	0.000149149	0.791457	2.5889e-63		GO: Biological Process	GO:0010043	response to zinc ion		3.105e-06	0.002835	14	59	MT1A,MT1E,MT1F,MT1G,MT1H,MT1M,MT1X,MT2A,ASS1,TSPO,P2RX4,HAAO,SLC39A13,KHK
ENSG00000257704	INAFM1	0.20752	0.000383363	0.787965	2.12858e-62		GO: Biological Process	GO:0008637	apoptotic mitochondrial changes		3.511e-06	0.002849	23	142	FZD9,SLC25A4,PYCARD,BBC3,NAIF1,PRELID1,BAD,BAK1,BAX,BIK,BOK,GPX1,GSK3A,AIFM2,TP73,CLU,PLAUR,CHCHD10,ZNF205,SLC35F6,ATP5IF1,PAM16,RHOT2
ENSG00000007376	RPUSD1	0.304465	1.29652e-07	0.787431	2.92858e-62		GO: Biological Process	GO:1902108	regulation of mitochondrial membrane permeability involved in apoptotic process		7.83e-06	0.005719	15	72	FZD9,SLC25A4,BBC3,NAIF1,BAD,BAK1,BAX,BOK,GSK3A,TP73,CHCHD10,ZNF205,SLC35F6,ATP5IF1,RHOT2
ENSG00000103326	CAPN15	0.323184	1.88868e-08	0.78662	4.74374e-62		GO: Biological Process	GO:1901028	regulation of mitochondrial outer membrane permeabilization involved in apoptotic signaling pathway		8.791e-06	0.005837	12	48	FZD9,BBC3,BAD,BAK1,BAX,BOK,GSK3A,TP73,CHCHD10,ZNF205,SLC35F6,ATP5IF1
ENSG00000153443	UBALD1	0.252617	1.38277e-05	0.783134	3.68298e-61		GO: Biological Process	GO:2001233	regulation of apoptotic signaling pathway		1.034e-05	0.005869	49	461	MAZ,TNFRSF12A,FZD9,TRAF7,YBX3,PIAS4,PYCARD,SNAI1,BBC3,SOD1,TRADD,PRELID1,PELI3,BAD,BAK1,FADD,BAX,BIK,BOK,HTRA2,GPX1,TFAP4,GSK3A,PRR7,GSTP1,NANOS3,TP73,CDKN2D,TRAF2,CLU,DEDD2,NLE1,PLAUR,HSPB1,G0S2,PPP2R1A,CHCHD10,ZNF205,DAPK3,BCL2L12,TMEM161A,SLC35F6,ITM2C,ATP5IF1,PAM16,NUPR1,TRAP1,LTBR,ENO1
ENSG00000125912	NCLN	0.201784	0.000558467	0.782026	7.01099e-61		GO: Biological Process	GO:0055114	oxidation-reduction process		1.087e-05	0.005869	104	1231	ASPHD1,ACADS,RDH13,HSD11B1L,PAOX,ZBTB7A,FBP1,FDXR,AKT2,ABCD1,DEGS2,ALDH3B1,ALDH3B2,ALDOA,SDHA,PTGES2,FOXRED1,ALKBH7,ACAD9,HKDC1,SIRT6,HSD3B7,RDH16,FTH1,AKR7A3,CYB5R2,KDM4B,SOD1,SOD3,ATP5F1D,MSRB1,PRELID1,BAX,BCAT2,NCF4,TYSND1,NDUFA8,NDUFB10,GFER,NDUFV1,NDUFS6,NDUFS8,NDUFV3,LDHD,GMPR,GPI,CALM3,ALKBH2,GPX1,GPX4,CBR1,CBR3,GSK3A,GSTP1,AIFM2,SLC2A6,GYS1,TM7SF2,HAAO,HBA2,CDH3,NUP62,CYP2S1,PFKL,HMOX2,PH…
ENSG00000130479	MAP1S	0.26624	4.44169e-06	0.781898	7.54933e-61		GO: Biological Process	GO:0046902	regulation of mitochondrial membrane permeability		1.125e-05	0.005869	16	83	FZD9,SLC25A4,ALKBH7,BBC3,NAIF1,BAD,BAK1,BAX,BOK,GSK3A,TP73,CHCHD10,ZNF205,SLC35F6,ATP5IF1,RHOT2
ENSG00000050820	BCAR1	0.404178	8.76955e-13	0.781754	8.20644e-61		GO: Biological Process	GO:0097345	mitochondrial outer membrane permeabilization		1.358e-05	0.006309	13	58	FZD9,BBC3,BAD,BAK1,BAX,BOK,GSK3A,TP73,CHCHD10,ZNF205,SLC35F6,ATP5IF1,RHOT2
ENSG00000119574	ZBTB45	0.257144	9.54731e-06	0.780734	1.4772e-60		GO: Biological Process	GO:0090199	regulation of release of cytochrome c from mitochondria		1.382e-05	0.006309	12	50	PYCARD,BBC3,PRELID1,BAD,BAK1,BAX,BIK,GPX1,CLU,PLAUR,CHCHD10,PAM16
ENSG00000099821	POLRMT	0.129489	0.0277333	0.778683	4.77668e-60		GO: Biological Process	GO:0097190	apoptotic signaling pathway		1.556e-05	0.006686	64	669	MAZ,TNFRSF12A,FZD9,HYAL3,STK25,TRAF7,YBX3,PIAS4,PYCARD,SNAI1,BBC3,SOD1,TRADD,PRELID1,TICAM1,PELI3,BAD,BAK1,FADD,BAX,BCL3,BIK,STK11,BOK,FASTK,HTRA2,GPX1,TFAP4,GSK3A,PRR7,GSTP1,P2RX4,NANOS3,CD70,TNFRSF1A,TP73,CDKN2D,TRAF2,CEBPB,CLU,DEDD2,HRAS,NLE1,PLAUR,HSPB1,G0S2,BAG3,PPP2R1A,PRODH,CHCHD10,ZNF205,DAPK3,BCL2L12,TMEM161A,SLC35F6,ITM2C,ATP5IF1,PAM16,RHOT2,NUPR1,TRAP1,EPHA2,LTBR,ENO1
ENSG00000213638	ADAT3	0.286698	7.15185e-07	0.773418	9.17117e-59		GO: Biological Process	GO:0006882	cellular zinc ion homeostasis		1.81e-05	0.007346	10	36	MT1A,MT1E,MT1F,MT1G,MT1H,MT1M,MT1X,MT2A,AP3D1,SLC39A13
ENSG00000261221	ZNF865	0.13348	0.023239	0.772213	1.78368e-58		GO: Biological Process	GO:0044282	small molecule catabolic process		2.3e-05	0.008202	48	462	ACADS,BCKDK,ADA,FAAH,MGAT1,HYAL3,AKT2,ABCD1,ALDH3B1,ALDH3B2,ALDOA,MPST,HAGHL,HSD3B7,FUT1,FUT2,BAD,BCAT2,TYSND1,LDHD,SLC27A4,GPI,CBR3,GSK3A,GCAT,ENTPD2,HAAO,CDA,HAGH,PFKL,PFKP,TST,UPP1,PNKD,TKFC,DECR2,PRODH,IMPA2,ECI1,PDXP,KHK,SARDH,QDPR,AMDHD2,ECHS1,LIPE,ENO1,DCXR
ENSG00000070423	RNF126	0.172402	0.00328024	0.770467	4.64197e-58		GO: Biological Process	GO:1901030	positive regulation of mitochondrial outer membrane permeabilization involved in apoptotic signaling pathway		2.358e-05	0.008202	10	37	BBC3,BAD,BAK1,BAX,BOK,GSK3A,TP73,CHCHD10,ZNF205,ATP5IF1
ENSG00000161091	MFSD12	0.205473	0.000438957	0.770341	4.97333e-58		GO: Biological Process	GO:0071276	cellular response to cadmium ion		2.358e-05	0.008202	10	37	MT1A,MT1E,MT1F,MT1G,MT1H,MT1M,MT1X,MT2A,SOD1,PPP5C
ENSG00000142544	CTU1	0.124878	0.0338341	0.770301	5.0815e-58		GO: Biological Process	GO:0009438	methylglyoxal metabolic process		2.548e-05	0.008458	5	8	ALDOA,HAGHL,GPI,HAGH,PNKD
ENSG00000006015	REX1BD	0.15339	0.00900657	0.769472	7.97746e-58		GO: Biological Process	GO:0055069	zinc ion homeostasis		3.042e-05	0.009661	10	38	MT1A,MT1E,MT1F,MT1G,MT1H,MT1M,MT1X,MT2A,AP3D1,SLC39A13
ENSG00000160113	NR2F6	0.108079	0.0665414	0.768782	1.15904e-57		GO: Biological Process	GO:0010821	regulation of mitochondrion organization		3.478e-05	0.01011	25	185	FZD9,PYCARD,BBC3,PRELID1,BAD,BAK1,BAX,BIK,BOK,TSPO,HTRA2,GPX1,GSK3A,CDC37,TP73,CLU,PLAUR,BAG3,CHCHD10,ZNF205,SLC35F6,RAC2,ATP5IF1,PAM16,RHOT2
ENSG00000127586	CHTF18	0.200936	0.00058989	0.768685	1.2214e-57		GO: Biological Process	GO:0010648	negative regulation of cell communication		3.716e-05	0.01011	128	1632	VRK3,FSTL3,STUB1,ASIC1,RGS19,MAZ,APC2,OBSCN,MDK,ADA,AXIN1,FZD9,ZBTB7A,FBP1,TLE5,MAD2L2,FEM1A,RASAL1,CARD19,FUZ,DGKZ,CITED1,YBX3,RNF126,AKT1S1,PIAS4,YJU2,PHPT1,PYCARD,SMARCA4,SOCS1,SNAI1,LZTS2,TRADD,PRELID1,ARRDC1,TICAM1,PELI3,GAS6,FADD,BAX,SRMS,FGFRL1,MESP1,BCL3,SSTR5,STK11,BOK,SMPDL3B,NFKBIL1,NMB,MGRN1,HTRA2,CALM3,GPR35,CALR,GRK6,GPX1,DUSP14,GPRC5A,TFAP2A,GSK3A,KPTN,DNAJA3,GSTP1,TLE1,NANOS3,TP73…
ENSG00000183751	TBL3	0.277752	1.61851e-06	0.763871	1.59731e-56		GO: Biological Process	GO:0007005	mitochondrion organization		3.989e-05	0.01011	55	566	FZD9,FANCG,TOMM40,TIMM44,FOXRED1,SLC25A4,ALKBH7,ACAD9,PYCARD,TIMM29,BBC3,NAIF1,ATP5F1D,PRELID1,BAD,BAK1,BAX,NDUFA8,BCS1L,NDUFB10,NDUFV1,NDUFS6,NDUFS8,NDUFV3,BIK,BOK,PMPCA,TSPO,HTRA2,CALM3,GPX1,GSK3A,CDC37,DNAJA3,AIFM2,CEP89,HCFC1,TP73,SDHAF1,LONP1,CLU,PLAUR,ATG9A,BAG3,POLRMT,CHCHD10,ZNF205,NECTIN2,SLC35F6,RAB3A,RAC2,ATP5IF1,PAM16,RHOT2,MYH14
ENSG00000110717	NDUFS8	0.118258	0.0445653	0.759345	1.69482e-55		GO: Biological Process	GO:0046688	response to copper ion		4.049e-05	0.01011	11	47	MT1A,MT1E,MT1F,MT1G,MT1H,MT1M,MT1X,MT2A,SOD1,SOD3,ATP5F1D
ENSG00000197530	MIB2	0.328072	1.11707e-08	0.75628	8.14417e-55		GO: Biological Process	GO:0006091	generation of precursor metabolites and energy		4.065e-05	0.01011	56	580	ZBTB7A,FBP1,FDXR,AKT2,ABCD1,ALDOA,SDHA,PTGES2,SLC25A4,HKDC1,SIRT6,GADD45GIP1,RDH16,AACS,AKR7A3,ATP5F1D,PRELID1,BAX,NDUFA8,NDUFB10,NDUFV1,NDUFS6,NDUFS8,NDUFV3,GPI,GSK3A,AIFM2,SLC2A6,GYS1,HAAO,NUP62,PFKL,PHLDA2,PFKP,COX5A,JMJD8,PGLS,VGF,COX5B,COX8A,IDH2,NR1D1,TKFC,SH3BGRL3,CYBA,SPHK2,CHCHD10,NDUFA4L2,KHK,QDPR,ATP5IF1,NUPR1,SLC25A22,TRAP1,FAHD1,ENO1
ENSG00000131188	PRR7	0.106568	0.070458	0.756217	8.41058e-55		GO: Biological Process	GO:1902110	positive regulation of mitochondrial membrane permeability involved in apoptotic process		4.147e-05	0.01011	13	64	FZD9,BBC3,BAD,BAK1,BAX,BOK,GSK3A,TP73,CHCHD10,ZNF205,SLC35F6,ATP5IF1,RHOT2
ENSG00000175221	MED16	0.290417	5.05016e-07	0.755963	9.56989e-55		GO: Biological Process	GO:0023057	negative regulation of signaling		4.154e-05	0.01011	128	1636	VRK3,FSTL3,STUB1,ASIC1,RGS19,MAZ,APC2,OBSCN,MDK,ADA,AXIN1,FZD9,ZBTB7A,FBP1,TLE5,MAD2L2,FEM1A,RASAL1,CARD19,FUZ,DGKZ,CITED1,YBX3,RNF126,AKT1S1,PIAS4,YJU2,PHPT1,PYCARD,SMARCA4,SOCS1,SNAI1,LZTS2,TRADD,PRELID1,ARRDC1,TICAM1,PELI3,GAS6,FADD,BAX,SRMS,FGFRL1,MESP1,BCL3,SSTR5,STK11,BOK,SMPDL3B,NFKBIL1,NMB,MGRN1,HTRA2,CALM3,GPR35,CALR,GRK6,GPX1,DUSP14,GPRC5A,TFAP2A,GSK3A,KPTN,DNAJA3,GSTP1,TLE1,NANOS3,TP73…
ENSG00000168061	SAC3D1	0.143203	0.0148311	0.751484	9.07326e-54		GO: Biological Process	GO:1902686	mitochondrial outer membrane permeabilization involved in programmed cell death		5.823e-05	0.01339	13	66	FZD9,BBC3,BAD,BAK1,BAX,BOK,GSK3A,TP73,CHCHD10,ZNF205,SLC35F6,ATP5IF1,RHOT2
ENSG00000122386	ZNF205	0.303466	1.43156e-07	0.747564	6.24581e-53		GO: Biological Process	GO:0046185	aldehyde catabolic process		5.911e-05	0.01339	6	14	ALDH3B1,HAGHL,GPI,HAGH,PNKD,PDXP
ENSG00000107872	FBXL15	0.237088	4.6766e-05	0.745633	1.59542e-52		GO: Biological Process	GO:1901135	carbohydrate derivative metabolic process		6.071e-05	0.01339	105	1299	MAN2B1,B3GNT3,ADA,B3GNT8,CHST13,ZBTB7A,MGAT1,FBP1,AP2A1,HYAL3,AK1,ABCD1,ALDOA,SDC1,SDHA,AMFR,NUDT14,DOLK,MACROD1,HKDC1,POMT1,SIRT6,DNPH1,APRT,GADD45GIP1,SMPD2,ST6GALNAC4,FUT1,FUT2,FZD2,MVD,ATP5F1D,B3GALT4,GAMT,BAD,BAX,NDUFA8,NDUFB10,DPM2,NDUFV1,NDUFS6,NDUFS8,NDUFV3,LDHD,PGAP2,GMPR,NME3,NME4,ALG1,GPI,B3GNT9,NTHL1,ABHD14B,GSK3A,PIGQ,POMGNT2,SLC2A6,CDA,MAN1B1,B4GALT7,PDE4A,NUP62,PFKL,PFKP,HPCA,COX5A…
ENSG00000158792	SPATA2L	0.22479	0.000116054	0.741691	1.05323e-51		GO: Biological Process	GO:0008630	intrinsic apoptotic signaling pathway in response to DNA damage		6.258e-05	0.01339	18	115	PIAS4,PYCARD,SNAI1,BBC3,BAD,BAK1,BAX,BCL3,BOK,HTRA2,TNFRSF1A,TP73,CDKN2D,CLU,BCL2L12,TMEM161A,NUPR1,EPHA2
ENSG00000007541	PIGQ	0.134749	0.0219478	0.741504	1.15095e-51		GO: Biological Process	GO:0090559	regulation of membrane permeability		6.418e-05	0.01339	16	95	FZD9,SLC25A4,ALKBH7,BBC3,NAIF1,BAD,BAK1,BAX,BOK,GSK3A,TP73,CHCHD10,ZNF205,SLC35F6,ATP5IF1,RHOT2
ENSG00000159069	FBXW5	0.320046	2.63296e-08	0.741109	1.38794e-51		GO: Biological Process	GO:2001238	positive regulation of extrinsic apoptotic signaling pathway		8.028e-05	0.01549	12	59	TNFRSF12A,PYCARD,FADD,BAX,HTRA2,TRAF2,DEDD2,G0S2,PPP2R1A,DAPK3,ITM2C,LTBR
ENSG00000103254	ANTKMT	0.210834	0.000307018	0.738785	4.14279e-51		GO: Biological Process	GO:0035794	positive regulation of mitochondrial membrane permeability		8.058e-05	0.01549	13	68	FZD9,BBC3,BAD,BAK1,BAX,BOK,GSK3A,TP73,CHCHD10,ZNF205,SLC35F6,ATP5IF1,RHOT2
ENSG00000127580	WDR24	0.309399	7.9038e-08	0.737888	6.29963e-51		GO: Biological Process	GO:0006081	cellular aldehyde metabolic process		8.058e-05	0.01549	13	68	RDH13,ALDH3B1,ALDOA,HAGHL,PDXK,AKR7A3,GPI,HAGH,IDH2,PNKD,TKFC,PDXP,KHK
ENSG00000129968	ABHD17A	0.116518	0.0478189	0.737161	8.83588e-51		GO: Biological Process	GO:0043312	neutrophil degranulation		9.053e-05	0.01695	48	488	MAN2B1,STING1,LRG1,TUBB4B,AP2A2,ALDH3B1,ALDOA,PTGES2,AGPAT2,APRT,PDXK,PYCARD,RNASET2,SLPI,FTH1,CYSTM1,UNC13D,RAB4B,STXBP2,SURF4,AP1M1,GPI,GSTP1,NAPRT,ADGRE5,CDA,ARHGAP45,TMC6,TRPM2,PFKL,HMOX2,SERPINB6,TOLLIP,PLAUR,DPP7,RAB3D,CST3,CTSD,CYBA,IMPDH1,PSMB7,CFD,JUP,TSPAN14,RAB3A,RAP2B,ACTR1B,EEF2
ENSG00000105701	FKBP8	0.231537	7.09174e-05	0.737141	8.91865e-51		GO: Biological Process	GO:0071241	cellular response to inorganic substance		9.429e-05	0.01721	29	244	FSTL3,FBP1,RASAL1,MT1A,MT1E,MT1F,MT1G,MT1H,MT1M,MT1X,MT2A,SOD1,BAD,TSPO,CALR,TFAP2A,GSK3A,TFR2,P2RX4,TRAF2,TRPM2,HPCA,BCAR1,PPP5C,JUND,DNM2,MCOLN1,SYT8,ENDOG
ENSG00000127564	PKMYT1	0.164692	0.00500327	0.737006	9.4954e-51		GO: Biological Process	GO:0009968	negative regulation of signal transduction		9.661e-05	0.01721	118	1513	VRK3,FSTL3,STUB1,RGS19,MAZ,APC2,OBSCN,MDK,ADA,AXIN1,FZD9,ZBTB7A,FBP1,TLE5,MAD2L2,FEM1A,RASAL1,CARD19,FUZ,DGKZ,CITED1,YBX3,RNF126,AKT1S1,PIAS4,YJU2,PHPT1,PYCARD,SMARCA4,SOCS1,SNAI1,LZTS2,TRADD,PRELID1,ARRDC1,TICAM1,PELI3,GAS6,FADD,BAX,SRMS,FGFRL1,MESP1,BCL3,SSTR5,STK11,BOK,SMPDL3B,NFKBIL1,MGRN1,HTRA2,CALM3,CALR,GRK6,GPX1,DUSP14,GPRC5A,TFAP2A,GSK3A,KPTN,DNAJA3,GSTP1,TLE1,NANOS3,TP73,TSPAN15,CDKN2D,…
ENSG00000105325	FZR1	0.0578332	0.327222	0.736606	1.14322e-50		GO: Biological Process	GO:0002283	neutrophil activation involved in immune response		0.000105	0.01826	48	491	MAN2B1,STING1,LRG1,TUBB4B,AP2A2,ALDH3B1,ALDOA,PTGES2,AGPAT2,APRT,PDXK,PYCARD,RNASET2,SLPI,FTH1,CYSTM1,UNC13D,RAB4B,STXBP2,SURF4,AP1M1,GPI,GSTP1,NAPRT,ADGRE5,CDA,ARHGAP45,TMC6,TRPM2,PFKL,HMOX2,SERPINB6,TOLLIP,PLAUR,DPP7,RAB3D,CST3,CTSD,CYBA,IMPDH1,PSMB7,CFD,JUP,TSPAN14,RAB3A,RAP2B,ACTR1B,EEF2
ENSG00000130731	METTL26	0.199769	0.000635833	0.733062	5.83443e-50		GO: Biological Process	GO:1901137	carbohydrate derivative biosynthetic process		0.0001103	0.01873	72	829	B3GNT3,ADA,B3GNT8,CHST13,MGAT1,AP2A1,AK1,ABCD1,ALDOA,SDC1,SDHA,NUDT14,DOLK,POMT1,APRT,GADD45GIP1,ST6GALNAC4,FUT1,FUT2,FZD2,MVD,ATP5F1D,B3GALT4,NDUFA8,NDUFB10,DPM2,NDUFV1,NDUFS6,NDUFS8,NDUFV3,LDHD,PGAP2,NME3,NME4,ALG1,B3GNT9,PIGQ,POMGNT2,CDA,MAN1B1,B4GALT7,HPCA,COX5A,SDF2L1,UPP1,CHST7,VEGFB,LMF1,FKRP,GAL3ST1,COX5B,FA2H,COX8A,B3GNT4,SPHK2,CHCHD10,IMPDH1,UCK1,DCTD,B3GAT3,ITM2C,CHPF,HS3ST1,AMDHD2,B3G…
ENSG00000167136	ENDOG	0.2951	3.23537e-07	0.731801	1.03505e-49		GO: Biological Process	GO:0019637	organophosphate metabolic process		0.0001277	0.02076	97	1203	ADA,ZBTB7A,FBP1,AK1,PLA2G10,ABCD1,ALDOA,SDHA,ISYNA1,NUDT14,AGPAT2,DOLK,HKDC1,DGKZ,SIRT6,DNPH1,APRT,GADD45GIP1,AK8,PDXK,ITPKC,PLPP2,SOCS1,SMPD2,FZD2,MVD,ATP5F1D,BAD,LHPP,NDUFA8,NDUFB10,DPM2,NDUFV1,NDUFS6,NDUFS8,NDUFV3,LDHD,PNPLA6,SMPDL3B,PGAP2,GMPR,NME3,NME4,GPI,NTHL1,GPX1,GPX4,PIP5K1C,ABHD14B,PIGQ,PLAAT3,MFSD2A,NAPRT,SLC2A6,ENTPD2,HAAO,CD81,CDA,PNKP,PDE4A,NUP62,PFKL,PFKP,CKB,CKMT1B,HPCA,COX5A,PIK…
ENSG00000213015	ZNF580	0.182771	0.00180878	0.731796	1.03741e-49		GO: Biological Process	GO:1905710	positive regulation of membrane permeability		0.0001279	0.02076	13	71	FZD9,BBC3,BAD,BAK1,BAX,BOK,GSK3A,TP73,CHCHD10,ZNF205,SLC35F6,ATP5IF1,RHOT2
ENSG00000140983	RHOT2	0.236003	5.07711e-05	0.73173	1.06908e-49		GO: Biological Process	GO:0061684	chaperone-mediated autophagy		0.0001432	0.02273	6	16	STUB1,SNRNP70,CLU,PLK3,BAG3,EEF1A2
ENSG00000171813	PWWP2B	0.342366	2.27858e-09	0.730786	1.63824e-49		GO: Biological Process	GO:0007006	mitochondrial membrane organization		0.000154	0.02393	20	145	FZD9,TOMM40,SLC25A4,ALKBH7,TIMM29,BBC3,NAIF1,ATP5F1D,BAD,BAK1,BAX,BOK,CALM3,GSK3A,TP73,CHCHD10,ZNF205,SLC35F6,ATP5IF1,RHOT2
ENSG00000233493	TMEM238	0.286567	7.23925e-07	0.730316	2.0253e-49		GO: Biological Process	GO:0071280	cellular response to copper ion		0.0001725	0.02524	8	30	MT1A,MT1E,MT1F,MT1G,MT1H,MT1M,MT1X,MT2A
ENSG00000132005	RFX1	0.128622	0.0288021	0.728135	5.38469e-49		GO: Biological Process	GO:0002274	myeloid leukocyte activation		0.000173	0.02524	61	683	MAN2B1,STING1,LRG1,TUBB4B,AP2A2,PLA2G10,ALDH3B1,ALDOA,PTGES2,AGPAT2,APRT,PDXK,SBNO2,MT1G,PYCARD,RNASET2,SLPI,FTH1,CYSTM1,TICAM1,UNC13D,RAB4B,STXBP2,SURF4,AP1M1,GPI,GSTP1,NAPRT,ADGRE5,CDA,ARHGAP45,TMC6,TRPM2,PFKL,HMOX2,SERPINB6,CLU,TOLLIP,PLAUR,DPP7,RAB3D,NR1D1,CST3,CTSD,CYBA,SPHK2,IMPDH1,PSMB7,CFD,JUP,NECTIN2,TSPAN14,RAB3A,RAC2,RAP2B,NR1H3,RELB,LDLR,ACTR1B,EEF2,LTBR
ENSG00000007520	TSR3	0.262902	5.90136e-06	0.728048	5.59713e-49		GO: Biological Process	GO:0002275	myeloid cell activation involved in immune response		0.0001766	0.02524	52	557	MAN2B1,STING1,LRG1,TUBB4B,AP2A2,ALDH3B1,ALDOA,PTGES2,AGPAT2,APRT,PDXK,SBNO2,PYCARD,RNASET2,SLPI,FTH1,CYSTM1,TICAM1,UNC13D,RAB4B,STXBP2,SURF4,AP1M1,GPI,GSTP1,NAPRT,ADGRE5,CDA,ARHGAP45,TMC6,TRPM2,PFKL,HMOX2,SERPINB6,TOLLIP,PLAUR,DPP7,RAB3D,CST3,CTSD,CYBA,SPHK2,IMPDH1,PSMB7,CFD,JUP,TSPAN14,RAB3A,RAC2,RAP2B,ACTR1B,EEF2
ENSG00000126461	SCAF1	0.0598937	0.310253	0.727048	8.73721e-49		GO: Biological Process	GO:0042119	neutrophil activation		0.0001777	0.02524	48	502	MAN2B1,STING1,LRG1,TUBB4B,AP2A2,ALDH3B1,ALDOA,PTGES2,AGPAT2,APRT,PDXK,PYCARD,RNASET2,SLPI,FTH1,CYSTM1,UNC13D,RAB4B,STXBP2,SURF4,AP1M1,GPI,GSTP1,NAPRT,ADGRE5,CDA,ARHGAP45,TMC6,TRPM2,PFKL,HMOX2,SERPINB6,TOLLIP,PLAUR,DPP7,RAB3D,CST3,CTSD,CYBA,IMPDH1,PSMB7,CFD,JUP,TSPAN14,RAB3A,RAP2B,ACTR1B,EEF2
ENSG00000142327	RNPEPL1	0.17896	0.00225942	0.726187	1.27932e-48		GO: Biological Process	GO:0046034	ATP metabolic process		0.0001797	0.02524	35	329	ZBTB7A,FBP1,AK1,ABCD1,ALDOA,SDHA,HKDC1,SIRT6,GADD45GIP1,ATP5F1D,BAD,NDUFA8,NDUFB10,NDUFV1,NDUFS6,NDUFS8,NDUFV3,LDHD,TSPO,GPI,SLC2A6,NUP62,PFKL,PFKP,COX5A,JMJD8,COX5B,COX8A,TKFC,SPHK2,CHCHD10,KHK,ATP5IF1,NUPR1,ENO1
ENSG00000184363	PKP3	0.19135	0.00107886	0.725436	1.78255e-48		GO: Biological Process	GO:0046939	nucleotide phosphorylation		0.0001859	0.02562	20	147	ZBTB7A,FBP1,AK1,ALDOA,HKDC1,SIRT6,AK8,NME3,NME4,GPI,SLC2A6,PNKP,NUP62,PFKL,PFKP,JMJD8,TKFC,KHK,NUPR1,ENO1
ENSG00000174775	HRAS	0.214095	0.00024595	0.724814	2.34415e-48		GO: Biological Process	GO:0032688	negative regulation of interferon-beta production		0.0002109	0.02741	6	17	PYCARD,CACTIN,ATG9A,IRF3,PTPRS,RELB
ENSG00000243449	C4orf48	0.115894	0.0490333	0.7244	2.81185e-48		GO: Biological Process	GO:2001267	regulation of cysteine-type endopeptidase activity involved in apoptotic signaling pathway		0.0002109	0.02741	6	17	BAX,HTRA2,TFAP4,PRR7,NLE1,PLAUR
ENSG00000142409	ZNF787	0.0690469	0.241958	0.721673	9.23646e-48		GO: Biological Process	GO:0043217	myelin maintenance		0.0002109	0.02741	6	17	AKT2,ABCD1,PRX,SOD1,CLU,FA2H
ENSG00000176182	MYPOP	0.11127	0.0588567	0.721493	9.98826e-48		GO: Biological Process	GO:0002446	neutrophil mediated immunity		0.0002139	0.02741	48	506	MAN2B1,STING1,LRG1,TUBB4B,AP2A2,ALDH3B1,ALDOA,PTGES2,AGPAT2,APRT,PDXK,PYCARD,RNASET2,SLPI,FTH1,CYSTM1,UNC13D,RAB4B,STXBP2,SURF4,AP1M1,GPI,GSTP1,NAPRT,ADGRE5,CDA,ARHGAP45,TMC6,TRPM2,PFKL,HMOX2,SERPINB6,TOLLIP,PLAUR,DPP7,RAB3D,CST3,CTSD,CYBA,IMPDH1,PSMB7,CFD,JUP,TSPAN14,RAB3A,RAP2B,ACTR1B,EEF2
ENSG00000141873	SLC39A3	0.0349087	0.554483	0.721457	1.01447e-47		GO: Biological Process	GO:0090200	positive regulation of release of cytochrome c from mitochondria		0.0002213	0.02786	8	31	PYCARD,BBC3,BAD,BAK1,BAX,BIK,PLAUR,CHCHD10
ENSG00000074071	MRPS34	0.271567	2.80014e-06	0.721366	1.05495e-47		GO: Biological Process	GO:0036230	granulocyte activation		0.0002344	0.02864	48	508	MAN2B1,STING1,LRG1,TUBB4B,AP2A2,ALDH3B1,ALDOA,PTGES2,AGPAT2,APRT,PDXK,PYCARD,RNASET2,SLPI,FTH1,CYSTM1,UNC13D,RAB4B,STXBP2,SURF4,AP1M1,GPI,GSTP1,NAPRT,ADGRE5,CDA,ARHGAP45,TMC6,TRPM2,PFKL,HMOX2,SERPINB6,TOLLIP,PLAUR,DPP7,RAB3D,CST3,CTSD,CYBA,IMPDH1,PSMB7,CFD,JUP,TSPAN14,RAB3A,RAP2B,ACTR1B,EEF2
ENSG00000171443	ZNF524	0.0950932	0.106693	0.720174	1.7659e-47		GO: Biological Process	GO:0045926	negative regulation of growth		0.0002352	0.02864	32	295	RRAD,FBP1,SIPA1,MT1A,GAS2L1,MT1E,MT1F,MT1G,MT1H,MT1M,MT1X,MT2A,SMARCA4,BBC3,NAIF1,ADAM15,STK11,CCDC85B,GSK3A,CTDP1,CDA,TP73,CDKN2A,CDKN2D,OSGIN1,SERTAD1,PPP2R1A,AATK,SPHK2,RTN4R,PTPRS,ENO1
ENSG00000100726	TELO2	0.123144	0.0364069	0.719894	1.99146e-47		GO: Biological Process	GO:0045055	regulated exocytosis		0.0002472	0.0296	71	837	MAN2B1,STING1,LRG1,TUBB4B,AP2A2,HYAL3,ALDH3B1,ALDOA,PTGES2,AGPAT2,PPFIA3,APRT,PDXK,PYCARD,RNASET2,SLPI,FTH1,CYSTM1,CHID1,SOD1,GIPC1,GAS6,CPLX1,NAPA,UNC13D,RAB4B,STXBP2,SURF4,SYN1,SYP,AP1M1,GPI,CALM3,PIP5K1C,NCS1,GSTP1,TIMP1,NAPRT,SYNGR3,ADGRE5,CDA,ARHGAP45,RAB11B,TMC6,TRPM2,CBARP,PFKL,HMOX2,SERPINB6,CLU,TOLLIP,PLAUR,VEGFB,DPP7,RAB3D,CST3,CTSD,CYBA,SPHK2,IMPDH1,PSMB7,CFD,JUP,TSPAN14,RAB3A,RAC2,DRD…
ENSG00000103266	STUB1	0.280003	1.32144e-06	0.717667	5.16813e-47		GO: Biological Process	GO:0009142	nucleoside triphosphate biosynthetic process		0.0002715	0.03198	25	210	AK1,ABCD1,ALDOA,SDHA,GADD45GIP1,AK8,ATP5F1D,NDUFA8,NDUFB10,NDUFV1,NDUFS6,NDUFS8,NDUFV3,LDHD,NME3,NME4,COX5A,COX5B,COX8A,SPHK2,CHCHD10,IMPDH1,UCK1,NUPR1,ENO1
ENSG00000188986	NELFB	0.193973	0.000917151	0.715794	1.14422e-46		GO: Biological Process	GO:0010035	response to inorganic substance		0.0002771	0.03212	57	638	FSTL3,ADA,KLF2,FBP1,SDC1,RASAL1,STK25,ANXA11,SIPA1,MT1A,MT1E,MT1F,MT1G,MT1H,MT1M,MT1X,MT2A,ASS1,SOD1,SOD3,ATP5F1D,BAD,BAK1,BSG,TSPO,CALM3,CALR,GPX1,TFAP2A,GSK3A,TFF1,TFR2,P2RX4,HAAO,HBA2,TRAF2,TRPM2,SLC39A13,HPCA,LONP1,UROS,SELENOM,BCAR1,PPP5C,JUND,KHK,QDPR,CCS,DNM2,MCOLN1,FOSL1,EEF1A2,EEF2,TRAP1,SYT8,ZNF580,ENDOG
ENSG00000079313	REXO1	0.0955505	0.105011	0.714513	1.96355e-46		GO: Biological Process	GO:0071248	cellular response to metal ion		0.0002921	0.03334	25	211	FSTL3,FBP1,RASAL1,MT1A,MT1E,MT1F,MT1G,MT1H,MT1M,MT1X,MT2A,SOD1,TSPO,CALR,TFAP2A,GSK3A,TFR2,P2RX4,TRPM2,HPCA,PPP5C,JUND,MCOLN1,SYT8,ENDOG
ENSG00000148334	PTGES2	0.198924	0.000671131	0.714222	2.2187e-46		GO: Biological Process	GO:0006839	mitochondrial transport		0.0003098	0.03482	30	274	FZD9,SLC8B1,TOMM40,TIMM44,SLC25A4,ALKBH7,TIMM29,BBC3,NAIF1,ATP5F1D,BAD,BAK1,BAX,BOK,PMPCA,TSPO,HTRA2,GSK3A,TP73,TST,COX5B,BAG3,CHCHD10,ZNF205,SLC35F6,RAC2,ATP5IF1,PAM16,RHOT2,SLC25A22
ENSG00000184207	PGP	0.151224	0.0100386	0.713454	3.06095e-46		GO: Biological Process	GO:0009163	nucleoside biosynthetic process		0.00034	0.03642	9	41	ADA,AK1,APRT,NME3,NME4,CDA,UPP1,IMPDH1,UCK1
ENSG00000179965	ZNF771	0.167619	0.00427099	0.711779	6.15492e-46		GO: Biological Process	GO:0010038	response to metal ion		0.0003441	0.03642	40	407	FSTL3,FBP1,SDC1,RASAL1,ANXA11,MT1A,MT1E,MT1F,MT1G,MT1H,MT1M,MT1X,MT2A,ASS1,SOD1,SOD3,ATP5F1D,BAD,BSG,TSPO,CALM3,CALR,TFAP2A,GSK3A,TFF1,TFR2,P2RX4,HAAO,TRPM2,SLC39A13,HPCA,LONP1,UROS,PPP5C,JUND,KHK,QDPR,MCOLN1,SYT8,ENDOG
ENSG00000258429	PDF	0.14181	0.0158422	0.710063	1.2521e-45		GO: Biological Process	GO:0043413	macromolecule glycosylation		0.0003441	0.03642	29	263	B3GNT3,B3GNT8,MGAT1,NUDT14,DOLK,POMT1,ST6GALNAC4,FUT1,FUT2,MVD,B3GALT4,DPM2,ALG1,B3GNT9,POMGNT2,MAN1B1,B4GALT7,SDF2L1,VEGFB,LMF1,FKRP,GAL3ST1,B3GNT4,B3GAT3,B3GALT6,DOLPP1,CHST4,ALG3,NAGPA
ENSG00000164896	FASTK	0.127101	0.0307631	0.70887	2.04582e-45		GO: Biological Process	GO:0006486	protein glycosylation		0.0003441	0.03642	29	263	B3GNT3,B3GNT8,MGAT1,NUDT14,DOLK,POMT1,ST6GALNAC4,FUT1,FUT2,MVD,B3GALT4,DPM2,ALG1,B3GNT9,POMGNT2,MAN1B1,B4GALT7,SDF2L1,VEGFB,LMF1,FKRP,GAL3ST1,B3GNT4,B3GAT3,B3GALT6,DOLPP1,CHST4,ALG3,NAGPA
ENSG00000023191	RNH1	0.199891	0.000630862	0.708745	2.15297e-45		GO: Biological Process	GO:0046835	carbohydrate phosphorylation		0.0003532	0.03685	11	59	ALDOA,HKDC1,BAD,GNPTG,GPI,PFKL,PFKP,TKFC,KHK,MIDN,ENO1
ENSG00000104960	PTOV1	0.231624	7.04579e-05	0.708367	2.51378e-45		GO: Biological Process	GO:0006753	nucleoside phosphate metabolic process		0.0003582	0.03685	61	702	ADA,ZBTB7A,FBP1,AK1,ABCD1,ALDOA,SDHA,NUDT14,AGPAT2,HKDC1,SIRT6,DNPH1,APRT,GADD45GIP1,AK8,FZD2,MVD,ATP5F1D,BAD,LHPP,NDUFA8,NDUFB10,NDUFV1,NDUFS6,NDUFS8,NDUFV3,LDHD,GMPR,NME3,NME4,GPI,NTHL1,GPX1,ABHD14B,NAPRT,SLC2A6,ENTPD2,HAAO,CDA,PNKP,PDE4A,NUP62,PFKL,PFKP,HPCA,COX5A,JMJD8,UPP1,COX5B,COX8A,IDH2,TKFC,SPHK2,CHCHD10,IMPDH1,UCK1,DCTD,KHK,NUPR1,EPHA2,ENO1
ENSG00000218891	ZNF579	0.198768	0.000677848	0.706291	5.85933e-45		GO: Biological Process	GO:0043299	leukocyte degranulation		0.0003665	0.03718	50	546	MAN2B1,STING1,LRG1,TUBB4B,AP2A2,ALDH3B1,ALDOA,PTGES2,AGPAT2,APRT,PDXK,PYCARD,RNASET2,SLPI,FTH1,CYSTM1,UNC13D,RAB4B,STXBP2,SURF4,AP1M1,GPI,GSTP1,NAPRT,ADGRE5,CDA,ARHGAP45,TMC6,TRPM2,PFKL,HMOX2,SERPINB6,TOLLIP,PLAUR,DPP7,RAB3D,CST3,CTSD,CYBA,SPHK2,IMPDH1,PSMB7,CFD,JUP,TSPAN14,RAB3A,RAC2,RAP2B,ACTR1B,EEF2
ENSG00000172366	MCRIP2	0.185463	0.00154162	0.706039	6.49179e-45		GO: Biological Process	GO:0006165	nucleoside diphosphate phosphorylation		0.0004324	0.04327	19	145	ZBTB7A,FBP1,AK1,ALDOA,HKDC1,SIRT6,AK8,NME3,NME4,GPI,SLC2A6,NUP62,PFKL,PFKP,JMJD8,TKFC,KHK,NUPR1,ENO1
ENSG00000185236	RAB11B	0.20451	0.000467602	0.704597	1.16251e-44		GO: Biological Process	GO:0043094	cellular metabolic compound salvage		0.000439	0.04333	8	34	ADA,APRT,PDXK,GMPR,NAPRT,CDA,UPP1,UCK1
ENSG00000128228	SDF2L1	0.33142	7.7546e-09	0.703112	2.11132e-44		GO: Biological Process	GO:0007249	I-kappaB kinase/NF-kappaB signaling		0.000475	0.04626	30	281	CARD19,CXXC5,RHOC,PYCARD,TRADD,TICAM1,FADD,BCL3,CARD9,NFKBIL1,DNAJA3,GSTP1,TLE1,BRD4,TNFRSF1A,TRAF2,NUP62,UBE2I,JMJD8,HSPB1,MIB2,NR1D1,NLRP6,PPP5C,SPHK2,IRF3,CC2D1A,TRIM8,RELB,LTBR
ENSG00000161179	YDJC	0.17519	0.00280377	0.703093	2.12716e-44		GO: Biological Process	GO:0002444	myeloid leukocyte mediated immunity		0.0005079	0.04881	51	568	MAN2B1,STING1,LRG1,TUBB4B,AP2A2,ALDH3B1,ALDOA,PTGES2,AGPAT2,APRT,PDXK,PYCARD,RNASET2,SLPI,FTH1,CYSTM1,TICAM1,UNC13D,RAB4B,STXBP2,SURF4,AP1M1,GPI,GSTP1,NAPRT,ADGRE5,CDA,ARHGAP45,TMC6,TRPM2,PFKL,HMOX2,SERPINB6,TOLLIP,PLAUR,DPP7,RAB3D,CST3,CTSD,CYBA,SPHK2,IMPDH1,PSMB7,CFD,JUP,TSPAN14,RAB3A,RAC2,RAP2B,ACTR1B,EEF2
ENSG00000167792	NDUFV1	0.286181	7.50317e-07	0.70059	5.76506e-44		GO: Cellular Component	GO:0005739	mitochondrion		2.01e-09	1.905e-06	161	1866	MRPL23,SPNS1,ACADS,MRM1,BCKDK,COQ8B,RDH13,STING1,COMTD1,FZD9,FANCG,SLC8B1,FDXR,AKT2,TOMM40,ABCD1,ALDOA,TIMM44,CTU1,SDHA,MPG,MPST,PTGES2,FOXRED1,DCPS,SLC25A4,ALKBH7,CARD19,ACAD9,FPGS,MACROD1,HKDC1,MRPL28,GADD45GIP1,PRELID3A,PYCARD,ASS1,FTH1,MTLN,MRPS34,TIMM29,BBC3,NAIF1,DDX28,CYB5R2,SOD1,ATP5F1D,PRELID1,TICAM1,BAD,BAK1,BAX,BCAT2,GPRC5C,NUDT8,NDUFA8,BCS1L,CA5BP1,NDUFB10,GFER,NDUFV1,NDUFS6,NDUFS8,ND…
ENSG00000099849	RASSF7	0.17264	0.00323681	0.700035	7.18278e-44		GO: Cellular Component	GO:0005740	mitochondrial envelope		5.209e-08	2.469e-05	81	800	MRPL23,SPNS1,ACADS,COQ8B,RDH13,STING1,FZD9,SLC8B1,FDXR,TOMM40,ABCD1,TIMM44,SDHA,MPST,FOXRED1,SLC25A4,CARD19,ACAD9,FPGS,MRPL28,PRELID3A,ASS1,MTLN,MRPS34,TIMM29,BBC3,SOD1,ATP5F1D,PRELID1,BAD,BAK1,BAX,NDUFA8,BCS1L,NDUFB10,GFER,NDUFV1,NDUFS6,NDUFS8,NDUFV3,BIK,LDHD,BOK,PMPCA,TSPO,NME4,NRGN,HTRA2,CALM3,GPX4,TMEM177,AIFM2,THOP1,CEP89,GCAT,ABCB8,HAAO,TST,DHRS1,CKMT1B,COX5A,CLU,FKBP8,COX5B,COX8A,IDH2,MRPL…
ENSG00000196365	LONP1	0.235681	5.20189e-05	0.699442	9.07885e-44		GO: Cellular Component	GO:0031966	mitochondrial membrane		7.38e-07	0.0002332	74	756	MRPL23,SPNS1,ACADS,COQ8B,RDH13,STING1,FZD9,SLC8B1,FDXR,TOMM40,ABCD1,TIMM44,SDHA,MPST,FOXRED1,SLC25A4,CARD19,ACAD9,FPGS,MRPL28,ASS1,MTLN,MRPS34,TIMM29,ATP5F1D,BAD,BAK1,BAX,NDUFA8,BCS1L,NDUFB10,NDUFV1,NDUFS6,NDUFS8,NDUFV3,BIK,LDHD,BOK,PMPCA,TSPO,NME4,NRGN,HTRA2,CALM3,GPX4,TMEM177,AIFM2,GCAT,ABCB8,HAAO,TST,DHRS1,CKMT1B,COX5A,CLU,FKBP8,COX5B,COX8A,IDH2,MRPL41,PRODH,SPHK2,CHCHD10,NDUFA4L2,ECI1,CKMT1A,…
ENSG00000095906	NUBP2	0.143128	0.0148846	0.699338	9.45647e-44		GO: Cellular Component	GO:0005743	mitochondrial inner membrane		1.042e-06	0.000247	57	535	MRPL23,SPNS1,COQ8B,RDH13,SLC8B1,FDXR,TOMM40,TIMM44,SDHA,MPST,FOXRED1,SLC25A4,ACAD9,FPGS,MRPL28,MTLN,MRPS34,TIMM29,ATP5F1D,NDUFA8,BCS1L,NDUFB10,NDUFV1,NDUFS6,NDUFS8,NDUFV3,LDHD,BOK,PMPCA,NME4,GPX4,TMEM177,GCAT,ABCB8,TST,DHRS1,CKMT1B,COX5A,CLU,COX5B,COX8A,IDH2,MRPL41,PRODH,SPHK2,CHCHD10,NDUFA4L2,ECI1,CKMT1A,PAM16,RHOT2,SLC25A22,TRAP1,MRPS2,COQ4,FAHD1,ENDOG
ENSG00000105287	PRKD2	0.337064	4.14878e-09	0.698024	1.58557e-43		GO: Cellular Component	GO:0019866	organelle inner membrane		3.457e-06	0.0006554	60	596	MRPL23,SPNS1,COQ8B,RDH13,SLC8B1,FDXR,TOMM40,TIMM44,SDHA,MPST,FOXRED1,SLC25A4,ACAD9,FPGS,MRPL28,MTLN,MRPS34,TIMM29,ATP5F1D,NDUFA8,BCS1L,NDUFB10,NDUFV1,NDUFS6,NDUFS8,NDUFV3,LDHD,BOK,PMPCA,NME4,GPX4,TMEM177,P2RX4,GCAT,ABCB8,TM7SF2,NRM,TST,DHRS1,CKMT1B,COX5A,CLU,COX5B,COX8A,IDH2,MRPL41,PRODH,SPHK2,CHCHD10,NDUFA4L2,ECI1,CKMT1A,PAM16,RHOT2,SLC25A22,TRAP1,MRPS2,COQ4,FAHD1,ENDOG
ENSG00000165644	COMTD1	0.0916929	0.119874	0.696169	3.27199e-43		GO: Cellular Component	GO:0048471	perinuclear region of cytoplasm		5.148e-05	0.008134	72	824	ANKRD13B,APC2,NMRAL1,ATP9B,STING1,AXIN1,FZD9,AK1,ABCD1,DOCK6,TRAF7,AMFR,PTGES2,FLOT2,CHERP,MEX3D,TMEM134,YBX3,SIPA1,PTOV1,MT1A,PACS1,MT1E,MT1F,MT1G,MT1H,MT1M,MT1X,MT2A,RAB40C,MYO9B,BAX,BCL3,DPM2,RAB4B,NFKBIE,SYP,C9orf24,AZIN2,CALR,NCS1,PRR7,PLAAT3,P2RX4,NANOS3,PDE4A,ZDHHC8,TRIP10,SLC39A13,CLU,HRAS,TOLLIP,CABP1,EZR,NRBP1,SELENOM,APBA3,AATK,CST3,CYBA,BSPRY,DBN1,MOB2,JAG2,ITM2C,RAB3A,DNM2,RAC3,DOK1,…
ENSG00000179588	ZFPM1	0.228119	9.1181e-05	0.694635	5.93345e-43		GO: Cellular Component	GO:0099503	secretory vesicle		0.0001322	0.01714	87	1074	MAN2B1,FSTL3,STING1,LRG1,TUBB4B,AP2A1,AP2A2,HYAL3,AKT2,ALDH3B1,ALDOA,PTGES2,FLOT2,SGTA,ANXA11,AGPAT2,RABAC1,POMT1,PPFIA3,APRT,PDXK,PYCARD,RNASET2,SLPI,FTH1,CYSTM1,SOD1,GIPC1,ADAM15,GAS6,UNC13D,RAB4B,STXBP2,BSG,SURF4,SYN1,SYP,AP1M1,GPI,RAB35,CALM3,CALR,SPACA9,NCS1,TFF3,GSTP1,TIMP1,NAPRT,SYNGR3,ZNRF1,ADGRE5,CDA,ARHGAP45,RAB11B,TMC6,TRPM2,CBARP,PFKL,HMOX2,SERPINB6,CLU,CLTB,TOLLIP,PLAUR,ATG9A,VEGFB,D…
ENSG00000130748	TMEM160	0.155253	0.00819541	0.693977	7.64904e-43		GO: Cellular Component	GO:0031967	organelle envelope		0.0001582	0.01714	100	1279	MRPL23,SPNS1,ACADS,COQ8B,RDH13,STING1,FZD9,FZR1,SLC8B1,FDXR,TOMM40,ABCD1,TIMM44,SDHA,MPST,FOXRED1,SLC25A4,CARD19,ACAD9,RANBP3,FPGS,ANXA11,MRPL28,PRELID3A,ASS1,MTLN,MRPS34,TIMM29,BBC3,SOD1,ATP5F1D,PRELID1,BAD,BAK1,BAX,NDUFA8,BCS1L,NDUFB10,GFER,NDUFV1,NDUFS6,NDUFS8,NDUFV3,BIK,LDHD,BOK,TXNL4A,PMPCA,TSPO,NME4,NRGN,HTRA2,CALM3,TOR2A,CALR,GPX4,TMEM177,AIFM2,THOP1,P2RX4,SLC16A3,CEP89,GCAT,ABCB8,TM7SF2,H…
ENSG00000160877	NACC1	0.222861	0.000133253	0.69276	1.22151e-42		GO: Cellular Component	GO:0031975	envelope		0.0001628	0.01714	100	1280	MRPL23,SPNS1,ACADS,COQ8B,RDH13,STING1,FZD9,FZR1,SLC8B1,FDXR,TOMM40,ABCD1,TIMM44,SDHA,MPST,FOXRED1,SLC25A4,CARD19,ACAD9,RANBP3,FPGS,ANXA11,MRPL28,PRELID3A,ASS1,MTLN,MRPS34,TIMM29,BBC3,SOD1,ATP5F1D,PRELID1,BAD,BAK1,BAX,NDUFA8,BCS1L,NDUFB10,GFER,NDUFV1,NDUFS6,NDUFS8,NDUFV3,BIK,LDHD,BOK,TXNL4A,PMPCA,TSPO,NME4,NRGN,HTRA2,CALM3,TOR2A,CALR,GPX4,TMEM177,AIFM2,THOP1,P2RX4,SLC16A3,CEP89,GCAT,ABCB8,TM7SF2,H…
ENSG00000161914	ZNF653	0.127168	0.0306741	0.692006	1.63043e-42		GO: Cellular Component	GO:0005764	lysosome		0.000254	0.02271	63	735	SPNS1,MAN2B1,ADA,TUBB4B,AP2A1,AP2A2,HYAL3,ABCD1,SDC1,WDR24,PTGES2,ANXA11,SLC48A1,MARCHF3,PYCARD,RNASET2,ASS1,FTH1,CHID1,BBC3,SOD1,CTSF,UNC13D,NCF4,SHKBP1,STXBP2,SURF4,AP1M1,GNA11,AP3D1,MARCHF9,UBXN6,KPTN,ABCB9,P2RX4,NAPRT,SLC2A6,ZNRF1,ARHGAP45,TRPM2,TRIP10,KXD1,TOLLIP,DPP7,SLC2A8,RAB3D,MFSD12,CST3,CTSD,SPHK2,IMPDH1,PGAP6,SLC35F6,KCNQ1,ITM2C,UNC93B1,RAB3A,RAC2,MCOLN1,LDLR,EEF1A2,HPS6,NPRL3
ENSG00000182154	MRPL41	0.201849	0.000556112	0.691113	2.29323e-42		GO: Cellular Component	GO:0000323	lytic vacuole		0.0002635	0.02271	63	736	SPNS1,MAN2B1,ADA,TUBB4B,AP2A1,AP2A2,HYAL3,ABCD1,SDC1,WDR24,PTGES2,ANXA11,SLC48A1,MARCHF3,PYCARD,RNASET2,ASS1,FTH1,CHID1,BBC3,SOD1,CTSF,UNC13D,NCF4,SHKBP1,STXBP2,SURF4,AP1M1,GNA11,AP3D1,MARCHF9,UBXN6,KPTN,ABCB9,P2RX4,NAPRT,SLC2A6,ZNRF1,ARHGAP45,TRPM2,TRIP10,KXD1,TOLLIP,DPP7,SLC2A8,RAB3D,MFSD12,CST3,CTSD,SPHK2,IMPDH1,PGAP6,SLC35F6,KCNQ1,ITM2C,UNC93B1,RAB3A,RAC2,MCOLN1,LDLR,EEF1A2,HPS6,NPRL3
ENSG00000062822	POLD1	0.0738475	0.210688	0.690781	2.60253e-42		GO: Cellular Component	GO:0005794	Golgi apparatus		0.0003801	0.03003	121	1643	RAB19,NAA60,FSTL3,ASIC1,RGS19,APC2,PAK4,ATP9B,STING1,B3GNT3,LMTK3,FAAH,AXIN1,B3GNT8,CHST13,FZD9,MGAT1,AP2A1,UBAC1,SCARA3,SDC1,STK25,AMFR,PTGES2,SLC66A2,ZDHHC16,RABAC1,PPP6R1,PACS1,ZDHHC24,PYCARD,RAB40C,ST6GALNAC4,CHID1,FUT1,FUT2,ATP1A3,SOD3,B3GALT4,SCAMP4,GAS6,NAPA,FGFRL1,GNPTG,BMP1,BOK,SLC50A1,BSG,PGAP2,SURF4,NFKBIE,KDELR1,MYDGF,SYN1,AP1M1,LMAN2,TAPBP,AP3D1,RAB35,B3GNT9,AZIN2,CALR,MARCHF9,NUCB1,…
ENSG00000104866	PPP1R37	0.131314	0.0255929	0.689857	3.69619e-42		GO: Cellular Component	GO:0030141	secretory granule		0.0006852	0.04997	71	884	MAN2B1,FSTL3,STING1,LRG1,TUBB4B,AP2A1,AP2A2,HYAL3,AKT2,ALDH3B1,ALDOA,PTGES2,FLOT2,ANXA11,AGPAT2,POMT1,PPFIA3,APRT,PDXK,PYCARD,RNASET2,SLPI,FTH1,CYSTM1,SOD1,ADAM15,GAS6,UNC13D,RAB4B,STXBP2,BSG,SURF4,AP1M1,GPI,CALR,SPACA9,NCS1,TFF3,GSTP1,TIMP1,NAPRT,ADGRE5,CDA,ARHGAP45,TMC6,TRPM2,CBARP,PFKL,HMOX2,SERPINB6,CLU,TOLLIP,PLAUR,VEGFB,DPP7,VGF,RAB3D,CST3,CTSD,CYBA,IMPDH1,PSMB7,CFD,JUP,KCNQ1,TSPAN14,RAB3A,…
ENSG00000104852	SNRNP70	0.14682	0.0124659	0.689151	4.83002e-42		Domain	PS00203	METALLOTHIONEIN_VRT	PROSITE	5.06e-09	1.115e-05	9	13	MT1A,MT1E,MT1F,MT1G,MT1H,MT1M,MT1L,MT1X,MT2A
ENSG00000181588	MEX3D	0.0704118	0.232754	0.688822	5.46987e-42		Domain	IPR018064	Metalthion_vert_metal_BS	InterPro	6.035e-09	1.115e-05	8	10	MT1A,MT1E,MT1F,MT1G,MT1H,MT1M,MT1X,MT2A
ENSG00000170684	ZNF296	0.154148	0.00866829	0.688568	6.01993e-42		Domain	IPR000006	Metalthion_vert	InterPro	1.342e-08	1.115e-05	9	14	MT1A,MT1E,MT1F,MT1G,MT1H,MT1M,MT1L,MT1X,MT2A
ENSG00000104983	CCDC61	0.108829	0.0646645	0.6866	1.2607e-41		Domain	IPR003019	Metalthion	InterPro	1.342e-08	1.115e-05	9	14	MT1A,MT1E,MT1F,MT1G,MT1H,MT1M,MT1L,MT1X,MT2A
ENSG00000112787	FBRSL1	0.0655945	0.266365	0.685929	1.62032e-41		Domain	PF00131	Metallothio	Pfam	1.342e-08	1.115e-05	9	14	MT1A,MT1E,MT1F,MT1G,MT1H,MT1M,MT1L,MT1X,MT2A
ENSG00000130734	ATG4D	0.194747	0.000873864	0.685858	1.66377e-41		Domain	IPR017854	Metalthion_dom	InterPro	5.963e-08	3.098e-05	8	12	MT1A,MT1E,MT1F,MT1G,MT1H,MT1M,MT1X,MT2A
ENSG00000167394	ZNF668	0.188648	0.00127254	0.68507	2.23176e-41		Domain	IPR023587	Metalthion_dom_vert	InterPro	5.963e-08	3.098e-05	8	12	MT1A,MT1E,MT1F,MT1G,MT1H,MT1M,MT1X,MT2A
ENSG00000197070	ARRDC1	0.129323	0.0279346	0.685028	2.26657e-41		Domain	4.10.10.10	-	Gene3D	5.963e-08	3.098e-05	8	12	MT1A,MT1E,MT1F,MT1G,MT1H,MT1M,MT1X,MT2A
ENSG00000122490	SLC66A2	0.507371	2.59594e-20	0.68497	2.31582e-41		Pathway	1339158	Metallothioneins bind metals	BioSystems: REACTOME	1.748e-08	2.437e-05	8	11	MT1A,MT1E,MT1F,MT1G,MT1H,MT1M,MT1X,MT2A
ENSG00000177700	POLR2L	0.271581	2.79663e-06	0.683828	3.53796e-41		Pathway	1339157	Response to metal ions	BioSystems: REACTOME	1.748e-08	2.437e-05	8	11	MT1A,MT1E,MT1F,MT1G,MT1H,MT1M,MT1X,MT2A
ENSG00000105732	ZNF574	0.0802367	0.173733	0.682471	5.8378e-41		Pathway	132956	Metabolic pathways	BioSystems: KEGG	1.949e-06	0.001811	113	1272	ACADS,B3GNT3,ADA,MGAT1,FBP1,HYAL3,AK1,PLA2G10,DEGS2,ALDH3B1,ALDH3B2,ALDOA,SDHA,MPST,PTGES2,ISYNA1,FPGS,AGPAT2,DOLK,HKDC1,DGKZ,POMT1,APRT,AK8,PDXK,ITPKC,HSD3B7,RDH16,PLPP2,ASS1,CNDP2,SMPD2,ST6GALNAC4,FUT1,FUT2,MVD,ATP5F1D,B3GALT4,POLR3K,GAMT,SRM,BCAT2,NDUFA8,NDUFB10,DPM2,NDUFV1,NDUFS6,NDUFS8,NDUFV3,NME3,NME4,ALG1,GPI,AZIN2,PIP5K1C,CBR1,CBR3,PIGQ,PLAAT3,POMGNT2,NAPRT,GYS1,TM7SF2,HAAO,CDA,MAN1B1,B4G…
ENSG00000197562	RAB40C	0.317351	3.49196e-08	0.682038	6.84401e-41		Pathway	172845	Sulfur relay system	BioSystems: KEGG	3.138e-05	0.02187	5	8	CTU2,CTU1,MPST,TST,URM1
ENSG00000170604	IRF2BP1	0.0757898	0.1989	0.681321	8.90652e-41		Interaction	int:NUTF2	NUTF2 interactions		6.478e-07	0.002591	20	96	HMG20B,AP2A1,AP2A2,TLE5,SPATC1L,SOD1,NME4,ZNF598,GPX4,RAB11B,NUP62,PFKP,CKMT1B,ZNF574,LENG1,FAM50B,CKMT1A,KRT86,ELAVL1,RPL13
ENSG00000071655	MBD3	-0.0943875	0.109331	0.679786	1.56005e-40		Interaction	int:KRTAP10-3	KRTAP10-3 interactions		6.908e-07	0.002591	40	294	SLC43A2,AXIN1,FZD9,TLE5,ALDH3B1,TEDC2,ZNF446,HSD3B7,SNAI1,NAB2,TINAGL1,H2AW,CARD9,PGAP2,AP1M1,SPACA9,ZNRF2P1,GSTP1,TYMSOS,AVPI1,B4GALT7,CARHSP1,DHRS1,ZNF688,GTF3C5,HPCAL1,FBXW5,PGLS,SELENOM,ADAMTSL5,SLC6A20,GPRIN2,PRPF31,ACY3,SMCO4,PGAP6,CTNNBIP1,NECTIN2,KCNK1,NUBP2
ENSG00000105401	CDC37	0.167428	0.00431569	0.677978	3.00681e-40		Interaction	int:APEX1	APEX1 interactions		7.199e-07	0.002591	99	1025	NAA60,STUB1,COMTD1,TNFRSF12A,PAOX,FZR1,AP2A2,ALDOA,SDHA,FLOT2,FLYWCH2,TEDC2,TRMT1,FUZ,POMT1,SIRT6,RPUSD1,PTOV1,RHOC,MAP7D1,PHPT1,ASCL2,CHTF18,SMARCA4,SSBP4,DOT1L,ARRDC1,TUBGCP2,SHKBP1,RNPS1,SUPT4H1,NFIC,SURF4,AP1M1,MLST8,GTPBP3,NME4,ZNF598,CNOT3,C19orf25,MGRN1,TCF3,ZNF48,CALM3,NUCB1,UBXN6,DUSP14,RILPL1,TFAP4,CDC37,ABCB9,CIAO3,NAPRT,PKP3,CTDP1,TP73,TRAF2,NUP62,HMGA1,EPS15L1,UBE2I,R3HDM4,ALDH16A1,T…
ENSG00000130725	UBE2M	0.168836	0.00399609	0.676523	5.08086e-40		Interaction	int:NOTCH2NLA	NOTCH2NLA interactions		8.159e-07	0.002591	46	363	SLC43A2,FAAH,MELTF,TLE5,ALDH3B1,TEDC2,ZNF414,ZNF446,HSD3B7,PLPP2,MARK4,SNAI1,ATP5F1D,NAB2,NMU,TINAGL1,GSTP1,POMGNT2,P2RX4,HBA2,CARHSP1,DHRS1,ZNF688,GTF3C5,LRFN4,HPCAL1,ALDH16A1,FBXW5,PGLS,ATG9A,SELENOM,MYPOP,ADAMTSL5,SLC6A20,PRPF31,ACY3,PGAP6,CTNNBIP1,NECTIN2,ZNF837,TAPBPL,NUBP2,ZNF408,ZNF580,BCAM,MFSD13A
ENSG00000172009	THOP1	0.12502	0.0336306	0.676445	5.22426e-40		Interaction	int:GOLGA6L9	GOLGA6L9 interactions		1.394e-06	0.003541	32	216	ZNF444,SCAND1,TLE5,FEM1A,STK25,FLYWCH1,ZNF524,ZNF414,MBD3,ZNF446,GADD45GIP1,PWWP2B,SNAI1,NAB2,KLHL35,RNPS1,ZNF48,CDC37,AVPI1,TYK2,ZNF574,FAAP20,LENG1,RIN1,FAM207A,PKN1,PRPF31,ZNF205,BANP,ZNF837,ZNF628,ZNF580
ENSG00000212864	RNF208	0.406953	5.91875e-13	0.676332	5.44165e-40		Interaction	int:MDFI	MDFI interactions		1.749e-06	0.003703	49	408	ABHD17A,AXIN1,FZD9,ADRA2C,TLE5,TEDC2,ZNF524,ZNF784,ZNF414,ZNF446,ATP5F1D,ODF3B,SCAMP4,NAB2,TINAGL1,FASTK,C1orf216,TCF3,B3GNT9,CDC42EP1,CDC37,TYMSOS,AVPI1,DHRS1,ZNF688,GTF3C5,HPCAL1,FNDC11,FBXW5,PGLS,NR1H2,BAG3,SELENOM,RIN1,MYPOP,GPRIN2,CYBA,PRPF31,ZNF205,BANP,NECTIN2,ZNF837,ZNF575,REX1BD,NR1H3,NUBP2,ZNF408,ZNF580,BCAM
ENSG00000133243	BTBD2	0.0737657	0.211195	0.675962	6.21482e-40		Interaction	int:XPO1	XPO1 interactions		4.661e-06	0.008457	116	1304	AAMP,ERCC2,ERF,BLOC1S4,PAK4,GMIP,WDR54,AXIN1,HMG20B,FANCG,TUBB3,TUBB4B,AP2A1,C19orf44,DOCK6,DCPS,NACC1,RANBP3,MEX3D,FBRSL1,DGKZ,PPP6R1,AKT1S1,SRRT,SUGP1,SNAI1,LZTS2,SNRNP70,SNRPA,TRADD,ARRDC1,TICAM1,ENTR1,TUBGCP2,TYSND1,NCDN,SHKBP1,RNPS1,NFKBIB,NFKBIE,EIF2B4,AP1M1,MLST8,ZNF598,ZNHIT2,AP3D1,CNOT3,CFAP410,TCF3,NUCB1,CRTC1,NCS1,CDC42EP1,GTF2F1,PKP3,GYS1,AVPI1,CDA,TP73,RAVER1,CEBPB,CEBPD,NUMBL,TRIP6,…
ENSG00000102858	MGRN1	0.2269	9.96401e-05	0.675563	7.1682e-40		Interaction	int:UPF2	UPF2 interactions		8.178e-06	0.01298	19	103	COMTD1,GADD45GIP1,SNRNP70,RNPS1,CALR,HMGA1,TRIP10,TUBB2A,PITX1,POLD1,CYBA,PRPF31,E4F1,UPF1,TRIM28,ZNF408,ELAVL1,ENO1,RPL13
ENSG00000105726	ATP13A1	0.0725377	0.218916	0.675168	8.25868e-40		Interaction	int:VWCE	VWCE interactions		9.411e-06	0.01328	14	61	ZNF444,CTU1,POMT1,CILP2,KPTN,FIZ1,ZNF358,ZNF324,TSR3,POLRMT,ZNF74,TMEM160,E4F1,EGFL7
ENSG00000167799	NUDT8	0.233278	6.23043e-05	0.672962	1.81083e-39		Interaction	int:LMBR1L	LMBR1L interactions		1.186e-05	0.01506	88	943	FAM234A,RPLP1,FARSA,MGAT1,AP2A1,ABCD1,SDHA,AMFR,ACAD9,SGTA,PPP6R1,RNF126,TBL3,RRP1,LSR,SLC19A1,TIMM29,ATP1A3,CAPN15,SCAMP4,AUP1,ADAM15,SRM,BAX,GPRC5C,TUBGCP2,NDUFA8,NDUFB10,NCDN,NDUFV1,NDUFS8,NDUFV3,PNPLA6,BSG,SURF4,EIF2B4,LMAN2,ZNF598,ZNHIT2,TAPBP,ALG1,SLC27A4,SERPINH1,GSK3A,MAN1B1,RAVER1,CDKN2A,NRM,HMOX2,PLD3,PFKP,TUBB2A,UBBP4,TMEM259,CLPTM1,TOLLIP,SDF2L1,FKBP8,HSPB1,MBOAT7,FKRP,BAG3,PPM1G,PPP2…
ENSG00000069696	DRD4	0.168152	0.00414866	0.672905	1.84788e-39		Interaction	int:PARK7	PARK7 interactions		1.949e-05	0.0225	34	267	STUB1,ADA,MPST,MBD3,SOD1,MSRB1,FADD,BAX,NDUFA8,NDUFB10,NDUFV1,NDUFV3,RNPS1,SYP,HDGFL2,TCF3,GPX4,UBE2M,GSTP1,CLCF1,U2AF2,BOLA2B,UBE2I,PGLS,IDH2,PPP2R1A,IMPA2,DBN1,JUND,RAB3A,EEF2,TRAP1,TRIM28,ENO1
ENSG00000011132	APBA3	0.020164	0.732849	0.67273	1.96622e-39		Interaction	int:PICK1	PICK1 interactions		2.608e-05	0.0276	45	401	ASIC1,MAZ,SCAND1,TLE5,CDC42EP2,AKT2,SPATC1L,FLYWCH1,ZNF524,ZNF414,MBD3,GADD45GIP1,SSNA1,CIC,REEP6,RNPS1,CARD9,AP1M1,TCEA2,CEP89,AVPI1,CDKN2D,PNKP,OSGIN1,SERTAD1,ZNF576,RIN1,FAM207A,PKN1,PRPF31,PHF19,ZNF205,DCTD,RPP25,NECTIN2,ZNF575,NECTIN4,SNRNP25,ATP5IF1,ZNF593,RASSF7,EEF2KMT,TLNRD1,ZNF408,EIF4EBP1
ENSG00000160999	SH2B2	0.251494	1.51425e-05	0.671679	2.8509e-39		Interaction	int:HEATR3	HEATR3 interactions		3.109e-05	0.02913	12	51	COMTD1,SCARA3,SURF2,LMAN2,CD70,LRFN4,TMEM186,PNKD,B3GAT3,UNC93B1,ELAVL1,EPHA1
ENSG00000032444	PNPLA6	0.120643	0.0404097	0.670052	5.05167e-39		Interaction	int:H4C1	H4C1 interactions		3.211e-05	0.02913	130	1562	ZNF219,ERF,VRK3,RPLP1,RBM10,MAZ,ACTG1,CXXC1,HMG20B,PRR12,ZBTB7A,TUBB4B,H2AC20,MGMT,AP2A1,MLLT1,DDX41,MPG,SAMD1,DEAF1,CHERP,FLYWCH1,SLC25A4,MED29,AGPAT2,CXXC5,TBL3,MBD3,RRP1,SRRT,MAP7D1,EPOP,SMARCA4,SNRNP70,SNRPA,NAIF1,ATP5F1D,WDR4,AUP1,NDUFB10,CIC,NDUFS6,NDUFS8,H2AW,RNPS1,NFIC,NFKBIL1,HNRNPA0,ZNF598,HDGFL2,TAPBP,SLC27A4,ELOB,H1-10,SIN3B,TCF3,ZNF48,CALM3,NTHL1,TFAP2A,TFAP4,DNAJA3,PKP3,BRD4,FIZ1,H2…
ENSG00000161618	ALDH16A1	0.25468	1.16904e-05	0.670002	5.13967e-39		Interaction	int:EEF2	EEF2 interactions		4.47e-05	0.03784	41	361	VRK3,FARSA,TOMM40,SDHA,FLOT2,ISYNA1,DCPS,SIRT6,SMARCA4,SNAI1,SOD1,NDUFA8,NDUFV1,NDUFS8,HNRNPA0,ZNF598,CALR,UBE2M,CDC37,PCBP1,HCFC1,RAVER1,CDKN2A,U2AF2,NUP62,HMOX2,CKB,LONP1,PPP2R1A,JUP,RAD23A,GRWD1,RHOT2,UPF1,EEF1A2,EEF2KMT,EEF2,DAZAP1,EPHA2,ENO1,RPL13
ENSG00000167965	MLST8	0.241079	3.44555e-05	0.669723	5.66716e-39		Interaction	int:RNASET2	RNASET2 interactions		4.977e-05	0.03812	6	13	RNASET2,NDUFV1,TRAF2,FBXO2,FBXO6,ATP5IF1
ENSG00000130511	SSBP4	0.251645	1.49594e-05	0.66772	1.13946e-38		Interaction	int:TERF2	TERF2 interactions		5.209e-05	0.03812	34	280	STUB1,BCKDK,H2AC20,AP2A2,ABCD1,CARM1,ZNF703,DHX37,ASS1,SNRNP70,NAIF1,WDR4,FGFRL1,NME4,HDGFL2,TFAP4,CDC37,H2AX,PCBP1,RAVER1,U2AF2,HMGA1,PFKL,UBE2I,SDF2L1,EEFSEC,POLD1,BAG3,PPM1G,ACD,BANP,ZC3HAV1L,ELAVL1,RPL13
ENSG00000141858	SAMD1	0.0804993	0.172324	0.666477	1.75259e-38		Interaction	int:KRTAP10-8	KRTAP10-8 interactions		5.575e-05	0.03812	43	389	RAB19,ZNF444,MELTF,TLE5,ALDH3B1,RANBP3,ZNF524,ZNF414,HSD3B7,ATP5F1D,NAB2,SMG9,AP1M1,C19orf25,TCEA2,RHBDL1,SPACA9,SUSD2,TYMSOS,AVPI1,CARHSP1,CYP2S1,DHRS1,LRFN4,HPCAL1,FBXW5,PGLS,ATG9A,LENG1,MYPOP,SLC6A20,GPRIN2,PRPF31,ACY3,PGAP6,PRR19,NECTIN2,ZNF837,ZNF575,RAB3A,TAPBPL,ZNF408,ZNF580
ENSG00000105404	RABAC1	0.258005	8.89109e-06	0.66573	2.26815e-38		Interaction	int:PPP1R16A	PPP1R16A interactions		5.703e-05	0.03812	12	54	TLE5,ZNF414,PHPT1,ANTKMT,LZTS2,C1orf216,AVPI1,TRIP6,CKMT1B,FSD1,PRPF31,CKMT1A
ENSG00000180448	ARHGAP45	0.0344228	0.560012	0.664087	3.98796e-38		Gene Family	638	Metallothioneins	genenames.org	1.236e-08	4.46e-06	9	19	MT1A,MT1E,MT1F,MT1G,MT1H,MT1M,MT1L,MT1X,MT2A
ENSG00000141933	TPGS1	0.146811	0.0124711	0.663789	4.41642e-38		Gene Family	426	Beta 4-glycosyltransferases|Beta 3-glycosyltransferases	genenames.org	2.497e-05	0.004059	7	24	B3GNT3,B3GNT8,B3GALT4,B3GNT9,B3GNT4,CHPF,B3GALT6
ENSG00000103024	NME3	0.349629	9.84544e-10	0.66346	4.94179e-38		Gene Family	743	Short chain dehydrogenase/reductase superfamily	genenames.org	3.373e-05	0.004059	12	76	NMRAL1,RDH13,HSD11B1L,HSD3B7,RDH16,CBR1,CBR3,DHRS1,DECR2,DHRS13,QDPR,DCXR
ENSG00000064932	SBNO2	0.326004	1.39658e-08	0.663174	5.44994e-38		Gene Family	1164	CDC42 effector proteins	genenames.org	0.0005487	0.04275	3	5	CDC42EP2,CDC42EP5,CDC42EP1
ENSG00000126243	LRFN3	0.443472	2.3566e-15	0.662809	6.17138e-38		Gene Family	362	Ring finger proteins|WD repeat domain containing	genenames.org	0.000592	0.04275	22	262	AAMP,KATNB1,WDR54,FZR1,WDR24,TRAF7,WDR83,TBL3,WDR4,PPP2R2D,SHKBP1,MLST8,TLE1,FBXW5,STRN4,NLE1,THOC6,CORO7,DMWD,GRWD1,DYNC2I2,MED16
ENSG00000085644	ZNF213	0.0914126	0.121015	0.662495	6.86871e-38		Gene Family	390	Rho family GTPases	genenames.org	0.0008273	0.04977	5	20	RHOC,RHOV,RHOD,RAC2,RAC3
ENSG00000130758	MAP3K10	-0.0382387	0.517323	0.662227	7.52436e-38		Coexpression	M1788	Genes within amplicon 16p13 identified in a study of 191 breast tumor samples.	MSigDB C2: CGP Curated Gene Sets (v7.1)	5.896e-51	6.119e-47	64	119	FAM234A,STUB1,AXIN1,TNFRSF12A,WDR24,MPG,TRAF7,FLYWCH1,HAGHL,FLYWCH2,MRPL28,METTL26,RPUSD1,MCRIP2,TBL3,CHTF18,ANTKMT,RAB40C,MRPS34,CAPN15,POLR3K,MSRB1,GNPTG,SSTR5,NDUFB10,GFER,NME3,NME4,ZNF598,ELOB,NTHL1,RHBDL1,PKMYT1,PIGQ,CIAO3,SYNGR3,HAGH,HBA2,IL32,SLC9A3R2,METRN,UBE2I,KCTD5,JMJD8,NPW,TSR3,LMF1,C16orf91,ZG16B,PAQR4,THOC6,DECR2,RAB11FIP3,KREMEN2,ZNF205,ZNF213,PGAP6,TELO2,HCFC1R1,SNRNP25,RHOT2,NUB…
ENSG00000142694	EVA1B	0.229417	8.29194e-05	0.660817	1.21364e-37		Coexpression	M5797	Genes up-regulated in peripheral blood mononuclear cells (PBMC) from patients with type 1 diabetes at the time of diagnosis versus those with type 2 diabetes at the time of diagnosis.	MSigDB C7: Immunologic Signatures (v7.1)	5.207e-33	2.702e-29	63	200	ABHD17A,AAMP,NAA60,HMG20B,TLE5,STK25,DCAF15,DGKZ,SIPA1,TBL3,GADD45GIP1,YJU2,ANTKMT,ST6GALNAC4,SNRNP70,ATP5F1D,EDF1,NFKBIB,UBE2S,PDLIM2,CNOT3,CCDC85B,HTRA2,UBE2M,CDC37,H2AX,CD81,U2AF2,TMEM259,CLPTM1,HRAS,PGLS,COPS7B,SDF2L1,SAC3D1,TSR3,C9orf16,NELFB,RBM42,APBA3,PAF1,THOC6,SLC2A4RG,SAFB2,TMED9,PRPF31,GATAD2A,PSMB10,IRF3,PTBP1,TSPAN14,CCS,ATP13A1,E4F1,TSSC4,ARPC4,SLC25A22,DAZAP1,TRIM28,SIGIRR,MRPS2,S…
ENSG00000133275	CSNK1G2	0.138309	0.0186541	0.660768	1.23397e-37		Coexpression	17676974-TableS2	Mouse StemCell_Chambers07_1521genes	GeneSigDB	3.797e-31	1.314e-27	150	1059	SPNS1,MAN2B1,STUB1,BCKDK,SCAND1,GMIP,RRAD,CD320,RRAS,ADA,REXO1,FBP1,AP2A2,UBAC1,FDXR,RNASEH2C,TOMM40,MAD2L2,DDX41,TIMM44,SDC1,PSMG4,MPG,ISYNA1,DEAF1,CHERP,FLYWCH2,RANBP3,NTMT1,TRMT1,RABAC1,MRPL28,DGKZ,SIPA1,MCRIP2,TBL3,GADD45GIP1,PRX,PDXK,RRP1,PTOV1,SRRT,SLC19A1,PYCARD,SSNA1,SMARCA4,ANTKMT,MRPS34,SMPD2,LZTS2,CAPN15,CCDC107,ATP5F1D,POLR3K,EDF1,PRELID1,WDR4,AUP1,MYO9B,NUBP1,NCF4,NUDT8,NDUFA8,NDUFB1…
ENSG00000132017	DCAF15	-0.0304474	0.606216	0.659724	1.75513e-37		Coexpression	M17094	Genes down-regulated in non-metastatic breast cancer tumors having type 1 amplification in the 20q13 region; involves ZNF217 [GeneID=7764] locus only.	MSigDB C2: CGP Curated Gene Sets (v7.1)	2.92e-23	7.576e-20	68	333	ZNF444,ERCC2,RBM10,REXO1,ATF5,RANBP3,FBRSL1,ZNF524,MBD3,SBNO2,SRRT,ZDHHC24,PHPT1,SMARCA4,DOT1L,SNRNP70,CAPN15,MYO9B,TICAM1,UNC13D,GFER,CIC,STK11,RNPS1,NFKBIL1,SMG9,ZNF598,CNOT3,CFAP410,TCF3,CALR,FBXO46,CDC42EP1,LPAR2,HCFC1,TRAF2,U2AF2,NUP62,HPCA,SCAF1,CACTIN,R3HDM4,TMEM259,ZNF358,COPS7B,EPN1,SLC39A3,BICRA,TNPO2,APBA3,PPM1G,MYPOP,CSNK1G2,SAFB2,PPP1R12C,ZMYND19,SPHK2,GATAD2A,PTBP1,PDXP,TSPAN14,DMWD…
ENSG00000167513	CDT1	0.137816	0.0190824	0.659304	2.02144e-37		Coexpression	M2139	Genes up-regulated in SKOV3ip1 cells (ovarian cancer) upon knockdown of EZH2 [GeneID=2146] by RNAi.	MSigDB C2: CGP Curated Gene Sets (v7.1)	4.008e-21	8.32e-18	60	288	STUB1,RGS19,RPS6KB2,FAM71E1,SCAND1,WDR54,LMTK3,HSD11B1L,COMTD1,H2AC20,MGMT,HYAL3,MPG,HAGHL,MEX3D,ZDHHC16,WDR83,RPUSD1,MCRIP2,HES4,CCDC107,KLHL35,TYSND1,NDUFA8,BIK,BOK,SURF2,GNA11,NME3,HDGFL2,ELOB,AZIN2,ALKBH2,ARTN,TESK1,CBR1,AVPI1,TRIP6,TRAPPC5,PFKL,LONP1,PITX1,RMND5B,G0S2,PODXL2,THOC6,TLCD1,PHF19,PSMB7,PSMB10,CFD,TSPAN17,PARD6A,PDXP,HCFC1R1,OCEL1,AMDHD2,TRAPPC12,SIGIRR,ENDOG
ENSG00000059122	FLYWCH1	0.284323	8.90861e-07	0.659276	2.04017e-37		Coexpression	M5781	Genes up-regulated in comparison of peripheral blood mononuclear cells (PBMC) from healthy donors versus PBMCs from patients with type 2 diabetes at the time of diagnosis.	MSigDB C7: Immunologic Signatures (v7.1)	7.703e-20	1.333e-16	48	200	NAA60,HMG20B,TLE5,STK25,DEAF1,DGKZ,APRT,RNF126,MT1X,ST6GALNAC4,CAPN15,ATP5F1D,EDF1,FXYD5,NDUFS8,RNPS1,UBE2S,PDLIM2,CNOT3,CCDC85B,CALM3,CDC37,GTF2F1,CD81,PCBP1,U2AF2,COX5A,HRAS,COPS7B,SAC3D1,TSR3,C9orf16,FBXL15,THOC6,SAFB2,TMED9,PKN1,PRPF31,GATAD2A,PSMB10,PTBP1,TSPAN14,REX1BD,ARPC4,DAZAP1,ZNF580,SF3A2,MFSD10
ENSG00000177542	SLC25A22	0.393687	3.75269e-12	0.659208	2.08761e-37		Coexpression	17210682-SuppTable2	Human Colon_Grade07_1950genes	GeneSigDB	3.407e-19	5.052e-16	162	1549	AAMP,NR2F6,RBM10,ACTG1,AXIN1,TNFRSF12A,FZR1,MELTF,TLE5,MLLT1,TOMM40,FEM1A,STK25,MPG,CARM1,SAMD1,PTGES2,LRFN1,CHERP,HAGHL,NACC1,SGTA,RANBP3,FPGS,SH3GL1,SHB,DOLK,CXXC5,ADGRL1,SIRT6,SLC48A1,RPUSD1,MBD3,PDXK,LSR,PLPP2,ASCL2,CHTF18,PYCARD,CNDP2,CHID1,SSBP4,BBC3,MVD,SCAMP4,AUP1,ADAM15,FXYD5,GPRC5C,HCN2,NDUFV1,NDUFV3,C1QL1,NFKBIL1,UBE2S,AP1M1,ZNF598,TAPBP,AP3D1,TCEA2,ELOB,RAB35,TCF3,CALR,MARCHF9,NUCB1,G…
ENSG00000103148	NPRL3	0.298035	2.43763e-07	0.658352	2.78212e-37		Coexpression	M11156	Genes down-regulated in normal tissue adjacent to liver tumor, compared to the normal liver samples.	MSigDB C2: CGP Curated Gene Sets (v7.1)	4.544e-19	5.895e-16	64	354	ACTG1,ZFPM1,TUBB4B,SLC8B1,UBAC1,FEM1A,ATF5,NUDT14,AGPAT2,MACROD1,PDXK,HSD3B7,RDH16,AKR7A3,CNDP2,SOD1,ENTR1,FGFRL1,GNPTG,STK11,BOK,SLC50A1,REEP6,MYDGF,NINJ1,MGRN1,NUCB1,ABHD14B,TFF3,PLAAT3,THOP1,TM7SF2,HAAO,CDA,HAGH,MPND,TNFRSF1A,NUP62,TST,DHRS1,LONP1,KCTD5,CLPTM1,NR1H2,SERTAD1,COX5B,IGFBP4,DECR2,UBALD1,CHCHD10,PSMB7,UCK1,TMEM160,TRIM8,ZNF511,SNRNP25,PAM16,VPS37B,LDLR,SLC25A22,EEF2,HPS6,LTBR,ENDOG
ENSG00000119333	WDR34	0.120117	0.0412967	0.657787	3.36133e-37		Coexpression	M12369	Genes down-regulated in metastatic vs non-metastatic HNSCC (head and neck squamous cell carcinoma) samples.	MSigDB C2: CGP Curated Gene Sets (v7.1)	5.402e-19	6.23e-16	54	261	ABHD17A,ZBTB7A,FZR1,FARSA,SDC1,CARM1,FLOT2,FLYWCH1,SH3GL1,BTBD2,RNF126,GAS2L1,SLC19A1,ST6GALNAC4,ATP5F1D,GIPC1,ADAM15,BAK1,STXBP2,BSG,TSPO,AP3D1,ZDHHC12,THOP1,ABCB9,SLC16A3,PKP3,AVPI1,ATG4D,CKMT1B,CACTIN,TRIR,R3HDM4,TMEM259,DDA1,RHOV,ALDH16A1,HRAS,MIER2,TNPO2,MOB3A,MAP2K7,SH3BGRL3,PRODH,NDUFA4L2,DAPK3,JUP,MALL,KCNK1,NECTIN4,TSPAN14,DNM2,RNH1,ENDOG
ENSG00000172530	BANP	0.157661	0.00724345	0.65665	4.9121e-37		Coexpression	M7577	Genes down-regulated in hepatocellular carcinoma (HCC) compared to normal liver samples.	MSigDB C2: CGP Curated Gene Sets (v7.1)	1.572e-17	1.632e-14	79	540	ACADS,BCKDK,ZFPM1,F12,FAAH,KLF2,SLC8B1,FBP1,ATF5,NUDT14,DCPS,AGPAT2,MACROD1,CXXC5,STAP2,PDXK,MT1A,MT1F,HSD3B7,MT1G,MT1M,MT1X,MT2A,RDH16,AKR7A3,SOD1,CTSF,LHPP,TUBGCP2,GNPTG,STK11,BOK,PMPCA,REEP6,GNA11,CFAP410,PEX11G,NTHL1,NUCB1,UBXN6,TFF3,GSTP1,THOP1,TM7SF2,PWWP3A,CD81,AVPI1,CDA,MPND,TNFRSF1A,TRIP6,DHRS1,LONP1,TRIR,JMJD8,TOLLIP,CHST7,SERTAD1,EZR,IDH2,PAF1,TKFC,IGFBP4,UBALD1,CHCHD10,PSMB10,NCLN,JUN…
ENSG00000064545	TMEM161A	0.0283666	0.631058	0.656449	5.25038e-37		Coexpression	M3400	Genes up-regulated in comparison of control microglia cells versus those 1 h after stimulation with IFNG [GeneID=3458].	MSigDB C7: Immunologic Signatures (v7.1)	2.68e-17	2.529e-14	44	194	BCKDK,RPS6KB2,SCAND1,CD320,FAAH,TUBB3,MGAT1,SDHA,MBD3,PTOV1,BBC3,MVD,CAPN15,TPRA1,ADAM15,ATG4B,LMAN2,C1orf216,THOP1,BRD4,CDX1,FAM89B,PFKL,ZNF688,TMEM259,TOLLIP,DTX2,USF2,HOMER3,PLK3,ZNF574,POLD1,PPP5C,ZNF74,PKN1,TRPM4,PGAP6,KRT7,RELB,UPF1,SEZ6L2,EGFL7,BCAM,EPHA1
ENSG00000204673	AKT1S1	0.151468	0.00991753	0.656448	5.25344e-37		Coexpression	M9721	Genes down-regulated in CD4 [GeneID=920] SMARTA T cells: naÔve versus Ly6c low CXCR5- effector during acute infection of LCMV.	MSigDB C7: Immunologic Signatures (v7.1)	3.295e-17	2.711e-14	44	195	RDH13,GMIP,CDR2L,MGAT1,MLLT1,MPG,ISYNA1,MEX3D,MACROD1,TMEM134,DNPH1,APRT,GADD45GIP1,PHPT1,ANTKMT,RAB40C,MZT2A,WDR4,NDUFB10,ZNHIT2,SIL1,AIFM2,GCAT,SLC2A6,RFLNA,HCFC1,PHLDA2,ZNF296,UPP1,POLR2L,COX8A,FBXL15,RAB3D,THOC6,SAFB2,DECR2,CTSD,RAB11FIP3,JAG2,MALL,CCS,PAM16,EIF4EBP1,ENDOG
ENSG00000110057	UNC93B1	0.123746	0.0354961	0.65506	8.32381e-37		Coexpression	17210682-SuppTable3	Human Colon_Grade07_1102genes	GeneSigDB	3.396e-17	2.711e-14	103	833	AAMP,FSTL3,ACTG1,AXIN1,TNFRSF12A,MELTF,HYAL3,MLLT1,TOMM40,MPG,CARM1,SAMD1,HAGHL,SGTA,FPGS,SH3GL1,CXXC5,RPUSD1,GADD45GIP1,PDXK,LSR,PLPP2,ASCL2,PYCARD,SSNA1,SSBP4,MVD,SCAMP4,ADAM15,FXYD5,GPRC5C,NDUFV1,NDUFS6,NDUFV3,SURF2,NFKBIL1,UBE2S,AP1M1,ZNF598,TAPBP,ELOB,TCF3,CALR,NUCB1,GPX4,TTYH3,CDC42EP1,GSTP1,ZDHHC12,THOP1,NAPRT,SPRYD3,PCBP1,B4GALT7,CARHSP1,TRPM2,U2AF2,HMGA1,CYP2S1,SLC35A4,HPCAL1,PITX1,FBXW5…
ENSG00000175602	CCDC85B	0.0300487	0.610942	0.654538	9.8926e-37		Coexpression	M14665	Genes up-regulated in lymphoblastoid cells from the European population compared to those from the Asian population.	MSigDB C2: CGP Curated Gene Sets (v7.1)	6.205e-16	4.6e-13	71	484	MRPL23,ACTG1,SCAND1,ADA,FARSA,TLE5,FDXR,TOMM40,MPST,DEAF1,SGTA,YBX3,APRT,MBD3,RRP1,PIAS4,SMARCA4,ATP5F1D,GIPC1,SOX12,AUP1,BAX,BCAT2,GFER,NDUFS6,NDUFS8,PNPLA6,STXBP2,PGAP2,NME4,CCDC85B,CCR10,ELOB,GRK6,GPX1,GPX4,TESK1,SLC2A6,CD70,ADGRE5,HAGH,CHMP1A,B4GALT7,PPAN,CEBPB,TMC6,TUBB2A,PGLS,LSM4,HSPB1,EZR,MBOAT7,COX5B,POLRMT,APBA3,XRCC1,CSNK1G2,CST3,DECR2,PKN1,IMPDH1,B3GAT3,KCNK1,DOK1,ATP5IF1,RAP2B,ARPC4,…
ENSG00000174276	ZNHIT2	0.127317	0.0304775	0.653176	1.54883e-36		Coexpression	18757322-TableS1	Human Breast_Creighton08_2154genes	GeneSigDB	1.581e-15	1.094e-12	165	1739	VRK3,STUB1,RGS19,RBM10,RPS6KB2,PAK4,RPL39L,F12,CDR2L,TNFRSF12A,FANCG,TUBB3,TUBB4B,FARSA,TLE5,AK1,TOMM40,ALDOA,TIMM44,ISYNA1,DCPS,FPGS,SHB,MRPL28,PPFIA3,MBD3,RRP1,SRRT,MT1E,MT1F,MAP7D1,MT1X,SLC19A1,ASS1,ANTKMT,SOCS1,FUT1,SNRPA,FZD2,BBC3,MVD,ATP5F1D,B3GALT4,POLR3K,CTSF,WDR4,ENTR1,BAK1,SRM,BCS1L,CIC,DPM2,NDUFS8,BIK,BMP1,H2AW,ATG4B,FASTK,CARD9,NME4,CCDC85B,GPI,H1-10,NRGN,CALM3,GRK6,UBE2M,GPRC5A,TFAP2…
ENSG00000102890	ELMO3	0.364387	1.67281e-10	0.652288	2.07222e-36		Coexpression	M8729	Genes whose expression peaked at 480 min after stimulation of HeLa cells with EGF [GeneID=1950].	MSigDB C2: CGP Curated Gene Sets (v7.1)	1.887e-15	1.224e-12	38	164	TNFRSF12A,TUBB4B,RNF126,RRP1,RHOC,MT1F,MT1H,MT1X,YJU2,MT2A,BRD3OS,SLC19A1,MYO9B,SH2D2A,GPRC5A,SERPINH1,H2AX,HMGA1,PHLDA2,TUBB2A,HPCAL1,PLAUR,USF2,HOMER3,RHOD,PPDPF,TMEM158,IGFBP4,SH3BGRL3,DAPK3,NCLN,PGAP6,ZYX,FAM50B,MALL,SLC35F6,TSPAN14,LTBR
ENSG00000162062	TEDC2	0.11312	0.054748	0.651251	2.90799e-36		Coexpression	17555561-Table1	Human Breast_Mackay07_1264GenesDownRegulated	GeneSigDB	2.352e-15	1.436e-12	111	991	MAN2B1,ANKRD39,RPS4Y1,RPS6KB2,COQ8B,CD320,AKT2,TOMM40,CARM1,ZNF703,SAMD1,DEAF1,NACC1,SGTA,FPGS,SH3GL1,TMEM134,RABAC1,ADGRL1,MRPL28,STK32C,APRT,RPUSD1,AKT1S1,MBD3,PTOV1,ITPKC,MARK4,KDM4B,GIPC1,SCAMP4,GAMT,PPP2R2D,ADAM15,NAB2,BAD,SRM,DPM2,NDUFS8,BOK,RAB4B,SMPDL3B,REEP6,RNPS1,PGAP2,NFKBIL1,NINJ1,GNA11,DUSP14,CRTC1,ABHD14B,PRR7,TFF1,TFF3,CDC42EP1,PIGQ,UNC119,GCAT,CIAO3,BRD4,SPRYD3,CD151,HAGH,MPND,TRA…
ENSG00000063245	EPN1	-0.00260955	0.964769	0.6505	3.71462e-36		Coexpression	M8525	Genes down-regulated in HL-60 cells (acute promyelocytic leukemia, APL) after treatment with the aminopeptidase inhibitor tosedostat (CHR-2797) [PubChem=15547703] for 24 h.	MSigDB C2: CGP Curated Gene Sets (v7.1)	2.743e-15	1.582e-12	114	1033	MRPL23,ERCC2,MAZ,RDH13,STING1,CD320,LRG1,FZR1,FARSA,C19orf44,AKT2,TOMM40,PSMG4,PTGES2,DEAF1,DHX37,FBRSL1,YBX3,METTL26,RNF126,TBL3,GADD45GIP1,RRP1,SRRT,MT1F,MT1X,SLC19A1,RNASET2,ANTKMT,MRPS34,SSBP4,SNRNP70,ATP5F1D,WDR4,PPP2R2D,ADAM15,SRM,SLC38A5,NDUFB10,STK11,TXNL4A,PMPCA,NME4,ZNHIT2,ALG1,CCDC85B,TCF3,NRGN,ALKBH2,CALR,NTHL1,PRR7,TMED3,TMEM177,THOP1,GCAT,PWWP3A,CD81,CHMP1A,PDE4A,PPAN,NUP62,HMOX2,TU…
ENSG00000105662	CRTC1	0.284552	8.72233e-07	0.649935	4.46257e-36		Coexpression	M11171	Genes up-regulated in fibroblasts expressing mutant forms of ERCC3 [GeneID=2071] after UV irradiation.	MSigDB C2: CGP Curated Gene Sets (v7.1)	3.322e-15	1.787e-12	54	316	MRPL23,AAMP,ERCC2,MAZ,RPS6KB2,MDK,ADA,MGAT1,FDXR,ALDOA,STK25,SLC25A4,AGPAT2,RABAC1,MRPL28,BTBD2,SNRPA,MVD,BAD,BAK1,CA5BP1,NCDN,NDUFV1,BSG,NFKBIE,NME3,CCDC85B,SERPINH1,CBR3,PKMYT1,CCNE1,GSTP1,GCAT,TM7SF2,CDKN1C,CEBPD,U2AF2,PHLDA2,PLD3,TST,TUBB2A,TYK2,CLTB,SAC3D1,UROS,MBOAT7,PAQR4,IDH2,PSMB10,NCLN,ECI1,CDT1,ARPC4,EIF4EBP1
ENSG00000130669	PAK4	0.0944879	0.108952	0.648346	7.46021e-36		Coexpression	18689800-TableS7	Human EmbryonicStemCell_Thomas08_1088genes	GeneSigDB	3.444e-15	1.787e-12	113	1023	EPHB3,ERF,VRK3,STUB1,MAZ,PAK4,ACTG1,MDK,TNFRSF12A,FDXR,AKT2,MMP15,ATF5,CHERP,ANXA11,SHB,DGKZ,YBX3,MBD3,GADD45GIP1,RHOC,MT2A,FTH1,SMARCA4,LZTS2,SOD1,GIPC1,EDF1,SCAMP4,ADAM15,NAB2,GAS6,FADD,BAX,FGFRL1,NDUFV1,STK11,BSG,SURF4,NFKBIB,GNA11,PDLIM2,GPI,TCF3,CALM3,CALR,GPX1,GPX4,SERPINH1,EIF1AY,GSTM1,CDC37,DNAJA3,GSTP1,UNC119,TIMP1,BRD4,DYRK1B,CD81,TNFRSF1A,CDKN1C,TRAF2,B4GALT7,CEBPB,NUP62,HMGA1,PHLDA2,C…
ENSG00000102871	TRADD	0.334754	5.3669e-09	0.647372	1.02079e-35		Coexpression	20081105-ST-1	Human Breast_Nagaraja10_1345genes	GeneSigDB	6.357e-15	3.142e-12	113	1032	NR2F6,ANKRD39,COMTD1,ADA,LRG1,F12,FAAH,AXIN1,FZD9,FANCG,CRB3,TOMM40,MAD2L2,TIMM44,SDC1,FOXRED1,DCPS,ALKBH7,MACROD1,RPUSD1,ZNF446,PDXK,CHTF18,RNASET2,HES4,SNRPA,MVD,ATP5F1D,MSRB1,WDR4,CNFN,ENTR1,NUBP1,TYSND1,BIK,H2AW,RNPS1,LRRC26,CNOT3,NPAS1,GPI,H1-10,ALKBH2,YBEY,NTHL1,RHBDL1,FBXO46,TFAP2A,PKMYT1,CCNE1,TMEM177,THOP1,P2RX4,TLE1,AVPI1,CLCF1,TSPAN15,NRM,SDHAF1,PNKP,C2CD4B,TMC6,GTF3C5,CKB,STRN4,SAC3D1…
ENSG00000104853	CLPTM1	0.147107	0.0122934	0.647185	1.08397e-35		Coexpression	16872506-SuppTable1	Human Leukemia_Yukinawa06_2000genes	GeneSigDB	3.148e-14	1.485e-11	145	1505	MRPL23,AAMP,RPLP1,BCKDK,ACTG1,SCAND1,CXXC1,FAAH,TUBB4B,FBP1,CRB3,ALDOA,DDX41,SDC1,SDHA,STK25,MPST,FLOT2,ATF5,AGPAT2,ZDHHC16,MACROD1,RABAC1,DGKZ,CITED1,PPP6R1,APRT,AKT1S1,PDXK,RRP1,PTOV1,SRRT,PLPP2,FTH1,MRPS34,SNRNP70,SOD3,ATP5F1D,EDF1,WDR4,BAX,LHPP,GPRC5C,BCS1L,NDUFV1,NDUFS8,PNPLA6,RNPS1,PGAP2,TSPO,HNRNPA0,LMAN2,NME3,TAPBP,GPI,ELOB,CALR,GPX1,NUCB1,GPX4,SERPINH1,TESK1,TFF3,TMED3,GSTP1,UNC119,GTF2F…
ENSG00000169221	TBC1D10B	0.140233	0.0170596	0.645752	1.71556e-35		Coexpression	M2105	Genes whose expression was significantly and positively correlated with the number of perineuronal oligodendrocytes in the layer III of BA9 brain region.	MSigDB C2: CGP Curated Gene Sets (v7.1)	3.385e-14	1.528e-11	90	755	MRPL23,RPLP1,RBM10,ACTG1,TUBB3,TUBB4B,FARSA,ALDOA,SDHA,AMFR,DEAF1,SLC25A4,SH3GL1,RABAC1,DGKZ,MBD3,PTOV1,SSNA1,ASS1,SMARCA4,SNRPA,SOD1,ATP5F1D,NCDN,NDUFV1,NDUFS8,PNPLA6,RNPS1,SUPT4H1,EIF2B4,SYN1,SYP,C1orf216,NME3,MGRN1,GPI,TCEA2,ELOB,NRGN,CALM3,NTHL1,GPX1,NUCB1,GPX4,UBE2M,PIP5K1C,PLAAT3,SYNGR3,CD81,HAGH,CHMP1A,FAM89B,PFKP,TUBB2A,CKB,HPCA,COX5A,HPCAL1,CLTB,HRAS,SAC3D1,ATG9A,UROS,C9orf16,CABP1,COX5B…
ENSG00000140691	ARMC5	0.145501	0.0132868	0.645556	1.82608e-35		Coexpression	M2099	Genes down-regulated in NB4 cells (acute promyelocytic leukemia, APL) in response to tretinoin [PubChem=444795]; based on Chip-seq data.	MSigDB C2: CGP Curated Gene Sets (v7.1)	1.361e-13	5.885e-11	95	838	FSTL3,SPNS2,MRM1,MAZ,RPS6KB2,ACTG1,RRAS,COMTD1,TUBB3,FARSA,HYAL3,PTGES2,ATF5,HAGHL,TEDC2,NUDT16L1,APRT,MBD3,PTOV1,PRELID3A,RASL11A,ASCL2,SSNA1,C15orf61,FTH1,ANTKMT,MRPS34,FUT1,ODF3B,SOX12,ENTR1,SRM,FADD,BAX,TYSND1,NDUFB10,SUPT4H1,HNRNPA0,YDJC,NME3,ZNF598,ZNHIT2,CCDC85B,CALR,TFAP4,PKMYT1,ZBTB45,TM7SF2,H2AX,PCBP1,ATG4D,CEBPB,DIPK1B,SOX18,FAM89B,HMGA1,METRN,PGLS,ZNF324,NLE1,PGP,HOMER3,HSPB1,TMEM186,…
ENSG00000126456	IRF3	0.0690232	0.24212	0.644824	2.30599e-35		Coexpression	M17693	Genes up-regulated in Daudi cells (B lymphocytes) stably expressing CD5 [GeneID=921] off a plasmid vector.	MSigDB C2: CGP Curated Gene Sets (v7.1)	2.433e-13	1.01e-10	65	473	MAZ,BCKDK,HMG20B,AP2A1,MPST,SAMD1,AMFR,ALKBH7,MACROD1,SIPA1,PTOV1,SRRT,PACS1,MARK4,CYSTM1,WNT10A,ST6GALNAC4,KDM4B,ATP5F1D,TPRA1,FXYD5,SUSD3,BCL3,TYSND1,SHKBP1,KDELR1,TSPO,NME4,CNOT3,GPI,CALM3,CALR,MARCHF9,UBXN6,SYNGR3,CD70,RAB11B,PNKP,CEBPB,TMC6,HMGA1,PFKL,HPCAL1,ALDH16A1,STRN4,NR1H2,DPP7,IDH2,TKFC,PKN1,PRKCSH,METRNL,DAPK3,DBP,JUND,HCFC1R1,CDT1,NAT14,DYNC2I2,RELB,LDLR,THAP4,MIDN,MAP1S,SF3A2
ENSG00000199753	SNORD104	0.174127	0.00297755	0.644269	2.75095e-35		Coexpression	M7798	Genes up-regulated in monocyte-derived dendritic cells: control versus SIV infection.	MSigDB C7: Immunologic Signatures (v7.1)	2.706e-13	1.08e-10	39	199	SNORD104,VRK3,STUB1,UBAC1,MLLT1,MPG,HAGHL,BTBD2,SIPA1,GADD45GIP1,MT1E,PLPP2,ANTKMT,NDUFB10,NFIC,NFKBIL1,GRK6,RILPL1,ARHGAP45,SDHAF1,TRIP6,PIK3R2,NR1H2,PRMT7,HSPB1,DNAJC4,POLD1,PNKD,DOHH,DHRS13,DAPK3,TELO2,TMEM160,PAM16,ZNF593,LDLR,SIGIRR,LTBR,RPL13
ENSG00000181649	PHLDA2	0.337452	3.97194e-09	0.643142	3.9324e-35		Coexpression	M1103	Genes up-regulated in ME-A cells (breast cancer) undergoing apoptosis in response to doxorubicin [PubChem=31703].	MSigDB C2: CGP Curated Gene Sets (v7.1)	3.065e-13	1.178e-10	117	1148	SPNS1,ZNF219,MAN2B1,ADA,HMG20B,CDR2L,TUBB4B,FDXR,RNASEH2C,CRB3,AK1,MMP15,SDC1,ZNF703,SLC66A2,ISYNA1,LRFN1,NACC1,ACAD9,DOLK,CXXC5,ADGRL1,MRPL28,RPUSD1,MAP7D1,MARK4,ASS1,RAB40C,ST6GALNAC4,FAM43A,TPRA1,MSRB1,ARRDC1,ADAM15,ENTR1,SRMS,NAPA,GFER,BMP1,H2AW,PMPCA,SURF4,NFKBIE,NINJ1,LMAN2,TAPBP,TOR2A,TESK1,ZNF503,EIF1AY,PLAAT3,PKP3,ZNRF1,HAGH,HBA2,SDHAF1,CARHSP1,TMC6,CBARP,HMGA1,PHLDA2,SLC9A3R2,ZNF296,UBE…
ENSG00000069399	BCL3	0.178219	0.00235814	0.641901	5.8177e-35		Coexpression	M15912	Genes down-regulated in T1 cells (primary melanoma, sensitive to TRAIL [GeneID=8743]) compared to G1 cells (metastatic melanoma, resistant to TRAIL).	MSigDB C2: CGP Curated Gene Sets (v7.1)	3.201e-13	1.186e-10	39	200	ERF,ASPHD1,FSTL3,MDK,ADA,F12,PLEKHH3,KLF2,FZD9,FZR1,ADRA2C,VSIG10L,ISYNA1,FXYD5,LHPP,BCL3,PNPLA6,NMB,GTPBP3,CCDC85B,H1-10,SERPINH1,TMEM121,CHMP1A,PACSIN3,PHLDA2,NLE1,SAC3D1,PLAUR,CYBA,TRPM4,IMPDH1,RPP25,CFD,KCNG1,GRWD1,NR1H3,SEZ6L2,INKA1
ENSG00000167962	ZNF598	0.0169868	0.773695	0.641691	6.2145e-35		Coexpression	M2234	Genes bound by ESR1 [GeneID=2099] and up-regulated by estradiol [PubChem=5757] in MCF-7 cells (breast cancer) expressing constitutevly active form of AKT1 [GeneID=207].	MSigDB C2: CGP Curated Gene Sets (v7.1)	4.682e-13	1.676e-10	47	281	PAK4,CCNP,GPRIN1,LRG1,AXIN1,TOMM40,DEGS2,ALDH3B1,ZNF703,CARD19,SHB,CXXC5,MCRIP2,SH2B2,SBNO2,KDM4B,SRM,SUSD3,FGFRL1,GADD45G,IER5L,SIN3B,SH2D2A,NCS1,CDC42EP1,UNC119,MFSD2A,LRFN4,HPCAL1,KCNK15,PITX1,HOMER3,OSGIN1,VGF,SLC2A8,NCOR2,FAM207A,IGFBP4,ADAMTSL5,CTSD,UBALD1,RAB11FIP3,GATAD2A,PCYT2,KHK,PAM16,LTBP3
ENSG00000173621	LRFN4	0.281325	1.17202e-06	0.641219	7.21019e-35		Coexpression	M4120	Genes up-regulated in HeLa cells (cervical cancer) after simultaneus knockdown of all three MBD (methyl-CpG binding domain) proteins MeCP2, MBD1 and MBD2 [GeneID=4204;4152;8932] by RNAi.	MSigDB C2: CGP Curated Gene Sets (v7.1)	5.655e-13	1.956e-10	102	952	NR2F6,FAM234A,MAZ,RPS6KB2,ADA,TUBB3,UBAC1,FDXR,MAP3K10,TOMM40,ABCD1,ALDH3B1,ALDOA,ANXA11,AGPAT2,STAP2,YBX3,DNPH1,APRT,AKT1S1,RHOC,PACS1,MT1X,MT2A,PLPP2,SLC19A1,SSNA1,DOT1L,SOD1,PRELID1,ENTR1,NDUFV1,NDUFS8,BMP1,PMPCA,FASTK,NFKBIL1,KDELR1,UBE2S,NME3,ZNHIT2,UBE2M,SERPINH1,CDC42EP1,CDC37,GSTP1,PLAAT3,TM7SF2,CD70,CLCF1,CHMP1A,CDKN1C,CARHSP1,THAP8,FAM89B,CKB,EPS15L1,UBE2I,UPP1,FKBP8,MED27,EZR,DNAJC4,SL…
ENSG00000126453	BCL2L12	0.105392	0.0736347	0.6411	7.48423e-35		Coexpression	M3335	Genes up-regulated in at least one of three multiple myeloma (MM) cell lines by TSA [PubChem=5562].	MSigDB C2: CGP Curated Gene Sets (v7.1)	6.601e-13	2.21e-10	50	315	ABHD17A,VRK3,KATNB1,RRAS,HMG20B,KLF2,CDR2L,FDXR,DOCK6,MT1E,MT1F,MT1H,MT1X,MT2A,SNRNP70,MYO9B,ADAM15,H2AW,ATG4B,RAB4B,GMPR,H1-10,NRGN,NRTN,CDC37,GSTM4,SLC16A3,HBA2,MAN1B1,CDKN1C,CDKN2D,TRIP6,CADM4,PLD3,TST,TUBB2A,TYK2,TMEM259,CLPTM1,C9orf16,MFSD12,PPP2R3B,DAPK3,DBN1,JAG2,JUP,HCFC1R1,KHK,DNM2,SEZ6L2
ENSG00000116649	SRM	-0.0372814	0.527873	0.63885	1.51227e-34		Coexpression	M10791	Genes up-regulated in NHEK cells (normal epidermal keratinocytes) after UVB irradiation.	MSigDB C2: CGP Curated Gene Sets (v7.1)	8.764e-13	2.843e-10	69	534	EPHB3,MRPL23,BCKDK,RRAD,HMG20B,TUBB4B,MGMT,ALDH3B2,ALDOA,TIMM44,MPG,SH3GL1,RABAC1,CITED1,APRT,PTOV1,PLPP2,ATP5F1D,DPM2,NDUFS8,STXBP2,BSG,SUPT4H1,NME4,ELOB,NTHL1,NUCB1,GPX4,DUSP14,UBE2M,TMED3,PIGQ,CDC37,GSTP1,P2RY11,PKP3,CDA,PCBP1,CDKN1C,CEBPB,HMGA1,PHLDA2,TST,TUBB2A,CKB,CKMT1B,HPCA,SERPINB6,HSPB1,RHOD,COX5B,POLR2L,NR1D1,PPP2R1A,CTSD,CYBA,PSMB7,JUND,JUP,KCNG1,NECTIN2,KRT7,DUSP8,ZNF593,ECHS1,RNH1,T…
ENSG00000188290	HES4	0.141317	0.0162148	0.637876	2.04693e-34		Coexpression	M19907	Genes down-regulated in HL-60 cells (acute promyelocytic leukemia, APL) after treatment with the aminopeptidase inhibitor tosedostat (CHR-2797) [PubChem=15547703] for 6 h.	MSigDB C2: CGP Curated Gene Sets (v7.1)	1.489e-12	4.682e-10	100	940	MRPL23,ERCC2,MAZ,RDH13,STING1,LRG1,FARSA,TP53I13,AKT2,PSMG4,PTGES2,DEAF1,DHX37,FBRSL1,YBX3,METTL26,RNF126,TBL3,GADD45GIP1,RRP1,SRRT,MT1X,SLC19A1,RNASET2,ANTKMT,MRPS34,SSBP4,SNRNP70,WDR4,PPP2R2D,ADAM15,SRM,NDUFB10,STK11,TXNL4A,PMPCA,NINJ1,NME4,ZNHIT2,ALG1,CCDC85B,TCF3,NRGN,ALKBH2,CALR,NTHL1,PRR7,TMEM177,GCAT,PWWP3A,CD81,CHMP1A,PDE4A,PPAN,NUP62,HMOX2,PHLDA2,TUBB2A,PCCA-DT,COX5A,CLPTM1,CLTB,DDX54,CO…
ENSG00000100300	TSPO	0.377515	3.1981e-11	0.637294	2.45108e-34		Coexpression	M4443	Genes down-regulated in comparison of naive B cells versus plasma cells from bone marrow and blood.	MSigDB C7: Immunologic Signatures (v7.1)	4.935e-12	1.507e-09	37	198	ERCC2,RPS6KB2,RRAD,MDK,MGAT1,FBP1,SDC1,AMH,ATF5,DCPS,SLC25A4,MACROD1,PDXK,RRP1,MAST1,ST6GALNAC4,FZD2,GAMT,SRM,SMPDL3B,NFKBIL1,KDELR1,SIL1,PLAAT3,TIMP1,ABCB8,TM7SF2,TP73,TUBB2A,GMPPA,HOMER3,LMF1,PODXL2,IDH2,CST3,IMPDH1,ITM2C
ENSG00000063169	BICRA	0.0207696	0.725144	0.636423	3.20814e-34		Coexpression	M17299	Genes up-regulated in luminal-like breast cancer cell lines compared to the mesenchymal-like ones.	MSigDB C2: CGP Curated Gene Sets (v7.1)	8.201e-12	2.432e-09	60	451	EPHB3,NR2F6,VRK3,LMTK3,FAAH,FBP1,MGMT,DEGS2,ALDH3B2,TMEM191A,CAMSAP3,TMEM134,MCRIP2,LSR,PWWP2B,RAB40C,FUT1,ARRDC1,BIK,SMPDL3B,PGAP2,NME3,CACFD1,TFF1,TFF3,TMED3,PKP3,ENTPD2,TM7SF2,CDH3,CBLC,CKMT1B,SPATA2L,JMJD8,PRKD2,RMND5B,PPDPF,FA2H,ZG16B,PAQR4,RAB3D,IDH2,ZNF74,MRPL41,PRODH,TRPM4,BSPRY,DHRS13,SERINC2,DBP,JUP,SSH3,NECTIN4,ROGDI,ELMO3,MYH14,SIGIRR,EMP2,EPHA1,SYMPK
ENSG00000179922	ZNF784	0.266546	4.32663e-06	0.636268	3.36509e-34		Coexpression	M2461	Genes with DNA sequences bound by RARG [GeneID=5916] in MEF cells (embryonic fibroblast).	MSigDB C2: CGP Curated Gene Sets (v7.1)	1.766e-11	5.091e-09	52	366	STUB1,RRAS,TNFRSF12A,AP2A2,SLC25A4,ALKBH7,SIRT6,PRX,RRP1,RHOC,FTH1,NDUFB10,NDUFS8,STK11,BSG,PDLIM2,H1-10,CALR,DUSP14,GPRC5A,DPP9,ABCB8,AVPI1,CLCF1,CHMP1A,CDKN2D,CEBPB,HMGA1,SLC39A13,CKB,TYK2,SCAF1,METRN,PIK3R2,PITX1,ZNF574,RHOD,NR1D1,PKN1,CTSD,UCK1,PTPRS,DMWD,REX1BD,RARG,PSCA,RFX1,NUPR1,MIDN,LIPE,SYT8,LTBP3
ENSG00000141959	PFKL	0.250471	1.64427e-05	0.636071	3.57572e-34		Coexpression	M4457	Genes down-regulated in comparison of memory IgM B cells versus plasma cells from bone marrow and blood.	MSigDB C7: Immunologic Signatures (v7.1)	2.537e-11	7.117e-09	36	199	CCNP,OBSCN,RRAD,MGAT1,AK1,MPST,MACROD1,FUZ,GADD45GIP1,PDXK,LSR,MAST1,ST6GALNAC4,MVD,GAS6,SRM,SMPDL3B,NFKBIL1,NPAS1,SIL1,ABCB9,ABCB8,TRIP6,ZNF688,GMPPA,HOMER3,HSPB1,PODXL2,IDH2,TKFC,TMED9,NDUFA4L2,CFD,ABHD8,TAPBPL,VPS37B
ENSG00000112667	DNPH1	0.154247	0.00862507	0.635429	4.35768e-34		Coexpression	M6882	Genes up-regulated in monocytes after HCMV infection: untreated versus Ly294002 [PubChem=3973].	MSigDB C7: Immunologic Signatures (v7.1)	2.64e-11	7.15e-09	34	180	CXXC1,RNASEH2C,DDX41,SIPA1,MBD3,SRRT,PYCARD,GIPC1,TUBGCP2,NDUFA8,NDUFS8,SHKBP1,H2AW,RAB4B,BSG,NFKBIE,ELOB,GTF2F1,DPP9,ARHGAP45,B4GALT7,DDA1,DDX54,FKBP8,EZR,TMEM158,POLR2L,CSNK1G2,CYBA,PSMB10,IRF3,PTPRS,RELB,TSSC4
ENSG00000136877	FPGS	0.192116	0.00102912	0.6352	4.675e-34		Coexpression	15474998-tableS1c	Mouse StemCell_Lindmark04_2514genes	GeneSigDB	2.687e-11	7.15e-09	165	1951	AAMP,SPNS1,ERCC2,MAN2B1,VRK3,STUB1,ACADS,RGS19,APC2,PAK4,GMIP,RRAD,RRAS,COMTD1,RPL39L,CXXC1,FAAH,KLF2,FZD9,TUBB3,FARSA,MGAT1,FDXR,RNASEH2C,CRB3,AK1,TOMM40,ALDOA,MMP17,PSMG4,ISYNA1,CHERP,DCPS,SLC25A4,FPGS,ZDHHC16,TRMT1,RABAC1,YBX3,SIPA1,APRT,PDXK,PTOV1,RHOC,SRRT,HSD3B7,PHPT1,SSNA1,SLPI,CNDP2,SMARCA4,SNRPA,SOD1,TPRA1,MSRB1,ADAM15,SRM,FXYD5,BAX,NUBP1,BCAT2,TYSND1,GNPTG,SSTR5,NDUFB10,GFER,NCDN,NDUFV1…
ENSG00000064547	LPAR2	-0.0259573	0.660346	0.634328	6.10773e-34		Coexpression	M7904	Genes down-regulated in monocytes (12h) versus macrophages (12h) treated with IL4 [GeneID=3565].	MSigDB C7: Immunologic Signatures (v7.1)	2.946e-11	7.458e-09	36	200	RPS6KB2,COQ8B,HMG20B,ABCD1,MEX3D,POMT1,AKT1S1,SNRNP70,ZNF777,AUP1,FASTK,NFKBIL1,PDLIM2,AP3D1,RAB35,RHBDL1,TESK1,ABCB9,TMEM259,STRN4,ZNF653,LENG1,NELFB,POLRMT,XRCC1,MOB3A,PPP1R12C,ZFAND2B,NCLN,PPP1R37,PCYT2,KAZALD1,ABHD8,OCEL1,RFX1,LIPE
ENSG00000185340	GAS2L1	0.518625	2.68104e-21	0.63421	6.33245e-34		Coexpression	M9029	Genes down-regulated in KLRG1- SELL low [GeneID=10219;6402] T reg: CD69- [GeneID=969] versus CD69+ [GeneID=969].	MSigDB C7: Immunologic Signatures (v7.1)	2.946e-11	7.458e-09	36	200	MAN2B1,NAA60,DCAF15,NUDT16L1,PDXK,RRP1,RAB40C,SNRPA,TPRA1,WDR4,STK11,IER5L,GNA11,MLST8,NME4,PKP3,CLCF1,CDKN2D,B4GALT7,FAM89B,NUP62,PLAUR,PGP,NELFB,PPM1G,TBC1D10B,FAM207A,ZFAND2B,UCK1,MOB2,TMEM160,KCNN4,RHOT2,E4F1,ZNF593,SIGIRR
ENSG00000184281	TSSC4	0.00526053	0.929049	0.633456	7.97379e-34		Coexpression	18387200-Genes	Human Breast_Mutarelli08_1488genes	GeneSigDB	1.055e-10	2.607e-08	111	1169	AXIN1,TNFRSF12A,FANCG,TUBB4B,FARSA,H2AC20,TOMM40,MAD2L2,ALDH3B2,MZT2B,ALDOA,MMP17,SDC1,ZNF703,AMFR,PTGES2,ATF5,ALKBH7,DHX37,NTMT1,CXXC5,STAP2,TRMT1,DGKZ,ZNF524,RHOC,MT1H,MT1X,MT2A,PLPP2,SLC19A1,FTH1,MRPS34,FZD2,MVD,POLR3K,PRELID1,WDR4,ADAM15,ENTR1,BAK1,SRM,FGFRL1,GPRC5C,BCS1L,DPM2,BIK,H2AW,RNPS1,TSPO,UBE2S,GTPBP3,TAPBP,CCDC85B,CTXN1,H1-10,GPRC5A,CBR3,SIL1,TFF1,UNC119,PLAAT3,TLE1,TM7SF2,H2AX,ORAI3…
ENSG00000109736	MFSD10	0.169063	0.00394678	0.631313	1.52971e-33		Coexpression	18172295-SuppTable2	Human Bone_Heller08_324genes	GeneSigDB	1.395e-10	3.368e-08	41	263	VRK3,KATNB1,RRAS,HMG20B,KLF2,FDXR,DOCK6,MT1E,MT1F,MT1H,MT1X,MT2A,MYO9B,ADAM15,H2AW,RAB4B,GMPR,H1-10,NRGN,NRTN,CDC37,GSTM4,SLC16A3,HBA2,MAN1B1,CDKN1C,CDKN2D,TRIP6,PLD3,TST,TYK2,CLPTM1,PPP2R3B,DAPK3,DBN1,JAG2,JUP,HCFC1R1,KHK,DNM2,SEZ6L2
ENSG00000129911	KLF16	0.094424	0.109193	0.631248	1.56035e-33		Coexpression	20559987-TableS1	Rat Heart_Lara-Pezzi09_1421genes	GeneSigDB	1.663e-10	3.924e-08	81	757	ABHD17A,AAMP,NR2F6,ERF,FSTL3,SPNS2,CD320,ADA,KLF2,TNFRSF12A,PAOX,HYAL3,FLOT2,SLPI,GIPC1,MSRB1,AUP1,ADAM15,NAB2,FXYD5,TINAGL1,GADD45G,IER5L,RNPS1,CARD9,PGAP2,AP1M1,YDJC,NINJ1,GNA11,NME4,PEX11G,CALM3,NUCB1,GSTM1,GSTM4,TIMP1,ORAI3,ADGRE5,AVPI1,TNFRSF1A,CEBPB,NUMBL,SOX18,PFKP,ZNF688,TUBB2A,CKB,SLC9A3R2,HPCAL1,NR1H2,HSPB1,RMND5B,G0S2,RAB3D,BCAR1,THOC6,RIN1,IGFBP4,PPP1R12C,DNAJB12,DAPK3,SERINC2,ZYX,CFD…
ENSG00000105223	PLD3	0.212903	0.00026683	0.630593	1.90217e-33		Coexpression	16651409-SuppTable5	Mouse StemCell_Lawlor06_1431genes	GeneSigDB	2.909e-10	6.709e-08	102	1059	AAMP,ERF,ACADS,RGS19,APC2,RDH13,GMIP,COMTD1,ADA,FZD9,MELTF,FDXR,MLLT1,AK1,PLA2G10,SDC1,RASAL1,AMFR,FOXRED1,DCPS,RABAC1,CITED1,YBX3,NUDT16L1,APRT,PRX,ST6GALNAC4,FUT1,FUT2,SSBP4,ATP5F1D,EDF1,GAMT,NAB2,GAS6,FADD,SSTR5,NDUFV1,BMP1,CILP2,STXBP2,PMPCA,FASTK,SUPT4H1,NFIC,SURF2,AP1M1,LMAN2,C8G,NME3,NPAS1,TCEA2,H1-10,SIN3B,NTHL1,GRIN2D,PIP5K1C,NCS1,GCAT,ZNRF1,HAGH,HARS1,TNFRSF1A,CDKN2A,TUBB2A,SLC9A3R2,LON…
ENSG00000196961	AP2A1	0.0784331	0.183639	0.63029	2.08391e-33		Coexpression	M9436	Genes down-regulated in comparison between in vitro derived induced T reg (iTreg) and converted ex iTreg.	MSigDB C7: Immunologic Signatures (v7.1)	3.854e-10	8.696e-08	34	198	EPHB3,SPNS2,CD320,COMTD1,AKT2,ISYNA1,LRFN1,CXXC5,ADGRL1,DGKZ,SLC48A1,METTL26,MCRIP2,GPRC5C,SMPDL3B,TSPO,NCS1,TIMP1,ADGRE5,TSPAN15,HPCAL1,IFITM10,PNKD,PRRG2,ACY3,ZYX,JUND,TRIM8,RASGEF1A,RHOT2,MCOLN1,COQ4,LTBP3,MFSD13A
ENSG00000077463	SIRT6	0.148461	0.011507	0.630228	2.12341e-33		Coexpression	M9615	Genes up-regulated in CD42 high [GeneID=100133941] cells from thymus: T reg versus T conv.	MSigDB C7: Immunologic Signatures (v7.1)	4.426e-10	9.774e-08	34	199	MAN2B1,RBM10,RPS6KB2,TLE5,AKT2,ALDOA,ISYNA1,PTOV1,LSR,SSNA1,BAK1,NUBP1,HCN2,NFIC,LMAN2,CDC37,CEP89,ARHGAP45,PNKP,TMEM259,HRAS,FKBP8,RBM42,CSNK1G2,PRKCSH,CYBA,PRPF31,PCBP4,REX1BD,PNPLA2,NR1H3,COLGALT1,ECHS1,ENO1
ENSG00000188229	TUBB4B	0.232904	6.40665e-05	0.629733	2.46503e-33		Coexpression	17660535-TableS4b	Mouse InnerEar_Sajan08_2230genes	GeneSigDB	5.009e-10	1.054e-07	160	1948	EPHB3,AAMP,STUB1,RGS19,BCKDK,RDH13,MDK,ADA,PRR12,TUBB4B,MELTF,AP2A1,RNASEH2C,ALDOA,MMP15,DDX41,SCARA3,CARM1,NUDT14,FLYWCH1,SLC25A4,ACAD9,FPGS,ANXA11,CXXC5,STAP2,TRMT1,YBX3,NUDT16L1,BTBD2,SLC48A1,RPUSD1,MCRIP2,GADD45GIP1,PRX,RRP1,SLC7A4,PHPT1,PLPP2,FTH1,SUGP1,SMARCA4,SIX5,SNRNP70,SOD1,ATP5F1D,GIPC1,TRADD,EDF1,PRELID1,ARRDC1,BAK1,NAPA,NDUFA8,NDUFB10,GFER,SHKBP1,BMP1,STK11,H2AW,PMPCA,RNPS1,SURF2,PGA…
ENSG00000104907	TRMT1	0.00360611	0.951329	0.629656	2.52317e-33		Coexpression	M6456	Genes up-regulated in T cells: CD4 [GeneID=920] versus CD8A [GeneID=925].	MSigDB C7: Immunologic Signatures (v7.1)	5.078e-10	1.054e-07	34	200	COMTD1,LRG1,TOMM40,FLOT2,AKT1S1,SLC7A4,BAK1,FASTK,SYN1,CACFD1,GSTM1,CHMP1A,RAVER1,CDKN1C,CEBPB,PLD3,TUBB2A,DDA1,ALDH16A1,HRAS,CHST7,PLXNA1,VEGFB,NRBP1,MFSD12,C19orf47,ZYX,TSPAN17,SSH3,PPP1R37,AMDHD2,COLGALT1,RFX1,KLF16
ENSG00000103507	BCKDK	0.150358	0.0104799	0.628035	4.10349e-33		Coexpression	M9620	Genes up-regulated in T reg: wildtype versus DNMT1 [GeneID=1786] knockout.	MSigDB C7: Immunologic Signatures (v7.1)	5.078e-10	1.054e-07	34	200	MAN2B1,RPS6KB2,TLE5,ISYNA1,MBD3,PTOV1,B3GALT4,BAK1,NUBP1,BCAT2,SLC50A1,FASTK,LMAN2,CDC37,CEP89,TM7SF2,ARHGAP45,PNKP,TMEM259,JMJD8,HRAS,FKBP8,ZNF574,LMF1,SLC39A3,RBM42,UBALD2,XRCC1,CSNK1G2,PRKCSH,PRPF31,KCNK1,CDT1,ENO1
ENSG00000131187	F12	0.37507	4.3768e-11	0.627075	5.46673e-33		Coexpression	M2574	Genes consistently down-regulated in mammary stem cells both in mouse and human species.	MSigDB C2: CGP Curated Gene Sets (v7.1)	6.721e-10	1.357e-07	53	416	VRK3,FAAH,PAOX,CRB3,ALDH3B2,CAMSAP3,STAP2,POMT1,ZNF524,LSR,ZDHHC24,PLPP2,GIPC1,ARRDC1,FADD,BCL3,NDUFV3,BIK,STXBP2,REEP6,PGAP2,LRRC26,PEX11G,CACFD1,TFAP2A,SIL1,TMED3,ZDHHC12,P2RX4,TM7SF2,HAGH,PACSIN3,CBLC,TST,UROS,TMEM158,DECR2,PKN1,SMIM1,ZFAND2B,TSPAN17,FBXO6,SSH3,NECTIN4,UNC93B1,ZSWIM4,RFX1,RASSF7,ELMO3,MYH14,SIGIRR,PDZK1IP1,SNORC
ENSG00000105298	CACTIN	0.034183	0.562749	0.626909	5.74308e-33		Coexpression	M2734	Genes down-regulated in TIG3 cells (fibroblasts) upon knockdown of EED [Gene ID=8726] gene.	MSigDB C6: Oncogenic Signatures (v7.1)	6.797e-10	1.357e-07	33	192	ERCC2,BCKDK,TEDC2,BTBD2,SIPA1,TBL3,ZNF446,PACS1,BBC3,MVD,TUBGCP2,STXBP2,SURF2,SYN1,H1-10,PLAAT3,ABCB9,SLC2A6,ABCB8,PACSIN3,SLC9A3R2,WIZ,PRMT7,POLD1,IDH2,TKFC,NDRG4,TRPM4,JUP,AMDHD2,MCOLN1,LIPE,SYMPK
ENSG00000086504	MRPL28	0.294793	3.33209e-07	0.626601	6.29565e-33		Coexpression	M5314	Transcripts depleted from pseudopodia of NIH/3T3 cells (fibroblast) in response to haptotactic migratory stimulus by fibronectin, FN1 [GeneID=2335].	MSigDB C2: CGP Curated Gene Sets (v7.1)	7.043e-10	1.379e-07	73	672	SPNS1,ANKRD39,STING1,TNFRSF12A,FZR1,MGAT1,AP2A2,SDC1,DOLK,SBNO2,ZDHHC24,SLC19A1,SOCS1,ST6GALNAC4,SNAI1,FZD2,SOD3,FGFRL1,TINAGL1,BMP1,SLC50A1,RNPS1,BSG,SURF4,MYDGF,LMAN2,CNOT3,SLC27A4,TOR2A,GPRC5A,SERPINH1,PKMYT1,POMGNT2,CD81,CD151,CLCF1,NRM,SLC39A13,WIZ,TMEM259,ATG9A,PLXNA1,MBOAT7,TMEM158,POLRMT,PIM3,CST3,TMED9,PRKCSH,CTSD,TLCD1,KMT2B,QPCTL,DHRS13,PTDSS2,NCLN,TMEM161A,PTPRS,NECTIN2,SLC35F6,KCNN4,…
ENSG00000167671	UBXN6	0.258857	8.28397e-06	0.625829	7.918e-33		Coexpression	M1106	Genes up-regulated in ME-A cells (breast cancer, sensitive to apoptotic stimuli) exposed to doxorubicin [PubChem=31703] in the presence of medium concentrate (MC) from ME-C cells (breast cancer, resistant to apoptotic stimuli).	MSigDB C2: CGP Curated Gene Sets (v7.1)	8.114e-10	1.56e-07	68	608	MAN2B1,HMG20B,CDR2L,FDXR,RNASEH2C,AK1,MMP15,SDC1,ZNF703,DOLK,MRPL28,ASS1,RAB40C,ST6GALNAC4,FAM43A,TPRA1,MSRB1,ENTR1,NAPA,TINAGL1,BMP1,H2AW,SURF4,NINJ1,LMAN2,TOR2A,ZNF503,PLAAT3,PKP3,ZNRF1,HAGH,SDHAF1,CARHSP1,TMC6,SLC9A3R2,ZNF296,UBE2I,HRAS,SAC3D1,OSGIN1,DPP7,PRKD2,RHOD,GAL3ST1,FA2H,TMEM158,LENG1,PAQR4,POLRMT,UBALD2,XRCC1,BCAR1,IFITM10,TKFC,PPP5C,NDRG4,SH3BGRL3,C19orf47,JUP,PDXP,CCS,DNM2,ROGDI,RAP…
ENSG00000198055	GRK6	0.036506	0.536497	0.625759	8.08453e-33		Coexpression	M4450	Genes down-regulated in comparison of memory IgG IgA B cells versus plasma cells from bone marrow and blood.	MSigDB C7: Immunologic Signatures (v7.1)	1.027e-09	1.938e-07	33	195	OBSCN,RRAD,MDK,MMP17,SDC1,MPST,AMH,MACROD1,FUZ,DNPH1,PDXK,RRP1,ST6GALNAC4,FZD2,MVD,GAS6,DPM2,SMPDL3B,KDELR1,TIMP1,TM7SF2,TP73,CDKN1C,PDE4A,ZNF688,PODXL2,CST3,NDUFA4L2,CFD,ITM2C,CHPF,GRWD1,TAPBPL
ENSG00000105556	MIER2	0.192841	0.000983961	0.625563	8.56884e-33		Coexpression	M5848	Genes up-regulated in comparison of monocytes treated with anti-TREM1 [GeneID=54210] versus monocytes treated with anti-TREM1 [GeneID=54210] and 5000 ng/ml LPS (TLR4 agonist).	MSigDB C7: Immunologic Signatures (v7.1)	1.754e-09	3.251e-07	33	199	VRK3,RGS19,BCKDK,SLC8B1,ALDOA,CXXC5,MAP7D1,FTH1,PRELID1,NFIC,HNRNPA0,AP1M1,DUSP14,ZNF503,ORAI3,TNFRSF1A,PCBP1,JMJD8,HOMER3,SERTAD1,NRBP1,NELFB,BLOC1S3,ZYX,TSPAN17,ZNF511,DOK1,RAP2B,MCOLN1,MAP1S,ARPC5L,ENO1,KLHL26
ENSG00000160570	DEDD2	0.240593	3.57713e-05	0.625277	9.32758e-33		Coexpression	M5977	Genes down-regulated in liver from SOCS3 [GeneID=9021] knockout: untreated versus IL6 [GeneID=3569] injection.	MSigDB C7: Immunologic Signatures (v7.1)	2e-09	3.519e-07	33	200	MAN2B1,RGS19,MAZ,ATP9B,SH3GL1,DGKZ,BTBD2,MVD,B3GALT4,TRADD,MYO9B,NCF4,RAB4B,STXBP2,BSG,NUCB1,PIP5K1C,GSTP1,RAB11B,FAM89B,PLD3,CACTIN,TMEM259,CLPTM1,TSR3,ZNF428,IDH2,CST3,PRKCSH,ZYX,TRIM28,LTBR,NAGPA
ENSG00000174996	KLC2	0.334765	5.36046e-09	0.624317	1.23898e-32		Coexpression	M8482	Genes up-regulated in CD34+ [GeneID=947] cells: control versus treated with GSK-3 Inhibitor IX (BIO) [PubChem=5287844].	MSigDB C7: Immunologic Signatures (v7.1)	2e-09	3.519e-07	33	200	ATP9B,ZNF771,C19orf44,TP53I13,MZT2B,ZNF703,POMT1,SIPA1,RHOC,MT1E,ZDHHC24,ST6GALNAC4,ZNF777,GMPR,CD151,TRAF2,WIZ,DDA1,TSEN34,DPP7,MIER2,POLRMT,IGFBP4,DHX34,SMIM1,NECTIN2,ITM2C,UNC93B1,PCBP4,ROGDI,RNPEPL1,NUPR1,VPS37B
ENSG00000067836	ROGDI	0.157864	0.00716802	0.624059	1.33698e-32		Coexpression	M8514	Genes up-regulated in CD8 T cells: control versus over-expressing ID3 [GeneID=3399].	MSigDB C7: Immunologic Signatures (v7.1)	2e-09	3.519e-07	33	200	SPNS1,MAN2B1,STUB1,RGS19,MMP15,FEM1A,FLOT2,CHERP,SGTA,TRMT1,RABAC1,SIPA1,SMARCA4,SMPD2,NAB2,CIC,RAB35,GRK6,ADGRE5,HBA2,ARHGAP45,TMC6,CYP2S1,FKBP8,PRKD2,CSNK1G2,IRF3,BANP,KCNN4,ITM2C,ABHD8,TRAPPC12,SF3A2
ENSG00000159840	ZYX	0.0218824	0.71106	0.623702	1.48542e-32		Coexpression	M9788	Genes up-regulated in differentiating C2C12 cells (myoblasts) upon expression of PPARGC1A [GeneID=10891] off an adenoviral vector.	MSigDB C2: CGP Curated Gene Sets (v7.1)	2.257e-09	3.904e-07	52	418	ACADS,CDR2L,TLE5,AK1,TOMM40,TIMM44,SDHA,PTGES2,SLC25A4,SGTA,PDXK,MT2A,RAB40C,MRPS34,ST6GALNAC4,SOD3,CTSF,MSRB1,NDUFA8,TINAGL1,FASTK,BSG,NINJ1,GPI,GPX4,PIGQ,DNAJA3,GYS1,AVPI1,CDKN2D,CARHSP1,PFKP,LONP1,PGLS,SAC3D1,UPP1,C9orf16,RHOD,COX5B,COX8A,APBA3,IDH2,PPM1G,NDRG4,PSMB7,PSMB10,PTDSS2,PCYT2,PSCA,EEF1A2,MRPS2,ENO1
ENSG00000131116	ZNF428	0.293948	3.61261e-07	0.623673	1.49812e-32		Coexpression	M15801	Cluster 2: genes up-regulated in B493-6 cells (B lymphocytes) by serum alone or in combination with MYC [GeneID=4609] but not by MYC alone.	MSigDB C2: CGP Curated Gene Sets (v7.1)	2.622e-09	4.46e-07	23	106	MAZ,ADA,DNPH1,MAST1,NDUFV1,STK11,UBE2S,UBE2M,NUP62,CLPTM1,KXD1,C9orf16,RBM42,NCOR2,PPP2R1A,PPP5C,TMED9,RAD23A,ZNF593,EEF1A2,RNH1,SF3A2,SYMPK
ENSG00000272449		0.203645	0.00049484	0.622676	2.00814e-32		Coexpression	M18090	Genes down-regulated in PC3 cells (prostate cancer) after knockdown of NIPP1 [GeneID=5511] by RNAi.	MSigDB C2: CGP Curated Gene Sets (v7.1)	2.719e-09	4.552e-07	84	845	EPHB3,AAMP,ACTG1,STING1,B3GNT3,MDK,KLF2,TUBB4B,TLE5,SDC1,AMFR,ISYNA1,ATF5,SLC25A4,NACC1,MEX3D,SHB,CXXC5,SLC48A1,AKT1S1,PDXK,LSR,PYCARD,SLPI,GIPC1,SUSD3,FGFRL1,NUDT8,BIK,IER5L,CARD9,SURF4,PRRT3,HNRNPA0,GNA11,TCF3,GRK6,UBE2M,IL17RC,TTYH3,GPRC5A,SERPINH1,CBR3,TMEM121,TFF1,ZNF503,GCAT,BRD4,TM7SF2,H2AX,ZNRF1,CDKN1C,PDE4A,FAM89B,PHLDA2,CKB,KCTD5,POLR2L,RAB3D,UBALD2,SLC2A4RG,SH3BGRL3,FAM131B,IMPA2,PHF19…
ENSG00000039650	PNKP	0.0428002	0.468586	0.622396	2.17979e-32		Coexpression	15902281-TableS1b	Human Leukemia_Schoch05_1693genes	GeneSigDB	3.753e-09	6.183e-07	78	767	MRPL23,RPS6KB2,MDK,AP2A2,CDC42EP2,ALDH3B1,ALDH3B2,DEAF1,DCPS,MACROD1,TMEM134,DGKZ,SIPA1,PACS1,ASCL2,FTH1,IGSF9B,CYB5R2,CTSF,BAD,FADD,NDUFV1,NDUFS8,PGAP2,ZNHIT2,CCDC85B,NRGN,SERPINH1,GSTP1,PLAAT3,PKP3,TM7SF2,H2AX,CD81,CD151,CLCF1,CDKN1C,PACSIN3,FAM89B,PHLDA2,LRFN4,HRAS,TOLLIP,SAC3D1,VEGFB,DNAJC4,RHOD,POLR2L,TP53I11,KLC2,COX8A,RIN1,TKFC,CTSD,PTDSS2,FJX1,B3GAT3,SSH3,SERGEF,TMEM132A,PLAAT2,KCNQ1,UNC9…
ENSG00000179115	FARSA	0.11795	0.045129	0.621135	3.15201e-32		Coexpression	19176396-SuppTable3	Human Lung_Broet09_171genes	GeneSigDB	4.875e-09	7.865e-07	21	92	FAM234A,TMEM191A,MRPL28,MRPS34,CAPN15,MSRB1,NUBP1,NDUFB10,LDHD,NME3,ZNRF1,HAGH,CARHSP1,TMEM186,BCAR1,DECR2,IMPDH1,NUBP2,CHST4,EMP2,FAHD1
ENSG00000177666	PNPLA2	0.369635	8.71084e-11	0.620951	3.32594e-32		Coexpression	M2469	Genes induced under hypoxia independently of KDM3A [GeneID=55818] in RCC4 cells (renal carcinoma) expressing VHL [GeneID=7428].	MSigDB C2: CGP Curated Gene Sets (v7.1)	4.926e-09	7.865e-07	76	744	SPNS2,BCKDK,ACTG1,WDR54,AXIN1,TUBB3,TUBB4B,ALDOA,DDX41,SCARA3,SDC1,MEX3D,SH3GL1,FBRSL1,RNF126,RRP1,PACS1,LSR,HSD3B7,RNASET2,CCDC107,SOX12,TICAM1,FGFRL1,CIC,C1QL1,BOK,IER5L,PDLIM2,CCDC102A,TCF3,ZNF48,AZIN2,MARCHF9,TTYH3,GPRC5A,TESK1,PRR7,CDC42EP1,PKMYT1,AIFM2,GYS1,ZNRF1,AVPI1,SNHG7,RAVER1,PFKP,SLC39A13,SPATA2L,LONP1,ZNF296,ATG9A,VEGFB,GAL3ST1,PAQR4,UBALD2,IFITM10,MOB3A,MFSD12,THOC6,FAM207A,IMPDH1,…
ENSG00000102977	ACD	0.172763	0.00321458	0.620779	3.49758e-32		Coexpression	M5092	Genes down-regulated in comparison of memory CD8 T cells treated with IL7 [GeneID=3574] versus those treated with IL4 [GeneID=3565] and IL7 [GeneID=3574].	MSigDB C7: Immunologic Signatures (v7.1)	6.706e-09	1.024e-06	32	199	GMIP,CXXC1,KLC3,TRAF7,DNPH1,SLC48A1,TBL3,ASCL2,SSBP4,ATP5F1D,ZNF777,SUSD3,BOK,TXNL4A,SMPDL3B,C1orf216,CHADL,SH2D2A,ZNRF1,CEBPD,NUMBL,TRIP6,TRAPPC5,NUP62,LSM4,FKBP8,FKRP,GAL3ST1,C19orf47,JUND,MAP1S,TRIM28
ENSG00000176845	METRNL	0.226596	0.000101867	0.62048	3.81541e-32		Coexpression	M9894	Genes down-regulated in plasmacytoid dendritic cells: wildtype versus GFI1 [GeneID=2672] knockout.	MSigDB C7: Immunologic Signatures (v7.1)	6.706e-09	1.024e-06	32	199	MRPL23,AAMP,MZT2B,MPG,ANXA11,DNPH1,MRPS34,MZT2A,SOD1,TRADD,EDF1,AUP1,BCS1L,NDUFS6,FASTK,LMAN2,NTHL1,PFKP,COX5A,CLPTM1,HSPB1,COX8A,ZNF428,DECR2,PRPF31,ECI1,BANP,KCNN4,SNRNP25,OCEL1,ATP5IF1,EEF2
ENSG00000090372	STRN4	0.0603345	0.306699	0.619915	4.49658e-32		Coexpression	M7321	Genes down-regulated in HMC-1 (mast leukemia) cells: incubated with the peptide ALL1 and then treated with Cl-IB-MECA [PubChem=3035850] versus stimulation by T cell membranes.	MSigDB C7: Immunologic Signatures (v7.1)	6.706e-09	1.024e-06	32	199	CARM1,DOLK,POMT1,PPFIA3,PLPP2,RAB40C,FZD2,TUBGCP2,TYSND1,GFER,REEP6,TOR2A,H2AX,TRIP6,SOX18,TRIR,DEDD2,ANKRD16,PAQR4,NELFB,PNKD,TBC1D10B,NDRG4,SH3BGRL3,ZMYND19,PRPF31,FBXL12,DUS3L,HCFC1R1,KAZALD1,E4F1,LENG9
ENSG00000063854	HAGH	0.104674	0.0756286	0.619446	5.15366e-32		Coexpression	M5783	Genes up-regulated in comparison of peripheral blood mononuclear cells (PBMC) from patients with type 1 diabetes at the time of the diagnosis versus those at 1 month later.	MSigDB C7: Immunologic Signatures (v7.1)	7.602e-09	1.144e-06	32	200	AAMP,ACTG1,KLF2,FZR1,FARSA,FDXR,ALDOA,RABAC1,YBX3,TBL3,SOCS1,ATP5F1D,NDUFV1,BSG,UBE2S,GPI,CDC37,TMEM259,COPS7B,RBM42,THOC6,SAFB2,CTSD,PSPN,CYBA,PTBP1,TMEM160,TSPAN14,CDT1,REX1BD,AMDHD2,ARPC4
ENSG00000160446	ZDHHC12	0.0165948	0.77878	0.618615	6.55429e-32		Coexpression	M19982	Genes up-regulated in mucinous ovarian carcinoma tumors of low malignant potential (LMP) compared to normal ovarian surface epithelium tissue.	MSigDB C2: CGP Curated Gene Sets (v7.1)	1.206e-08	1.788e-06	38	270	CRB3,TOMM40,MPST,CXXC5,RNF126,MCRIP2,PWWP2B,PLPP2,AACS,SMARCA4,FUT2,CCDC107,GIPC1,EDF1,ARRDC1,CDC42EP5,GNA11,LMAN2,CACFD1,GSTP1,CHMP1A,TRAPPC5,TMC6,TMEM259,PPDPF,FA2H,UBALD2,MRPL41,DOHH,IMPA2,ANKRD9,BSPRY,PSMB10,CC2D1A,MED16,VPS37B,KRTCAP3,ARPC5L
ENSG00000167487	KLHL26	0.309123	8.12808e-08	0.618367	7.0414e-32		Coexpression	15520206-Table1	Human StemCell_Garnett04_109genes	GeneSigDB	1.315e-08	1.923e-06	18	72	FSTL3,RPS6KB2,MGMT,FDXR,CDC42EP2,AKT2,MPG,NINJ1,LMAN2,CTDP1,MAN1B1,TRAF2,TST,SLC9A3R2,SERPINB6,POLRMT,E4F1,EPHA2
ENSG00000176058	TPRN	0.135526	0.0211893	0.618096	7.61493e-32		Coexpression	M13014	Genes down-regulated in liver tumor compared to the normal adjacent tissue.	MSigDB C2: CGP Curated Gene Sets (v7.1)	1.807e-08	2.605e-06	38	274	ACADS,CXXC1,F12,FAAH,FBP1,ATF5,DCPS,MACROD1,MBD3,MT1A,MT1F,MT1G,MT1M,MT1X,MT2A,AKR7A3,GADD45G,PMPCA,CFAP410,MFSD2A,AVPI1,CDA,TRIP6,CHST7,SERTAD1,EZR,TKFC,CTSD,MAP2K7,JUND,CHPF,ZNF593,ECHS1,VPS37B,EPHA2,CHST4,SNORC,SYMPK
ENSG00000185800	DMWD	-0.0198521	0.736828	0.615926	1.42148e-31		Coexpression	M11028	Genes in the most frequently gained loci in a panel of glioma cell lines.	MSigDB C2: CGP Curated Gene Sets (v7.1)	1.957e-08	2.782e-06	21	99	DPF1,ERCC2,MDK,TOMM40,KLC3,DGKZ,MARK4,BCL3,UBE2M,ZBTB45,PACSIN3,CBLC,ZNF296,CLPTM1,ZNF324,NECTIN2,NR1H3,RELB,TRIM28,ZNF408,BCAM
ENSG00000068137	PLEKHH3	0.138552	0.0184452	0.615791	1.47729e-31		Coexpression	M3053	The 'MLL signature 2': genes up-regulated in pediatric AML (acute myeloid leukemia) with rearranged MLL [GeneID=4297] compared to the AML cases with intact MLL and NPM1 [GeneID=4869].	MSigDB C2: CGP Curated Gene Sets (v7.1)	2.126e-08	2.977e-06	50	421	ABHD17A,MAZ,SLC8B1,FBP1,AKT2,ALDH3B1,DCPS,SIPA1,DNPH1,ZNF446,SRRT,PYCARD,AKR7A3,FZD2,MSRB1,FADD,RAB4B,NRGN,GRK6,UNC119,SLC16A3,ARHGAP45,NUP62,PLD3,LRFN4,CLTB,TOLLIP,SAC3D1,PLAUR,RMND5B,COX8A,RAB3D,SAFB2,CYBA,TRPM4,KRI1,ECI1,SMCO4,RAC2,SNRNP25,OCEL1,RNPEPL1,UPF1,COLGALT1,RASSF7,ARPC4,ELMO3,NAGPA,MFSD13A,ENO1
ENSG00000168397	ATG4B	-0.0748231	0.204706	0.615267	1.71618e-31		Coexpression	M5614	Genes down-regulated in comparison of untreated CD4 [GeneID=920] T cells versus those treated with TGFB3 [GeneID=7043], IL6 [GeneID=3569] and IL32A [GeneID=51561].	MSigDB C7: Immunologic Signatures (v7.1)	2.191e-08	2.977e-06	31	198	RGS19,PPM1J,CXXC1,ALDOA,MPST,ATF5,MEX3D,YJU2,CCDC107,SUSD3,GFER,GADD45G,FASTK,KDELR1,NINJ1,GNA11,FIZ1,ORAI3,TRIP10,PITX1,NR1H2,EEFSEC,PHETA1,NR1D1,TRPM4,IMPA2,PTBP1,PCBP4,OCEL1,AMDHD2,TPGS1
ENSG00000130726	TRIM28	0.053665	0.363346	0.613536	2.80965e-31		Coexpression	M863	Myb-regulated genes in MCF7 (breast cancer) and lung epithelial cell lines overexpressing MYBL2, MYBL1 or MYB [GeneID=4605;4603;4602].	MSigDB C2: CGP Curated Gene Sets (v7.1)	2.198e-08	2.977e-06	42	323	RRAD,MDK,FARSA,FBP1,AP2A2,MMP15,MRPL28,APRT,PDXK,MT1A,MT1X,ATP5F1D,DPM2,NDUFV1,NDUFS8,FASTK,NINJ1,GPI,UBE2M,TFAP2A,TFF1,TFF3,GSTP1,SLC16A3,TM7SF2,PCBP1,CEBPB,TRIP6,PFKL,TUBB2A,PI3,CLU,HSPB1,MBOAT7,TMEM158,CTSD,JUP,RAC3,KRT7,NUPR1,EEF1A2,EMP2
ENSG00000131165	CHMP1A	0.106433	0.070816	0.613027	3.24704e-31		Coexpression	16239301-SuppTable2a	Human Breast_Harvell_194genes	GeneSigDB	2.209e-08	2.977e-06	29	177	F12,TOMM40,TIMM44,AMFR,ATF5,TRMT1,MT1X,ATP5F1D,ENTR1,NCDN,CCDC85B,TCF3,TFF1,TRAF2,TUBB2A,DDX54,NLE1,PRMT7,TNPO2,PPM1G,IGFBP4,GATAD2A,ACD,CC2D1A,FJX1,PTBP1,GRWD1,COLGALT1,MRPS2
ENSG00000185187	SIGIRR	0.180885	0.00202035	0.612555	3.71109e-31		Coexpression	18689800-TableS5	Human EmbryonicStemCell_Thomas08_839genes	GeneSigDB	2.386e-08	3.175e-06	77	786	NR2F6,ERCC2,ERF,STUB1,MAZ,ZBTB7A,AP2A2,TLE5,MPG,CARM1,PTGES2,ATF5,DEAF1,YBX3,MBD3,PIAS4,RHOC,PYCARD,SMARCA4,SIX5,FZD2,SOX12,EDF1,NAB2,GAS6,FADD,RNPS1,SUPT4H1,NFKBIB,TCEA2,ELOB,SIN3B,TCF3,CALR,CRTC1,TFAP4,DNAJA3,GSTP1,GTF2F1,TIMP1,TLE1,DYRK1B,TNFRSF1A,HCFC1,CDKN1C,TRAF2,CEBPB,NUP62,HMGA1,GTF3C5,UBE2I,DDX54,HRAS,NR1H2,SERTAD1,POLR2L,POLRMT,NCOR2,SLC2A4RG,IGFBP4,PPP5C,PKN1,MAP2K7,SPHK2,PTBP1,JUND,JU…
ENSG00000104969	SGTA	0.0120082	0.83893	0.612388	3.89078e-31		Coexpression	M3187	Genes up-regulated in comparison of IgD+ B cells from peripheral blood versus CD19 pre-germinal center tonsil B cell	MSigDB C7: Immunologic Signatures (v7.1)	2.471e-08	3.247e-06	31	199	MRM1,RPS6KB2,RRAS,KLF2,PAOX,TLE5,CITED1,SLC48A1,RNF126,PTOV1,CTSF,RAB4B,ZNHIT2,H1-10,HTRA2,NUCB1,CBLC,ZNF324,HSPB1,TP53I11,PODXL2,ZNF428,SH3BGRL3,FAM131B,LRFN3,PCBP4,REX1BD,XKR8,LIPE,NAGPA,RPL13
ENSG00000104885	DOT1L	0.187552	0.0013599	0.612315	3.97151e-31		Coexpression	M5234	Genes down-regulated in comparison of macrophages exposed to L. donovani versus macrophages exposed to T. gondii.	MSigDB C7: Immunologic Signatures (v7.1)	2.785e-08	3.483e-06	31	200	MRPL23,ACADS,TIMM44,CHERP,SGTA,SNRPA,GAS6,FADD,GNA11,NMB,NME4,MGRN1,TCF3,TFAP4,TLE1,LPAR2,HAGH,CDKN1C,PFKP,HPCAL1,HRAS,SAC3D1,C9orf16,EZR,RIN1,IGFBP4,ACD,TELO2,KCNQ1,TRAP1,ALG3
ENSG00000265982		0.339091	3.3036e-09	0.611886	4.48385e-31		Coexpression	M7792	Genes down-regulated in neutrophils: untreated versus stimulated by CSF2 and IFNG [GeneID=1437;3458].	MSigDB C7: Immunologic Signatures (v7.1)	2.785e-08	3.483e-06	31	200	SCAND1,PPM1J,ABCD1,ALDH3B1,MPG,NUDT14,DCPS,SHB,MCRIP2,PYCARD,RAB40C,LZTS2,FAM98C,PRELID1,LHPP,NDUFB10,GPI,CBR1,THOP1,CDKN1C,PNKP,DIPK1B,PRMT7,HSPB1,DNAJC4,IMPA2,PSMB10,TMEM160,CARS2,PAM16,SIGIRR
ENSG00000130204	TOMM40	0.0784723	0.183419	0.611881	4.49006e-31		Coexpression	M9609	Genes down-regulated in CD42 low [GeneID=100133941] cells from thymus: T reg versus T conv.	MSigDB C7: Immunologic Signatures (v7.1)	2.785e-08	3.483e-06	31	200	MAN2B1,TLE5,MBD3,BAK1,NUBP1,BCAT2,TYSND1,NDUFA8,SUPT4H1,LMAN2,CDC37,GTF2F1,ARHGAP45,PNKP,TMEM259,JMJD8,STRN4,FKBP8,LMF1,RBM42,UBALD2,XRCC1,CSNK1G2,PRKCSH,CYBA,PRPF31,URM1,PNPLA2,COLGALT1,ECHS1,ENO1
ENSG00000163870	TPRA1	0.070138	0.23458	0.611726	4.69023e-31		Coexpression	M9741	Genes down-regulated in CD4 [GeneID=920] SMARTA T cells: naÔve versus Ly6c int CXCR5+ [GeneID=643] memory.	MSigDB C7: Immunologic Signatures (v7.1)	2.785e-08	3.483e-06	31	200	ZNF771,PTGES2,ISYNA1,CHERP,MED29,NTMT1,WDR83,DNPH1,APRT,TBL3,PDXK,AACS,GIPC1,WDR4,SRM,BAX,NUBP1,TYSND1,REEP6,C1orf122,YDJC,MLST8,TESK1,EIF1AY,THOP1,THOC6,PRPF31,ZNF213,ECI1,C1orf53,MAP1S
ENSG00000177989	ODF3B	0.254773	1.16012e-05	0.611692	4.73584e-31		Coexpression	M1757	Genes up-regulated after Cre-lox knockout of APC [GeneID=324] in the small intestine that require functional MYC [GeneID=4609].	MSigDB C2: CGP Curated Gene Sets (v7.1)	2.859e-08	3.532e-06	33	222	ZNF444,ANKRD39,WDR54,TNFRSF12A,RNASEH2C,HAGHL,NTMT1,CITED1,YBX3,POMT1,MBD3,PDXK,PTOV1,ASCL2,GIPC1,WDR4,SRM,LHPP,GTPBP3,ALKBH2,THOP1,PPAN,TUBB2A,ZMYND19,ZNF213,DUS3L,TELO2,PCBP4,RAD23A,GRWD1,DYNC2I2,FADS3,MFSD13A
ENSG00000196453	ZNF777	0.188474	0.00128606	0.61122	5.40922e-31		Coexpression	M13809	Genes up-regulated in the samples with intrahepatic metastatic hepatocellular carcinoma (HCC) vs primary HCC.	MSigDB C2: CGP Curated Gene Sets (v7.1)	4.671e-08	5.704e-06	58	536	RBM10,WDR54,RRAS,VSIG10L,ALDOA,DEAF1,NUDT14,FOXO6,HKDC1,DGKZ,ZDHHC24,PWWP2B,PHPT1,CHTF18,HES4,SMPD2,SSBP4,SNRPA,ZNF777,SHKBP1,SURF2,NFKBIB,TCF3,GRK6,SERPINH1,CCNE1,SLC2A6,RAVER1,CDKN1C,PNKP,NUMBL,HMGA1,TRIP10,TUBB2A,CKMT1B,CLTB,HRAS,SAC3D1,PLXNA1,C11orf49,SELENOM,TMED9,ZMYND19,PRPF31,PHF19,DHRS13,SERINC2,DBN1,B3GAT3,KCNQ1,C4orf48,REXO4,TSSC4,NUPR1,EEF1A2,PDZK1IP1,SF3A2,MFSD10
ENSG00000171222	SCAND1	0.0303653	0.607188	0.611049	5.67642e-31		Coexpression	M19993	Up-regulated genes in B-CLL (B-cell chronic leukemia) patients expressing high levels of ZAP70 and CD38 [GeneID=7535;952], which are associated with poor survival.	MSigDB C2: CGP Curated Gene Sets (v7.1)	5.246e-08	6.331e-06	38	285	MAN2B1,FZR1,DCAF15,ATF5,ST6GALNAC4,SNRNP70,ATP5F1D,CTSF,MYO9B,STXBP2,TSPO,NMB,H1-10,NUCB1,CDC37,SLC16A3,TIMP1,TLE1,TM7SF2,MAN1B1,CEBPD,TMEM259,HPCAL1,CLPTM1,PGLS,FA2H,TKFC,PRKCSH,DAPK3,ZYX,JUND,HS3ST1,DNM2,ROGDI,RHOT2,RNH1,EIF4EBP1,SF3A2
ENSG00000064961	HMG20B	0.206644	0.000406287	0.60916	9.64452e-31		Coexpression	M6819	Genes up-regulated in dendritic cells: untreated versus inflammatory cytokine cocktail.	MSigDB C7: Immunologic Signatures (v7.1)	6.202e-08	7.399e-06	30	196	AAMP,NMRAL1,MGAT1,AK1,DOLK,METTL26,TBL3,FTH1,CHID1,GIPC1,NCDN,ATG4B,NME4,TAPBP,CBR3,THOP1,HARS1,PLD3,CKB,R3HDM4,KCTD5,PRMT7,MBOAT7,PPP5C,ABHD8,MED16,ECHS1,TRIM28,NAGPA,RBFA
ENSG00000104897	SF3A2	0.134055	0.0226463	0.608806	1.06465e-30		Coexpression	M6973	Genes up-regulated in tolerant microphages: untreated versus LPS.	MSigDB C7: Immunologic Signatures (v7.1)	7.821e-08	9.225e-06	30	198	MGAT1,AGPAT2,HSD3B7,SUGP1,ANTKMT,LZTS2,GAS6,NFIC,AP3D1,MGRN1,UBXN6,PIP5K1C,CDKN2D,SOX18,LONP1,FKBP8,CHST7,SERTAD1,PPDPF,ZNF428,WTIP,CSNK1G2,SAFB2,DAPK3,MOB2,KHK,DMWD,RARG,EVA1B,LTBR
ENSG00000167543	TP53I13	0.231724	6.99384e-05	0.608733	1.08643e-30		Coexpression	M5246	Genes down-regulated in comparison of macrophages exposed to L. major versus macrophages exposed to T. gondii.	MSigDB C7: Immunologic Signatures (v7.1)	8.771e-08	1.011e-05	30	199	MGAT1,SGTA,DNPH1,APRT,RNF126,PIAS4,FUT1,ATP5F1D,SRM,NDUFS6,BMP1,MGRN1,TCF3,SERPINH1,TFAP4,LPAR2,HARS1,PDE4A,HMGA1,HRAS,LSM4,IDH2,NCOR2,IGFBP4,IMPA2,ECI1,UPF1,TRAPPC12,ALG3,SF3A2
ENSG00000179271	GADD45GIP1	0.138606	0.0183997	0.608434	1.18111e-30		Coexpression	M9918	Genes up-regulated in B lymphocytes with MAP3K7 [GeneID=6885] knockout: untreated versus anti IgM for 24h.	MSigDB C7: Immunologic Signatures (v7.1)	8.771e-08	1.011e-05	30	199	ZNF219,ASPHD1,MAN2B1,ACADS,RPL39L,HMG20B,SDHA,RASAL1,STK25,PMPCA,SLC50A1,FASTK,NME4,CFAP410,GPI,NRGN,KPTN,ADGRE5,MAN1B1,TRIP6,HMOX2,LONP1,POLD1,TKFC,SAFB2,CCS,RAC3,RNH1,ENDOG,RPL13
ENSG00000167393	PPP2R3B	-0.0703059	0.233459	0.608354	1.20773e-30		Coexpression	18593933-Table1a	Human Lung_Magda08_21genes	GeneSigDB	9.736e-08	1.074e-05	8	14	MT1F,MT1G,MT1H,MT1M,MT1X,MT2A,SERPINH1,BAG3
ENSG00000227500	SCAMP4	0.0300961	0.610379	0.608118	1.28961e-30		Coexpression	M5157	Genes up-regulated in comparison of macrophages versus macrophages exposed to L.donovani.	MSigDB C7: Immunologic Signatures (v7.1)	9.827e-08	1.074e-05	30	200	FZR1,MPST,CHERP,MRPL28,BTBD2,TBL3,PDXK,SLC7A4,ADAM15,FADD,TSPO,GNA11,TAPBP,NUCB1,GSTP1,CDA,CHMP1A,COX5A,UBE2I,LSM4,UROS,USF2,TMEM186,POLR2L,PAF1,PPM1G,NCOR2,JUP,KCNQ1,EEF2
ENSG00000104973	MED25	-0.00359654	0.951458	0.607921	1.36266e-30		Coexpression	M6453	Genes down-regulated in B lymphocytes: B2 versus B1.	MSigDB C7: Immunologic Signatures (v7.1)	9.827e-08	1.074e-05	30	200	ANKRD13B,MAZ,ACTG1,CD320,RNASEH2C,ALDOA,MPST,SPC24,PWWP2B,SLC19A1,SSNA1,FTH1,SNRPA,CNOT3,GPI,GPX1,CCNE1,GSTM4,CEP89,H2AX,TST,METRN,HRAS,HOMER3,COX8A,DNAJB12,CHCHD10,IMPA2,B3GAT3,COQ4
ENSG00000123064	DDX54	0.21595	0.000216471	0.607885	1.37629e-30		Coexpression	M9084	Genes down-regulated in the bone marrow CD34+ [GeneID=947] cells: CD38- [GeneID=952] versus MME- SELL+ [GeneID=4311;6402].	MSigDB C7: Immunologic Signatures (v7.1)	9.827e-08	1.074e-05	30	200	ADA,MGAT1,ADRA2C,AP2A1,AP2A2,SH3GL1,SSBP4,SNRPA,BAK1,NMU,ATG4B,RAB4B,TSPO,NRTN,TFF1,TIMP1,CLCN1,COPS7B,FBXL15,APBA3,AATK,MRPL41,SPHK2,CHCHD10,FBXO6,PARD6A,NECTIN2,URM1,DNM2,MAP1S
ENSG00000142444	TIMM29	0.0500168	0.396922	0.60774	1.43291e-30		Coexpression	M8521	Genes down-regulated CD8 T cells: mock transduced versus wildtype.	MSigDB C7: Immunologic Signatures (v7.1)	9.827e-08	1.074e-05	30	200	SPNS1,STUB1,TLE5,ISYNA1,RANBP3,SIPA1,NAB2,FXYD5,SURF4,EIF2B4,SH2D2A,CBR1,TLE1,ZNRF1,HBA2,PLD3,STRN4,DTX2,PRKD2,PRKCSH,CTSD,ZYX,BANP,KCNN4,ITM2C,ABHD8,RAC2,ATP13A1,VPS37B,MIDN
ENSG00000142453	CARM1	0.0918861	0.119093	0.6063	2.13662e-30		Coexpression	M2514	Genes down-regulated in ES cells (embryonic stem) heterozygotic for KDM1A [GeneID=23028] loss of function mutant compared to the homozygotic loss of the gene.	MSigDB C2: CGP Curated Gene Sets (v7.1)	1.23e-07	1.33e-05	30	202	MZT2B,HAGHL,KDM4B,CPLX1,TUBGCP2,GNPTG,FASTK,GNA11,NME3,GRK6,GCAT,NAPRT,SDHAF1,METRN,R3HDM4,PIK3R2,PGLS,ZNF579,TMEM186,IRF2BP1,LRFN3,PARD6A,RAC3,KRT7,RARG,ECHS1,ELMO3,LTBP3,BCAM,DCXR
ENSG00000167969	ECI1	0.35056	8.82725e-10	0.606047	2.29185e-30		Coexpression	11906190-Table2a-2	Human Colon_Iizaka02_68genes	GeneSigDB	1.307e-07	1.399e-05	15	58	MRPL23,VRK3,TOMM40,ZNF703,NFKBIB,TTYH3,FIZ1,FA2H,IGFBP4,IMPDH1,CHPF,RAB3A,TRIM28,DCXR,MFSD10
ENSG00000027847	B4GALT7	0.0117309	0.842601	0.605718	2.50966e-30		Coexpression	M9577	Mitochondrial genes	MSigDB C2: CGP Curated Gene Sets (v7.1)	1.638e-07	1.734e-05	50	449	ACADS,BCKDK,FARSA,FDXR,TOMM40,TIMM44,SDHA,MPST,SLC25A4,FPGS,SHB,MRPL28,MBD3,SBNO2,MAST1,MRPS34,DDX28,ATP5F1D,BAK1,BAX,BCAT2,NDUFA8,BCS1L,NDUFS6,NDUFS8,BIK,TSPO,NME4,CFAP410,HTRA2,GPX4,ABCB8,CBARP,TST,CKMT1B,LONP1,COX5A,COX5B,POLRMT,COX8A,IDH2,CYBA,ECI1,SARDH,ATP5IF1,PAM16,ECHS1,SLC25A22,MRPS2,ENDOG
ENSG00000148362	PAXX	0.0127513	0.829111	0.60481	3.22366e-30		Coexpression	M2428	Down-regulated by induction of exogenous BRCA1 in EcR-293 cells	MSigDB C2: CGP Curated Gene Sets (v7.1)	1.704e-07	1.786e-05	24	141	FARSA,ANXA11,AGPAT2,SLC19A1,SMARCA4,SNRNP70,SRM,PMPCA,NME3,AP3D1,CCDC85B,H1-10,CCNE1,CDC37,P2RX4,HCFC1,HRAS,EZR,POLD1,POLRMT,PKN1,RASSF7,TRAP1,ALG3
ENSG00000173638	SLC19A1	0.137912	0.0189985	0.604538	3.47421e-30		Coexpression	M4693	Genes up-regulated in comparison of unstimulated dendritic cells (DC) at 0 h versus DCs stimulated with R848 for 8 h.	MSigDB C7: Immunologic Signatures (v7.1)	2.687e-07	2.789e-05	29	198	RPL39L,CHST13,FDXR,TMEM191A,MPST,SHB,NUDT16L1,HSD3B7,SLC19A1,CHID1,FXYD5,PRRT3,ALG1,CCNE1,P2RY11,AVPI1,ZNF324,UROS,VEGFB,SLC39A3,MFSD12,PHF19,DBP,CARS2,SNRNP25,AMDHD2,EVA1B,SIGIRR,DCXR
ENSG00000071626	DAZAP1	0.0432888	0.46352	0.604515	3.49634e-30		Coexpression	M2113	Genes whose expression in brain significantly and negatively correlated with the duration of all psychiatric disorders studied.	MSigDB C2: CGP Curated Gene Sets (v7.1)	2.918e-07	2.906e-05	24	145	MRPL23,RBM10,RABAC1,SNRPA,NDUFS8,RNPS1,NRGN,NTHL1,GPX1,PLAAT3,CKB,HRAS,SAC3D1,C9orf16,COX8A,ACD,ECI1,HCFC1R1,TRAP1,RNH1,TRAPPC12,ENDOG,DCXR,RPL13
ENSG00000105698	USF2	0.0883308	0.134121	0.603894	4.14722e-30		Coexpression	16207250-TableS2	Human Lung_Ichikawa05_425genes	GeneSigDB	2.924e-07	2.906e-05	30	210	RRAS,MDK,FAAH,TLE5,TOMM40,SHB,BBC3,MVD,SOD3,ATP5F1D,BAX,NFKBIE,NINJ1,UBE2M,TFF1,PLD3,TRIP10,CLTB,LSM4,NR1H2,PLAUR,POLD1,G0S2,PPP5C,PRODH,JUND,DUSP8,RELB,LRP3,SF3A2
ENSG00000102996	MMP15	0.346194	1.46804e-09	0.603848	4.19916e-30		Coexpression	M7906	Genes up-regulated in wildtype bone marrow-derived macrophages: control versus treated with rosiglitazone [PubChem=77999].	MSigDB C7: Immunologic Signatures (v7.1)	2.995e-07	2.906e-05	29	199	SNORD104,MAZ,PRR12,AP2A1,AMFR,MCRIP2,YJU2,PHPT1,ASS1,SNRNP70,BCAT2,C1orf122,CNOT3,CFAP410,CCDC85B,GPX4,TNFRSF1A,CEBPB,SCAF1,METRN,PPDPF,TP53I11,JUP,CTNNBIP1,PPP1R37,KAZALD1,DOK1,ACTR1B,LIPE
ENSG00000198355	PIM3	0.397547	2.21123e-12	0.60366	4.42176e-30		Coexpression	M9019	Genes up-regulated in lymphoid primed multipotent progenitors: wildtype versus LYL1 [GeneID=4066] knockout.	MSigDB C7: Immunologic Signatures (v7.1)	2.995e-07	2.906e-05	29	199	AXIN1,FZR1,RANBP3,PRX,PIAS4,RAB40C,TIMM29,B3GALT4,NAB2,IER5L,SUPT4H1,TOR2A,PIP5K1C,RAB11B,ZNF688,TUBB2A,HRAS,SAC3D1,ZNF574,RMND5B,TMEM186,PPM1G,TBC1D10B,UBALD1,SPHK2,PTBP1,CHPF,VPS37B,THAP4
ENSG00000250479	CHCHD10	0.343254	2.05896e-09	0.603557	4.54806e-30		Coexpression	M7074	Genes down-regulated in NK cells: primary versus stimulated by low dose of IL2 [GeneID=3558].	MSigDB C7: Immunologic Signatures (v7.1)	2.995e-07	2.906e-05	29	199	ABHD17A,NR2F6,B3GNT3,SLC25A4,MRPL28,CHID1,NAB2,BIK,SYP,GPX1,CHADL,CDKN2A,NUP62,WIZ,METRN,TSR3,PLK3,TMEM158,NELFB,BLOC1S3,MRPL41,IRF2BP1,TPRN,KCNN4,CHPF,SNRNP25,REXO4,ELMO3,EGFL7
ENSG00000040608	RTN4R	0.47263	1.72995e-17	0.603388	4.76346e-30		Coexpression	M5809	Genes up-regulated in comparison of untreated macrophages from IRAK4 [GeneID=51135] deficient mice at 4 h versus those treated with LPS (TLR4 agonist) at 4 h.	MSigDB C7: Immunologic Signatures (v7.1)	2.995e-07	2.906e-05	29	199	NR2F6,FAM234A,MELTF,SLC8B1,MMP17,DCAF15,SIPA1,AKT1S1,SLC7A4,PWWP2B,PLPP2,PYCARD,CNDP2,GIPC1,NDUFS6,CFAP410,TTYH3,TFAP2A,TFAP4,FAM89B,SLC9A3R2,UBALD2,MFSD12,CST3,MRPL41,C19orf47,TRIM8,CORO7,NAT14
ENSG00000125503	PPP1R12C	0.0290485	0.622869	0.603108	5.1431e-30		Coexpression	M6211	Genes down-regulated in polymorphonuclear leukocytes (1.5h): control versus infection by A. phagocytophilum.	MSigDB C7: Immunologic Signatures (v7.1)	2.995e-07	2.906e-05	29	199	RPS6KB2,TLE5,TP53I13,KLC3,WDR24,MED29,RNF126,PYCARD,TYSND1,STK11,RNPS1,RAB35,ZBTB45,ABCB8,ZNRF1,HCFC1,NRM,SPATA2L,STRN4,NR1H2,MED27,IMPA2,IMPDH1,ACD,CDT1,ABHD8,DNM2,TRAPPC12,ZNF408
ENSG00000174165	ZDHHC24	0.100949	0.0867004	0.600259	1.11727e-29		Coexpression	M12921	Genes up-regulated in brain from patients with Alzheimer's disease.	MSigDB C2: CGP Curated Gene Sets (v7.1)	3.06e-07	2.94e-05	131	1669	NR2F6,ZNF444,ERF,MAN2B1,VRK3,FSTL3,ACADS,RBM10,MAZ,PAK4,CXXC1,HMG20B,KLF2,CDR2L,FZR1,MGAT1,AK1,TIMM44,CARM1,MPST,ATF5,SGTA,RANBP3,AGPAT2,MACROD1,SIRT6,MBD3,PIAS4,SRRT,GAS2L1,ITPKC,MT1F,MT1H,MT1X,MT2A,SLC19A1,RNASET2,FTH1,ST6GALNAC4,FUT2,SNRNP70,CAPN15,GIPC1,SOX12,EDF1,TPRA1,GAMT,MYO9B,ENTR1,BAD,BCAT2,STK11,ATG4B,PNPLA6,GADD45G,NFIC,TSPO,GMPR,NMB,NME3,GTPBP3,NME4,TAPBP,PDLIM2,CFAP410,CCR10,H1-10,T…
ENSG00000182872	RBM10	0.216286	0.000211499	0.599891	1.2343e-29		Coexpression	M2230	Genes bound by ESR1 [GeneID=2099] and up-regulated by estradiol [PubChem=5757] in MCF-7 cells (breast cancer).	MSigDB C2: CGP Curated Gene Sets (v7.1)	3.247e-07	3.092e-05	30	211	GPRIN1,LRG1,AXIN1,DEGS2,ZNF703,CARD19,SHB,CXXC5,RPUSD1,SH2B2,KDM4B,SRM,SUSD3,FGFRL1,IER5L,SIN3B,SH2D2A,NCS1,UNC119,MFSD2A,PHLDA2,PITX1,TMPRSS3,OSGIN1,SLC2A8,NCOR2,IGFBP4,ADAMTSL5,KHK,COLGALT1
ENSG00000122140	MRPS2	0.231728	6.99204e-05	0.5988	1.65728e-29		Coexpression	M7790	Genes down-regulated in neutrophils: untreated versus LPS.	MSigDB C7: Immunologic Signatures (v7.1)	3.337e-07	3.12e-05	29	200	MRPL23,SNORD104,NUDT14,TRMT1,RAB40C,SNAI1,CCDC107,ALKBH2,THOP1,GCAT,MPND,TRIP6,CKB,METRN,PGLS,LSM4,HSPB1,DNAJC4,FAM131B,CHCHD10,IMPA2,FBXL12,TMEM160,HCFC1R1,PCBP4,PAM16,ZNF593,VPS37B,EPHA2
ENSG00000161999	JMJD8	0.373228	5.53454e-11	0.598656	1.72317e-29		Coexpression	M8484	Genes up-regulated in B16 melanoma (day 3): untreated versus mock treatment during adoptive transfer therapy.	MSigDB C7: Immunologic Signatures (v7.1)	3.337e-07	3.12e-05	29	200	C19orf44,AGPAT2,SH2B2,SSBP4,ZNF777,AUP1,TICAM1,SUSD3,GNPTG,SSTR5,PDF,NFKBIB,C1orf122,NCS1,PLAAT3,HMOX2,UBE2I,DDA1,CLPTM1,EEFSEC,TP53I11,SMIM1,UBALD1,IRF3,PTBP1,MOB2,JUP,NECTIN4,PNPLA2
ENSG00000105705	SUGP1	0.0996685	0.0907918	0.598019	2.04528e-29		Coexpression	M16381	Cluster 1: genes up-regulated in B493-6 cells (B lymphocytes) upon serum stimulation but not by affected by MYC [GeneID=4609].	MSigDB C2: CGP Curated Gene Sets (v7.1)	3.492e-07	3.236e-05	22	126	NR2F6,ERCC2,ADA,ZBTB7A,ALDH3B2,SIPA1,YJU2,KDM4B,MYO9B,STXBP2,NME3,TAPBP,CNOT3,PIGQ,TYK2,CSNK1G2,CYBA,KMT2B,JUND,PTPRS,OCEL1,ARPC4
ENSG00000181029	TRAPPC5	0.131171	0.0257554	0.596556	3.02748e-29		Coexpression	18504433-SuppTable1	Human Liver_Liao08_600genes	GeneSigDB	3.682e-07	3.382e-05	56	542	RBM10,WDR54,RRAS,VSIG10L,ALDOA,DEAF1,NUDT14,FOXO6,HKDC1,DGKZ,ZDHHC24,PWWP2B,PHPT1,CHTF18,HES4,SMPD2,SSBP4,SNRPA,ZNF777,SHKBP1,SURF2,NFKBIB,TCF3,GRK6,SERPINH1,CCNE1,SLC2A6,RAVER1,CDKN1C,PNKP,NUMBL,HMGA1,TRIP10,TUBB2A,CLTB,HRAS,SAC3D1,PLXNA1,COX5B,TMED9,ZMYND19,PRPF31,PHF19,DHRS13,SERINC2,DBN1,B3GAT3,KCNQ1,CKMT1A,REXO4,TSSC4,NUPR1,EEF1A2,PDZK1IP1,SF3A2,MFSD10
ENSG00000188486	H2AX	0.0506389	0.391068	0.596554	3.02963e-29		Coexpression	M16789	Cluster 3: genes strongly up-regulated in B493-6 cells (B lymphocytes) by a combination of MYC [GeneID=4609] and serum but not by each of them alone.	MSigDB C2: CGP Curated Gene Sets (v7.1)	3.742e-07	3.407e-05	11	33	FARSA,TOMM40,SGTA,FPGS,RNF126,SNRPA,DDX28,SRM,NME4,CCDC85B,NCLN
ENSG00000119559	C19orf25	0.081972	0.164582	0.596052	3.46408e-29		Coexpression	M2706	Genes up-regulated in primary epithelial breast cancer cell culture over-expressing E2F3 [Gene ID=1871] gene.	MSigDB C6: Oncogenic Signatures (v7.1)	3.776e-07	3.408e-05	28	190	TP53I13,MMP15,ZNF703,SAMD1,SIX5,MSRB1,C11orf96,SYN1,NPAS1,TMEM121,CCNE1,ZDHHC12,SYNGR3,HBA2,CDKN1C,MNX1,SAC3D1,CHST7,TMEM158,TLCD1,RTN4R,DHRS13,SMCO4,PDXP,SNRNP25,ZDHHC14,EEF1A2,KLF16
ENSG00000154832	CXXC1	0.412573	2.63971e-13	0.595591	3.91745e-29		Coexpression	M7394	Genes down-regulated in T reg cells: wildtype versus FOXO1 and FOXO3 [GeneID=2308;2309].	MSigDB C7: Immunologic Signatures (v7.1)	4.214e-07	3.771e-05	28	191	FARSA,DOLK,CHID1,LZTS2,B3GALT4,ENTR1,LHPP,SURF2,C9orf24,ZNHIT2,CCDC102A,TCEA2,ALKBH2,CBR3,POMGNT2,TM7SF2,PPAN,C11orf49,EEFSEC,MBOAT7,FAM50B,TMEM161A,ZNF511,OCEL1,REXO4,MAP1S,COQ4,ENDOG
ENSG00000165915	SLC39A13	0.0529776	0.369534	0.595428	4.09183e-29		Coexpression	M18491	Genes up-regulated by ESRRA [GeneID=2101] only.	MSigDB C2: CGP Curated Gene Sets (v7.1)	4.386e-07	3.891e-05	44	385	UBAC1,FDXR,AK1,SDHA,SLC25A4,GAS2L1,MARCHF3,RNASET2,ST6GALNAC4,PPP2R2D,GAS6,OR7E14P,NDUFA8,NDUFV1,NDUFS8,GPI,RAB35,NUCB1,GSTM1,GSTM4,ABCB9,SLC16A3,SLC2A6,SYNGR3,TMC6,HMOX2,PFKP,CKB,CKMT1B,COX5A,COX5B,FA2H,ZNF576,FBXL15,NDRG4,IMPA2,ECI1,FAM50B,TMEM132A,KCNN4,PCYT2,THAP4,NAGPA,ENDOG
ENSG00000130522	JUND	0.0440993	0.455183	0.595302	4.23063e-29		Coexpression	17192395-TableS2c	Human StemCell_Macaulay07_298genes	GeneSigDB	4.955e-07	4.359e-05	35	274	CD320,PLEKHH3,TNFRSF12A,UBAC1,ALDH3B1,SLC66A2,SLC25A4,PDXK,HSD3B7,SLC19A1,MARCHF3,NAB2,SLC38A5,BSG,TCF3,CCNE1,AIFM2,SLC2A6,CD70,AVPI1,HAGH,HBA2,PDE4A,CEBPB,TST,PIK3R2,EZR,IGFBP4,FBXO6,ATP5IF1,ZDHHC14,RNH1,MRPS2,MED25,EMP2
ENSG00000167491	GATAD2A	0.122987	0.0366489	0.594484	5.25899e-29		Coexpression	M2417	Genes with promoters bound by both PPARG and RXRA [GeneID=5468, 6256] at 8 day time point of adipocyte differentiation of 3T3-L1 cells (preadipocyte).	MSigDB C2: CGP Curated Gene Sets (v7.1)	5.094e-07	4.443e-05	78	862	RAB19,ZNF219,ACADS,RGS19,RRAS,PAOX,TUBB4B,TP53I13,TOMM40,MPST,TRAF7,AGPAT2,TMEM134,SLC48A1,AKT1S1,PRX,PHPT1,RNASET2,FTH1,LZTS2,FADD,BCAT2,GFER,NDUFS6,NDUFS8,REEP6,BSG,MLST8,GTPBP3,HDGFL2,CCDC85B,PEX11G,UBXN6,IL17RC,GSK3A,EIF1AY,PLAAT3,AIFM2,ABCB9,TLE1,ABCB8,H2AX,CD151,HCFC1,TRAF2,TRAPPC5,PFKL,TST,SLC39A13,SCAF1,TMEM259,PPDPF,BCAR1,NR1D1,THOC6,PIM3,CSNK1G2,CST3,PRKCSH,B3GNT4,KMT2B,IMPDH1,FBXL12,UC…
ENSG00000105618	PRPF31	0.0858492	0.145448	0.594455	5.30005e-29		Coexpression	M4993	Genes up-regulated in comparison of monocytes from LAIV influenza vaccinee pre-vaccination versus those at day 7 post-vaccination	MSigDB C7: Immunologic Signatures (v7.1)	5.828e-07	5.041e-05	28	194	CD320,RRAS,SLC8B1,DDX41,ITPKC,SOD3,SRM,RAB4B,NFKBIE,MYDGF,SYN1,TAPBP,FBXO46,TFAP4,GSK3A,CDC42EP1,P2RY11,PKP3,CD151,CLDN14,CEBPB,UPP1,ATG9A,NRBP1,LMF1,APBA3,RARG,ZNF408
ENSG00000141965	FEM1A	0.279628	1.36695e-06	0.594272	5.56335e-29		Coexpression	M2094	Genes with promoters occupied by PML-RARA fusion [GeneID=5371,5914] protein in acute promyelocytic leukemia(APL) cells NB4 and two APL primary blasts, based on Chip-seq data.	MSigDB C2: CGP Curated Gene Sets (v7.1)	5.912e-07	5.071e-05	49	455	STING1,KLF2,AK1,TOMM40,MPG,ANXA11,CXXC5,YJU2,DOT1L,TPRA1,MYO9B,SUSD3,BCL3,TUBGCP2,STXBP2,NINJ1,AZIN2,GRK6,CRTC1,FBXO46,KPTN,ARHGAP45,RAVER1,FAM89B,HMGA1,TYK2,HPCAL1,PGLS,UPP1,FAAP20,RAB3D,NCOR2,CTSD,SH3BGRL3,RAB11FIP3,DNAJB12,TRNP1,SPHK2,KRI1,JUND,BANP,NECTIN4,RAC2,DNM2,MIDN,ELAVL1,LTBP3,RNF122,ELL
ENSG00000205138	SDHAF1	0.0616079	0.296584	0.594122	5.78913e-29		Coexpression	M9433	Mitochondrial genes; based on literature and sequence annotation resources and converted to Affymetrix HG-U133A probe sets.	MSigDB C2: CGP Curated Gene Sets (v7.1)	6.557e-07	5.579e-05	47	430	ACADS,BCKDK,FARSA,FDXR,TOMM40,TIMM44,SDHA,MPST,SLC25A4,FPGS,MBD3,SBNO2,MAST1,MRPS34,ATP5F1D,BAD,BAK1,BAX,BCAT2,NDUFA8,BCS1L,NDUFS6,NDUFS8,TSPO,NME4,GPX4,GCAT,ABCB8,CBARP,TST,CKMT1B,LONP1,COX5A,UROS,GAL3ST1,COX5B,POLRMT,COX8A,IDH2,CYBA,ECI1,SARDH,ATP5IF1,ECHS1,TRAP1,MRPS2,ENDOG
ENSG00000186111	PIP5K1C	0.217982	0.000187978	0.593669	6.52802e-29		Coexpression	M2317	Genes up-regulated in DO11.10 cells (hybridoma) by expression of transciptionally activating form of HDAC7 [GeneID=51564] and down-regulated by its transcriptionally repressing form.	MSigDB C2: CGP Curated Gene Sets (v7.1)	6.612e-07	5.579e-05	27	184	CTU2,MAZ,HMG20B,FARSA,TOMM40,RASAL1,DGKZ,PIAS4,MARCHF3,SHKBP1,AP1M1,LMAN2,NRGN,UBXN6,TESK1,ABCB9,PKP3,U2AF2,SLC35A4,CLPTM1,MIER2,PPP5C,ANKRD9,DAPK3,ABHD8,MRPS2,RBFA
ENSG00000125505	MBOAT7	0.26226	6.22997e-06	0.593284	7.22849e-29		Coexpression	11522623-Table1	Human Colon_Lin01_84genes	GeneSigDB	7.163e-07	5.996e-05	16	74	RPL39L,HMG20B,ADRA2C,TLE5,FLOT2,SNRNP70,GIPC1,TPRA1,HNRNPA0,CALM3,PKP3,PRKCSH,TELO2,DOK1,KRT7,ALG3
ENSG00000149091	DGKZ	0.0886887	0.132545	0.592787	8.24259e-29		Coexpression	M3244	Genes down-regulated in comparison of naive B cells versus plasma cells.	MSigDB C7: Immunologic Signatures (v7.1)	7.997e-07	6.64e-05	28	197	CD320,ADA,MGAT1,FBP1,MMP15,TIMM44,SLC19A1,BAK1,SMPDL3B,GADD45G,PMPCA,RNF208,CCR10,PKMYT1,GSTM1,GSTP1,TMEM177,CDKN1C,PDE4A,CBARP,DHRS1,GTF3C5,TOLLIP,G0S2,IMPDH1,IRF2BP1,CDT1,RFX1
ENSG00000163704	PRRT3	0.152508	0.00941502	0.592128	9.80533e-29		Coexpression	19235837-TableS2b	Human Pancreas_Cavard09_233genes	GeneSigDB	9.148e-07	7.535e-05	27	187	ZNF444,TNFRSF12A,DGKZ,MT1E,MT1G,MT1H,MT1X,MT2A,SLPI,AKR7A3,SOD3,NUDT8,GFER,GRIN2D,CDC42EP1,TMED3,CD151,CLU,RHOD,KLC2,PRODH,IMPA2,KRT7,RNPEPL1,CITED4,RNH1,EIF4EBP1
ENSG00000160256	FAM207A	0.278823	1.46997e-06	0.592013	1.01079e-28		Coexpression	M5277	Genes down-regulated in comparison of type 2 myeloid (T2M) cells treated with IL25 [GeneID=64806] versus neutrophils treated with IL25 [GeneID=64806].	MSigDB C7: Immunologic Signatures (v7.1)	9.834e-07	7.852e-05	28	199	TNFRSF12A,MGMT,TOMM40,SDC1,CARM1,SH2B2,SLC5A2,AUP1,TYSND1,NDUFB10,NDUFS6,PMPCA,RAVER1,FAM89B,PFKP,LONP1,KCTD5,NLE1,GMPPA,UBALD2,PPM1G,PPP5C,C19orf47,PSMB7,UNC93B1,CCS,RAD23A,TAPBPL
ENSG00000167113	COQ4	0.312312	5.87583e-08	0.591391	1.19039e-28		Coexpression	M5693	Genes down-regulated in comparsion of ActTregTGF versus ActCD4TGF (see Fig. 1 in the paper for details).	MSigDB C7: Immunologic Signatures (v7.1)	9.834e-07	7.852e-05	28	199	RRAD,SH3GL1,CHID1,MVD,FAM98C,NAPA,FASTK,SURF4,UBXN6,TM7SF2,MPND,PLD3,HPCAL1,SERTAD1,ZNF787,RHOD,ZNF526,PRKCSH,CTSD,ACD,DAPK3,PARD6A,KCNN4,PCYT2,KHK,LDLR,SIGIRR,INKA1
ENSG00000131669	NINJ1	-0.00491433	0.933707	0.591097	1.28572e-28		Coexpression	M7520	Genes up-regulated in untreated double positive thymocytes: wildtype versus ELK1 [GeneID=2002] knockout.	MSigDB C7: Immunologic Signatures (v7.1)	9.834e-07	7.852e-05	28	199	AAMP,SPNS2,MMP17,AMH,MACROD1,YBX3,HSD3B7,C15orf61,SIX5,ST6GALNAC4,CTSF,TPRA1,FADD,UNC13D,MESP1,LMAN2,TCEA2,GPX1,ZBTB45,ORAI3,R3HDM4,VEGFB,LMF1,PSPN,ZNF205,DRD4,VPS37B,NPRL3
ENSG00000103253	HAGHL	0.24812	1.98414e-05	0.590942	1.33923e-28		Coexpression	M8538	Genes up-regulated in KLRB1 high [GeneID=3820] T cells: CD8A [GeneID=925] versus CD8A CD8B [GeneID=925;926].	MSigDB C7: Immunologic Signatures (v7.1)	9.834e-07	7.852e-05	28	199	DEGS2,FEM1A,ATF5,PDXK,SMPD2,B3GALT4,BCL3,HCN2,CIC,GNA11,C8G,NPAS1,CYP2S1,PITX1,STRN4,NR1H2,MED27,PRKD2,XRCC1,MRPL41,DAPK3,IRF3,ZNF213,KRT7,ATP13A1,EFNA2,COQ4,SF3A2
ENSG00000167617	CDC42EP5	0.293103	3.91569e-07	0.590817	1.38381e-28		Coexpression	18593951-TableS3	Human Ovarian_Bonome08_572genes	GeneSigDB	9.998e-07	7.922e-05	52	504	ZNF444,GMIP,PAOX,FZR1,FARSA,DCAF15,AMH,RANBP3,TRMT1,SIPA1,RRP1,SRRT,GAS2L1,SUGP1,MYO9B,ADAM15,TICAM1,BCAT2,STXBP2,SMPDL3B,GRK6,PKP3,LPAR2,CLCF1,CDKN2D,PDE4A,PPAN,PACSIN3,U2AF2,NUP62,HMGA1,LRFN4,WIZ,COX5A,PIK3R2,FKBP8,EPN1,HOMER3,POLD1,TNPO2,IGFBP4,KRI1,CC2D1A,TELO2,PTPRS,KCNQ1,REXO4,RARG,UPF1,COLGALT1,MYH14,ELL
ENSG00000140990	NDUFB10	0.257006	9.65676e-06	0.590378	1.55233e-28		Coexpression	18698033-tableS1-ESR1	Human Breast_Desmedt08_469genes_ESR1_Module	GeneSigDB	1.012e-06	7.96e-05	48	450	STUB1,B3GNT3,FZD9,FBP1,MGMT,FDXR,PLA2G10,MPG,DCPS,CITED1,YBX3,ZNF446,AKR7A3,SOX12,CTSF,SRM,NUBP1,NMU,RAB4B,TSPO,ASTN2,NMB,GPRC5A,TFF1,TFF3,PIGQ,CIAO3,EPS15L1,SERPINB6,HSPB1,POLR2L,IDH2,IMPA2,ECI1,RPP25,JUP,MALL,SSH3,QDPR,SNRNP25,OCEL1,ROGDI,KRT86,RELB,EEF1A2,EMP2,DCXR,EPHX3
ENSG00000130299	GTPBP3	0.0628722	0.286763	0.588816	2.33385e-28		Coexpression	M6639	Genes down-regulated in bone marrow-derived macrophages at 45 min stimulation by LPS: wildtype versus IL6 [GeneID=3469] knockout.	MSigDB C7: Immunologic Signatures (v7.1)	1.089e-06	8.312e-05	28	200	ZNF219,SPNS2,MGMT,PSMG4,FLYWCH2,ANXA11,RNF126,DOT1L,CYB5R2,FAM98C,ADAM15,NCDN,BSG,CA7,H1-10,ALKBH2,NUCB1,NCS1,TRIP6,PLAUR,PSMB10,ZYX,JUND,KCNQ1,B3GALT6,RFX1,NAGPA,SF3A2
ENSG00000143537	ADAM15	0.26607	4.50665e-06	0.588648	2.43812e-28		Coexpression	M4197	Genes down-regulated in comparison of untreated CD4 [GeneID=920] T cells at 0 h versus the cells treated with IL4 [GeneID=3565] and anti-IL12 at 24 h.	MSigDB C7: Immunologic Signatures (v7.1)	1.089e-06	8.312e-05	28	200	MRPL23,TUBB3,DCPS,TEDC2,DNPH1,PHPT1,SLC19A1,PRELID1,FADD,NUBP1,SH2D2A,DNAJA3,GSTP1,SDF2L1,NLE1,LSM4,ZNF787,PAF1,SMKR1,IMPA2,PHF19,TPRN,PSMB10,ECI1,RPP25,QDPR,SNRNP25,ZC3HAV1L
ENSG00000131408	NR1H2	0.179188	0.00222977	0.58765	3.15976e-28		Coexpression	M9499	Genes up-regulated in CD8 T cells: naÔve versus effectors at day 15 after acute infection with LCMV-Armstrong.	MSigDB C7: Immunologic Signatures (v7.1)	1.089e-06	8.312e-05	28	200	ACADS,RBM10,ACTG1,STING1,DHX37,NUDT16L1,HSD3B7,YJU2,ATP5F1D,NDUFA8,C1orf122,DPP9,ZSCAN22,TRIP10,GMPPA,LMF1,TNPO2,DECR2,TPRN,C19orf47,ZNF213,PTBP1,RAD23A,XKR8,RASSF7,MED25,ENDOG,SF3A2
ENSG00000076944	STXBP2	0.0853517	0.147804	0.587447	3.33024e-28		Coexpression	M7209	Genes down-regulated inmouse embryonic fibroblasts (MEF): control versus LPS and heat shock.	MSigDB C7: Immunologic Signatures (v7.1)	1.089e-06	8.312e-05	28	200	RPLP1,ZFPM1,CTU1,DEAF1,MACROD1,APRT,PHPT1,NAB2,NDUFV3,SIN3B,PIP5K1C,CBR1,PIGQ,CYP2S1,HMOX2,DDA1,CLTB,G0S2,PPM1G,ZNF526,IGFBP4,SH3BGRL3,UCK1,TMEM160,GRWD1,CITED4,COQ4,ARMC5
ENSG00000213445	SIPA1	0.172449	0.00327159	0.587301	3.45931e-28		Coexpression	M6732	Genes up-regulated in B lymphocytes versus CD4 [GeneID=920] T cells.	MSigDB C7: Immunologic Signatures (v7.1)	1.131e-06	8.566e-05	27	189	STING1,SLC66A2,ANXA11,PTOV1,UNC13D,GPRC5C,SHKBP1,H2AX,DTX2,C9orf16,NRBP1,FAAP20,RBM42,FBXL15,PPM1G,NCOR2,PPP5C,UBALD1,CHCHD10,JUND,C4orf48,PAM16,TSSC4,SIGIRR,LRP3,LTBP3,RNF122
ENSG00000183258	DDX41	0.134045	0.0226562	0.585797	5.10164e-28		Coexpression	M1756	Genes down-regulated after double Cre-lox knockout of both APC and MYC [GeneID=324;4609] in small intestine.	MSigDB C2: CGP Curated Gene Sets (v7.1)	1.318e-06	9.913e-05	31	237	ZNF444,ANKRD39,CXXC1,TNFRSF12A,SDC1,NTMT1,CITED1,AKT1S1,PIAS4,ASCL2,SCAMP4,WDR4,LHPP,NFIC,NFKBIL1,GTPBP3,CFAP410,ALKBH2,KPTN,THOP1,ABCB8,TUBB2A,PLK3,ZMYND19,ZNF213,TELO2,PTPRS,RAD23A,COLGALT1,NUBP2,FADS3
ENSG00000140854	KATNB1	-0.00918766	0.876414	0.58531	5.78258e-28		Coexpression	M15844	Genes exclusively up-regulated in fibroblasts expressing the TTD mutant form of ERCC3 [GeneID=2071], after UVC irradiation.	MSigDB C2: CGP Curated Gene Sets (v7.1)	1.33e-06	9.935e-05	14	60	AAMP,ERCC2,MDK,TLE5,STK25,MRPL28,MVD,BAD,BAK1,BSG,CALR,PLD3,FBXL14,ARPC4
ENSG00000122390	NAA60	0.135642	0.0210776	0.585091	6.1172e-28		Coexpression	16288205-GeneTable3	Human Breast_Charafe-Jauffret06_1309genes	GeneSigDB	1.355e-06	0.0001004	78	884	EPHB3,NR2F6,VRK3,ACTG1,LMTK3,FAAH,FBP1,MGMT,CRB3,DEGS2,ALDH3B2,TMEM191A,CAMSAP3,TMEM134,MCRIP2,LSR,MAP7D1,PWWP2B,RAB40C,FUT1,FZD2,ARRDC1,FXYD5,BIK,SMPDL3B,PGAP2,NME3,TFF1,TFF3,TMED3,GSTP1,TIMP1,PKP3,ENTPD2,TM7SF2,ADGRE5,CDH3,PDE4A,CBLC,PFKP,SPATA2L,JMJD8,UPP1,PRKD2,RMND5B,PPDPF,FA2H,TMEM158,G0S2,ZG16B,PAQR4,RAB3D,IDH2,ZNF74,MRPL41,PRODH,TRNP1,TRPM4,BSPRY,DHRS13,SERINC2,DBP,JUP,SSH3,NECTIN4,ITM2C,…
ENSG00000104825	NFKBIB	0.045293	0.443059	0.584073	7.94283e-28		Coexpression	16293578-SuppTable2	Human StemCell_Cai06_1370genes	GeneSigDB	1.371e-06	0.0001009	98	1190	FSTL3,ASIC1,MRM1,APC2,RRAS,HSD11B1L,MDK,FAAH,CHST13,AK1,MAD2L2,SCARA3,RASAL1,SLC66A2,ISYNA1,RANBP3,RHOC,MT1F,MT1G,MT1H,MAP7D1,MT1X,PLPP2,CCDC74A,ASS1,SLPI,HES4,FUT1,SSBP4,FZD2,SOD3,TRADD,WDR4,GAMT,TICAM1,GPRC5C,TYSND1,NMU,BMP1,RNPS1,TSPO,CDC42EP5,CCDC102A,NTHL1,SH2D2A,TENT5B,SIL1,ZNF503,TMEM177,PLAAT3,SLC16A3,TIMP1,ORAI3,CD151,CDA,ARHGAP45,CDKN1C,CLDN14,CEBPD,FAM89B,CYP2S1,PLD3,CKMT1B,SERPINB6,ME…
ENSG00000103245	CIAO3	0.207058	0.000395304	0.583907	8.28745e-28		Coexpression	12907009-SuppTable	Human Breast_Chang03_92genes	GeneSigDB	1.47e-06	0.0001074	17	87	FARSA,TLE5,RABAC1,BAX,STXBP2,PGAP2,UBE2S,GPX4,UBE2M,TFAP4,PCBP1,CLPTM1,CLTB,FBXL14,PPP2R1A,SAFB2,CYBA
ENSG00000176101	SSNA1	0.11534	0.0501341	0.583674	8.79621e-28		Coexpression	M5792	Genes with increased copy number that correlates with increased expression across six different lung adenocarcinoma cell lines.	MSigDB C2: CGP Curated Gene Sets (v7.1)	1.598e-06	0.0001159	26	181	MDK,ALDOA,SDHA,APRT,PLPP2,KDELR1,SYN1,NME4,GPI,CALR,TFF1,TFF3,TIMP1,PHLDA2,PFKP,UBE2I,HSPB1,DPP7,IDH2,JUP,MALL,KRT7,EEF1A2,TRIM28,ENO1,RPL13
ENSG00000197982	C1orf122	0.169969	0.0037547	0.583642	8.86985e-28		Coexpression	M6865	Genes down-regulated during B lymphocyte differentiation: pre-B I versus large pre-B II.	MSigDB C7: Immunologic Signatures (v7.1)	1.628e-06	0.0001174	25	170	NR2F6,B3GNT8,MGMT,C19orf44,AGPAT2,MCRIP2,CCDC61,PWWP2B,AACS,GTPBP3,C9orf116,LPAR2,RHOV,SAC3D1,PLK3,OSGIN1,BAG3,MIB2,BLOC1S3,PPP1R12C,UCK1,DUS3L,ABHD8,EEF1A2,FAHD1
ENSG00000103260	METRN	0.368655	9.84851e-11	0.58291	1.06936e-27		Coexpression	M9975	Genes up-regulated during primary acute viral infection in ITGAM+ [GeneID=3684] dendritic cells: wildtype versus IFNAR1 [GeneID=3454] knockout.	MSigDB C7: Immunologic Signatures (v7.1)	1.71e-06	0.0001224	27	193	STING1,PRR12,ZBTB7A,AMH,DOLK,CCDC61,PACS1,YJU2,CAPN15,GIPC1,CIC,SURF2,YDJC,NTHL1,DUSP14,ZNF503,DPP9,HCFC1,CACTIN,WIZ,EZR,LMF1,TNPO2,FBXL14,RIN1,KRI1,ZNF628
ENSG00000174791	RIN1	0.518082	2.99756e-21	0.582561	1.16877e-27		Coexpression	M5640	Genes down-regulated in comparison of peripheral blood mononuclear cells (PBMC) from healthy donors versus PBMC from patients with acute influenza infection.	MSigDB C7: Immunologic Signatures (v7.1)	1.827e-06	0.0001299	24	160	ABCD1,ALDOA,DCAF15,SBNO2,ZDHHC24,SCAMP4,NAPA,STXBP2,NFIC,KDELR1,CALM3,CALR,NUCB1,RAB11B,PLD3,R3HDM4,STRN4,FKBP8,PPDPF,PAQR4,TBC1D10B,CTSD,SH3BGRL3,ZYX
ENSG00000152475	ZNF837	0.307896	9.19864e-08	0.58254	1.17494e-27		Coexpression	11004666-Table1	Human Breast_Rinehart-Kim00_21genes_MCF7cells	GeneSigDB	1.951e-06	0.0001377	8	19	BSG,NINJ1,NME4,TIMP1,CDKN2A,TRIP6,RHOD,KRT7
ENSG00000241360	PDXP	0.362211	2.18499e-10	0.580288	2.08087e-27		Coexpression	M843	Genes regulated by ESRRA [GeneID=2101] in MCF-7 cells (breast cancer).	MSigDB C2: CGP Curated Gene Sets (v7.1)	2.027e-06	0.0001413	53	530	RGS19,ADRA2C,UBAC1,FDXR,AK1,SDHA,DCAF15,SLC25A4,GAS2L1,BRD3OS,MARCHF3,RNASET2,ST6GALNAC4,FZD2,PPP2R2D,GAS6,OR7E14P,NDUFA8,NDUFV1,NDUFS8,GPI,RAB35,NUCB1,GSTM1,GSTM4,ABCB9,SLC16A3,SLC2A6,SYNGR3,TMC6,HMOX2,PFKP,CKB,CKMT1B,COX5A,PRKD2,COX5B,FA2H,ZNF576,FBXL15,CSNK1G2,NDRG4,IMPA2,ECI1,DCTD,FAM50B,TMEM132A,TRIM8,KCNN4,PCYT2,THAP4,NAGPA,ENDOG
ENSG00000103174	NAGPA	0.280857	1.22294e-06	0.580248	2.10191e-27		Coexpression	M15774	Genes whose promoters are bound by MYC [GeneID=4609], according to MYC Target Gene Database.	MSigDB C2: CGP Curated Gene Sets (v7.1)	2.029e-06	0.0001413	89	1061	ERF,STUB1,ACTG1,SCAND1,GMIP,RRAS,CXXC1,MELTF,UBAC1,MMP15,DDX41,FLOT2,CHERP,RANBP3,FPGS,YBX3,PTOV1,LSR,MT2A,SLC19A1,ASCL2,PYCARD,RNASET2,CNDP2,ST6GALNAC4,FUT1,SNRPA,BBC3,SOD1,SOX12,POLR3K,CTSF,WDR4,SRM,BAX,NUBP1,BCL3,DPM2,NDUFS6,RNPS1,BSG,NFKBIB,NFKBIL1,CALR,NTHL1,KCNH4,GSTP1,H2AX,ADGRE5,HARS1,HBA2,MNX1,NUP62,HMGA1,GTF3C5,TYK2,SLC9A3R2,TSEN34,SDF2L1,SERTAD1,VGF,APBA3,NR1D1,SLC2A4RG,PRKCSH,MAP2K7,P…
ENSG00000130545	CRB3	0.306738	1.03339e-07	0.579402	2.60243e-27		Coexpression	M2121	Genes correlated with classical type of glioblastoma multiforme tumors.	MSigDB C2: CGP Curated Gene Sets (v7.1)	2.046e-06	0.0001416	24	161	NR2F6,ERCC2,HMG20B,AKT2,DOCK6,BTBD2,ZNF446,SCAMP4,ADGRE5,CD151,TRIP6,R3HDM4,PRKD2,RBM42,APBA3,RIN1,PRPF31,LRFN3,IRF3,CC2D1A,JUND,TMEM161A,SSH3,DMWD
ENSG00000105699	LSR	0.0432923	0.463483	0.578438	3.3162e-27		Coexpression	11108479-SuppTable2	Human Leukemia_Ben-Dor00_143genes	GeneSigDB	2.092e-06	0.0001438	21	129	MAN2B1,ADA,MGMT,SMARCA4,STXBP2,NME3,NME4,TCF3,CD81,CEBPD,PLD3,CLU,UPP1,EZR,MBOAT7,CST3,CTSD,DBN1,ZYX,CFD,MFSD10
ENSG00000175213	ZNF408	0.192678	0.000993945	0.577931	3.76636e-27		Coexpression	M17434	Genes up-regulated by forced expression of APC [GeneID=324] in the APC-deficient SW480 cell line (colon cancer).	MSigDB C2: CGP Curated Gene Sets (v7.1)	2.163e-06	0.0001477	15	71	RPL39L,HMG20B,ADRA2C,TLE5,FLOT2,SH2B2,GIPC1,TPRA1,HNRNPA0,PKP3,PRKCSH,TELO2,DOK1,KRT7,ALG3
ENSG00000165724	ZMYND19	0.120919	0.0399511	0.575348	7.17872e-27		Coexpression	M5524	Genes up-regulated in comparison of neutrophils versus basophils.	MSigDB C7: Immunologic Signatures (v7.1)	2.311e-06	0.0001568	27	196	ERF,RPS6KB2,CCNP,GMIP,CD320,KLF2,CDC42EP2,AGPAT2,YBX3,PPFIA3,ZNF446,FTH1,RAB4B,C1orf216,CDA,KCTD5,PGLS,NR1H2,TMEM158,PPP2R1A,CYBA,IMPA2,IMPDH1,NECTIN2,XKR8,RELB,FOSL1
ENSG00000132394	EEFSEC	0.0417099	0.479999	0.574509	8.83896e-27		Coexpression	M17856	The 'MLL signature 1': genes up-regulated in pediatric AML (acute myeloid leukemia) with rearranged MLL [GeneID=4297] compared to all AML cases with the intact gene.	MSigDB C2: CGP Curated Gene Sets (v7.1)	2.344e-06	0.000158	42	383	EPHB3,ABHD17A,SLC8B1,DCPS,SIPA1,DNPH1,PYCARD,AKR7A3,FZD2,FADD,NUBP1,RAB4B,LMAN2,UNC119,SLC16A3,ARHGAP45,NUP62,PLD3,LRFN4,CLTB,TOLLIP,SAC3D1,HOMER3,RMND5B,PAQR4,COX8A,SAFB2,CYBA,KRI1,SMCO4,RAC2,DNM2,SNRNP25,RHOT2,UPF1,COLGALT1,RASSF7,ARPC4,ELMO3,NAGPA,MFSD13A,ENO1
ENSG00000178531	CTXN1	0.321896	2.16552e-08	0.574212	9.51315e-27		Coexpression	M9016	Genes down-regulated in polysomal and total RNA samples from SW480 cells (primary colorectal carcinoma, CRC) compared to the SW620 cells (lymph node metastasis from the same individual).	MSigDB C2: CGP Curated Gene Sets (v7.1)	2.499e-06	0.0001669	22	141	RRAS,F12,ATF5,RABAC1,SLC48A1,MT1E,SOD1,BCAT2,CNOT3,GPI,GRK6,UBE2M,TRIP6,TUBB2A,CKB,CLU,CLPTM1,TSEN34,HSPB1,RBM42,SLC2A4RG,MALL
ENSG00000167775	CD320	0.260968	6.94508e-06	0.573749	1.06692e-26		Coexpression	M2295	Genes down-regulated in I/11 erythroblast cells upon expression of an activated form of FOXO3 [GeneID=2309].	MSigDB C2: CGP Curated Gene Sets (v7.1)	2.509e-06	0.0001669	25	174	GPRIN1,RNASEH2C,DEAF1,ALKBH7,ZDHHC16,ZNF524,APRT,RDH16,SLC19A1,SLPI,SNRPA,CAPN15,WDR4,NDUFB10,GFER,ZNF358,ZNF653,COX8A,QPCTL,FBXO2,CFD,PCYT2,PCBP4,CCS,TPGS1
ENSG00000149541	B3GAT3	0.107993	0.0667592	0.573499	1.13482e-26		Coexpression	M8586	Genes up-regulated in CD4 [GeneID=920] T cells: healthy versus systemic lupus erythematosus (SLE).	MSigDB C7: Immunologic Signatures (v7.1)	2.551e-06	0.0001681	27	197	SPNS1,RRAD,MGAT1,AGPAT2,PDXK,RRP1,SOCS1,LZTS2,PELI3,BAX,MARCHF9,GSK3A,TLE1,CEBPB,WIZ,CHST7,EEFSEC,TMEM186,PIM3,GAREM2,UBALD1,SERINC2,JUND,PCYT2,FADS3,NAGPA,RNF122
ENSG00000105229	PIAS4	0.114415	0.0520148	0.573325	1.18453e-26		Coexpression	M1696	Genes up-regulated in the Ad/AH cells (adenocarcinoma) engineered to stably express the Epstein-Barr virus (EBV) gene EBNA1.	MSigDB C2: CGP Curated Gene Sets (v7.1)	2.559e-06	0.0001681	19	110	CHERP,ASS1,FZD2,HNRNPA0,H1-10,CALM3,DUSP14,SERPINH1,GSTM4,CLU,TMPRSS3,BAG3,PRKCSH,CTSD,PTBP1,EEF1A2,ZNF580,EMP2,SF3A2
ENSG00000160404	TOR2A	0.122939	0.0367225	0.572932	1.30527e-26		Coexpression	M10351	Genes down-regulated in T24 (bladder cancer) cells in response to the photodynamic therapy (PDT) stress.	MSigDB C2: CGP Curated Gene Sets (v7.1)	2.583e-06	0.0001686	61	648	RPS6KB2,SCAND1,CXXC1,FARSA,AP2A2,AK1,DEAF1,DOLK,DNPH1,PYCARD,RNASET2,ANTKMT,MRPS34,POLR3K,PPP2R2D,BCS1L,DPM2,NDUFS6,NMU,PDF,SURF2,PGAP2,C1orf216,NMB,NME3,CCDC85B,GPR3,NRGN,NTHL1,CBR3,CCNE1,TMEM177,TM7SF2,H2AX,HMOX2,DHRS1,PITX1,CLTB,COPS7B,SAC3D1,UROS,PRMT7,PAQR4,POLR2L,NCOR2,C16orf95,PSMB10,FJX1,SMCO4,B3GAT3,CTNNBIP1,PARD6A,MALL,TMEM160,HCFC1R1,RAC2,DOK1,SNRNP25,EEF2KMT,EPHA2,ENDOG
ENSG00000128283	CDC42EP1	0.386849	9.41973e-12	0.57262	1.40942e-26		Coexpression	15474998-tableS1a	Mouse StemCell_Lindmark04_624genes	GeneSigDB	2.633e-06	0.0001708	50	493	SPNS1,RGS19,RRAS,AP2A2,ISYNA1,SLC25A4,SH3GL1,MRPL28,SLC48A1,PDXK,RHOC,SLPI,FTH1,GIPC1,MSRB1,GAS6,FXYD5,NCF4,NDUFV3,NFIC,NINJ1,NME4,TAPBP,ELOB,GRK6,TMED3,UNC119,CD81,ADGRE5,ARHGAP45,RAB11B,PFKL,CKB,PLAUR,SERTAD1,EZR,UBALD2,NCOR2,IGFBP4,MRPL41,CHCHD10,JUP,PTPRS,KCNN4,ITM2C,CDT1,ATP5IF1,ZDHHC14,RNH1,CMTM7
ENSG00000123989	CHPF	0.304824	1.25102e-07	0.571966	1.65544e-26		Coexpression	16597596-TableS1-5	Human Leukemia_Wilson06_50genes_SigDifferentialClusterE	GeneSigDB	2.733e-06	0.0001751	12	47	MDK,HMG20B,MPG,MPST,PTOV1,STK11,NFIC,KDELR1,ZNF428,PRKCSH,IRF3,URM1
ENSG00000175416	CLTB	0.263853	5.44449e-06	0.570876	2.16278e-26		Coexpression	17638893-Table1	Human Breast_Larsson07_47genes	GeneSigDB	2.733e-06	0.0001751	12	47	BAD,BAK1,BIK,RAB4B,CD70,CHMP1A,CDKN2A,HRAS,SERTAD1,IGFBP4,CDT1,FOSL1
ENSG00000167674	HDGFL2	0.0754982	0.200639	0.570872	2.16481e-26		Coexpression	M5861	Genes down-regulated in comparison of monocytes treated with 1 ng/ml LPS (TLR4 agonist) versus untreated monocytes.	MSigDB C7: Immunologic Signatures (v7.1)	2.814e-06	0.0001792	27	198	RGS19,UBAC1,SDHA,MPG,ATF5,SH3GL1,DGKZ,NUDT16L1,MAP7D1,PRELID1,STK11,NFIC,PIP5K1C,GSTP1,ORAI3,TNFRSF1A,PCBP1,ARHGAP45,FAM89B,ZNF688,ATG9A,PGP,NCOR2,JUND,ZNF511,RAP2B,TRAPPC12
ENSG00000182208	MOB2	0.171318	0.00348448	0.570557	2.33839e-26		Coexpression	M8818	Genes down-regulated in endometroid endometrial tumors from patients with lymph node metastases compared to those without the metastases.	MSigDB C2: CGP Curated Gene Sets (v7.1)	2.866e-06	0.0001814	23	153	ABHD17A,MAN2B1,ACADS,REXO1,STK11,RAB4B,NME3,CCR10,SIL1,GTF2F1,PWWP3A,TNFRSF1A,CLU,LINC01770,NR1H2,SLC39A3,SELENOM,IRF3,DOK1,REX1BD,RASSF7,EVA1B,FADS3
ENSG00000176022	B3GALT6	0.0857331	0.145995	0.568944	3.46526e-26		Coexpression	M10914	Genes down-regulated in prefrontal cortex (PFC) of mice carrying a hemizygotic microdeletion in the 22q11.2 region.	MSigDB C2: CGP Curated Gene Sets (v7.1)	2.987e-06	0.0001879	52	523	SCAND1,UBAC1,MZT2B,ALDOA,CARM1,HAGHL,ZDHHC16,MRPL28,METTL26,MTLN,CYSTM1,CNDP2,MVD,PRELID1,NDUFA8,NDUFB10,DPM2,NDUFS6,NDUFS8,H2AW,BOK,RAB4B,EIF2B4,SLC27A4,C19orf25,GPI,ELOB,TESK1,CBR1,TM7SF2,HAGH,DIPK1B,HMOX2,TST,ZDHHC8,TRIR,KXD1,SAC3D1,NR1H2,C9orf16,RMND5B,COX5B,MRPL41,PRODH,RTN4R,HCFC1R1,ZNF511,RAD23A,ATP5IF1,COQ4,ARPC5L,EMP2
ENSG00000126254	RBM42	-0.052314	0.375569	0.568616	3.75248e-26		Coexpression	M7106	Genes down-regulated in CD4 [GeneID=920] T cells: control versus treated with halofuginone [PubChem=400772] for 6h.	MSigDB C7: Immunologic Signatures (v7.1)	3.096e-06	0.0001882	25	176	BCKDK,COMTD1,ADGRL1,MBD3,PDXK,CHID1,MSRB1,TUBGCP2,BCS1L,PGAP2,CALM3,CDC37,DNAJA3,DPP9,GYS1,SWI5,HARS1,TRAPPC5,PNKD,PPM1G,TMEM238,PRPF31,RPP25,TRAP1,KLHL26
ENSG00000177030	DEAF1	0.413497	2.30794e-13	0.568488	3.87124e-26		Coexpression	M6449	Genes down-regulated in CD8A CD8B [GeneID=925;926] versus B1 B lymphocytes.	MSigDB C7: Immunologic Signatures (v7.1)	3.101e-06	0.0001882	27	199	STUB1,ZFPM1,COMTD1,TUBB4B,FLYWCH1,CNDP2,GIPC1,GAS6,SRM,SYN1,EIF1AY,GSTM1,FIZ1,CHMP1A,HRAS,PLK3,VEGFB,FBXL15,CTSD,C19orf47,CC2D1A,SLC35F6,KCTD17,FADS3,MRPS2,NAGPA,ENO1
ENSG00000167114	SLC27A4	0.167434	0.00431439	0.567337	5.1167e-26		Coexpression	M3194	Genes up-regulated in comparison of IgD- peripheral blood B cells versus pre-germinal center B cells.	MSigDB C7: Immunologic Signatures (v7.1)	3.101e-06	0.0001882	27	199	STUB1,RPS6KB2,CITED1,MT2A,ST6GALNAC4,CTSF,AUP1,STK11,LMAN2,CFAP410,H1-10,UBXN6,SPACA9,TMED3,TLE1,FAM89B,HPCA,HSPB1,TKFC,FBXO2,URM1,CORO7,RAB3A,REX1BD,COQ4,ALG3,NAGPA
ENSG00000130311	DDA1	0.136726	0.0200613	0.567142	5.3637e-26		Coexpression	M4425	Genes up-regulated in comparison of naive CD4 [GeneID=920] CD8 T cells versus naive B cells.	MSigDB C7: Immunologic Signatures (v7.1)	3.101e-06	0.0001882	27	199	ACTG1,HMG20B,MPG,DGKZ,PPP6R1,SMARCA4,DDX28,TSPO,NME3,ZNHIT2,TIMP1,CTDP1,ADGRE5,TNFRSF1A,IL32,HMOX2,UPP1,C9orf16,NRBP1,RBM42,PPM1G,PPP2R1A,SLC2A4RG,CTSD,PGAP6,ZYX,SIGIRR
ENSG00000197150	ABCB8	-0.0911496	0.122093	0.566682	5.99291e-26		Coexpression	M9038	Genes up-regulated in macrophages with knockout of HDAC3 [GeneID=8841]: heterozygous versus homozygous.	MSigDB C7: Immunologic Signatures (v7.1)	3.101e-06	0.0001882	27	199	STUB1,ADA,AXIN1,AK1,SCARA3,PSMG4,ATF5,CITED1,PTOV1,SRRT,RNASET2,ASS1,RAB40C,NUBP1,CIC,NME3,TAPBP,PLAAT3,ZDHHC12,ATG4D,LONP1,TRIR,ZNF574,TMEM186,SPHK2,TAPBPL,ENDOG
ENSG00000130640	TUBGCP2	0.210615	0.000311587	0.56661	6.09887e-26		Coexpression	M5565	Genes down-regulated in comparison of basophils versus Th1 cells.	MSigDB C7: Immunologic Signatures (v7.1)	3.101e-06	0.0001882	27	199	RPS6KB2,SCAND1,TOMM40,DCPS,DOLK,PPFIA3,BRD3OS,SLPI,CA5BP1,C1orf216,TESK1,CBR1,CBR3,TMED3,CDC37,GCAT,HCFC1,HMGA1,WIZ,SAC3D1,NRBP1,DOHH,CC2D1A,SMCO4,QDPR,EEF2,ENO1
ENSG00000127554	GFER	0.249736	1.74402e-05	0.566407	6.40387e-26		Coexpression	M6421	Genes down-regulated in monocytes (24h): untreated versus M. tuberculosis 19 kDa lipopeptide.	MSigDB C7: Immunologic Signatures (v7.1)	3.415e-06	0.0001947	27	200	MAZ,COMTD1,UBTD1,PTGES2,FLOT2,NACC1,WDR83,APRT,LSR,MVD,TSPO,CHMP1A,HMGA1,CYP2S1,PFKL,JMJD8,PGLS,COPS7B,TOLLIP,PLAUR,APBA3,SSH3,KAZALD1,AMDHD2,TSSC4,EVA1B,ENO1
ENSG00000125755	SYMPK	0.0975248	0.097989	0.566329	6.52644e-26		Coexpression	M5787	Genes up-regulated in comparison of peripheral blood mononuclear cells (PBMC) from patients with type 1 diabetes at the time of the diagnosis versus those at 4 months later.	MSigDB C7: Immunologic Signatures (v7.1)	3.415e-06	0.0001947	27	200	AAMP,FZR1,ALDOA,SGTA,SOCS1,NDUFV1,GPI,SIL1,CDC37,SPATA2L,COPS7B,UPP1,PRMT7,TSR3,PLK3,G0S2,PAF1,THOC6,SAFB2,CTSD,JUND,TSPAN14,CDT1,CARS2,REX1BD,AMDHD2,MFSD10
ENSG00000099904	ZDHHC8	0.216419	0.000209551	0.565995	7.07332e-26		Coexpression	M4099	Genes down-regulated in comparison of dendritic cells (DC) stimulated with poly(I:C) (TLR3 agonist) at 4 h versus those stimulated at 24 h.	MSigDB C7: Immunologic Signatures (v7.1)	3.415e-06	0.0001947	27	200	NAA60,COMTD1,GPRIN1,CTU1,SSNA1,SUGP1,MRPS34,B3GALT4,NFKBIL1,ZNHIT2,CNOT3,TESK1,ZNF503,PLAAT3,BRD4,ARHGAP45,CHMP1A,PFKL,CSNK1G2,SLC6A20,PRKCSH,PRRG2,ECI1,TRIM8,CDT1,RAP2B,MIDN
ENSG00000160410	SHKBP1	0.00275404	0.962819	0.565678	7.63361e-26		Coexpression	M9047	Genes up-regulated in T reg: wildtype versus ADORA2A [GeneID=135].	MSigDB C7: Immunologic Signatures (v7.1)	3.415e-06	0.0001947	27	200	ABHD17A,NAA60,MAZ,STING1,TUBB4B,MGAT1,DNPH1,SLC48A1,PTOV1,SRRT,RDH16,FTH1,SHKBP1,GADD45G,IER5L,NFIC,NFKBIB,CCNE1,PGP,CHST7,CHCHD10,METRNL,DBN1,PTBP1,JUND,BANP,ZNF593
ENSG00000104980	TIMM44	-0.0309014	0.600854	0.565415	8.13083e-26		Coexpression	M7011	Genes up-regulated in lymphoid-primed multipotent progenitors versus pro-B lymphocytes.	MSigDB C7: Immunologic Signatures (v7.1)	3.415e-06	0.0001947	27	200	NR2F6,TNFRSF12A,CRB3,SGTA,MT2A,ATP1A3,BOK,CCR10,CEP89,ABCB8,CLCF1,UBE2I,PLK3,RMND5B,NELFB,PIM3,TPRN,ZNF213,TRIM8,KCNQ1,KAZALD1,CDT1,QDPR,DOK1,LDLR,KCTD17,PDZK1IP1
ENSG00000179943	FIZ1	-0.0365766	0.53571	0.56479	9.44714e-26		Coexpression	M317	Genes down-regulated in IRF4 and IRF8 [GeneID=3662;3394] null pre-B cell treated with 5ng/ml IL7 [GeneID=3574] versus those transduced with IRF4 [GeneID=3662].	MSigDB C7: Immunologic Signatures (v7.1)	3.415e-06	0.0001947	27	200	KLF2,TOMM40,CARM1,CHERP,FTH1,SMARCA4,SSBP4,SURF2,ZNHIT2,TCF3,TMEM121,THOP1,NRM,CARHSP1,LONP1,SERPINB6,FKBP8,EZR,RMI2,CSNK1G2,CCDC9,SMKR1,DOHH,REX1BD,RHOT2,ARPC4,INKA1
ENSG00000198816	ZNF358	-0.0268716	0.649167	0.564585	9.92376e-26		Coexpression	M5833	Genes up-regulated in comparison of effector CD8 T cells versus exhausted CD8 T cells.	MSigDB C7: Immunologic Signatures (v7.1)	3.415e-06	0.0001947	27	200	BCKDK,AXIN1,DDX41,TIMM44,SLC66A2,ISYNA1,DEAF1,DCPS,SSNA1,DPM2,TXNL4A,RNPS1,EIF2B4,AP1M1,CDC37,GCAT,PKP3,CDKN2D,TMC6,FAM89B,PLD3,DHRS1,LSM4,IFITM10,CTSD,ELAVL1,CMTM7
ENSG00000141985	SH3GL1	0.135738	0.0209858	0.563814	1.19334e-25		Coexpression	M9404	Genes down-regulated in peripheral blood monocytes (PBMC): healthy donors versus patients with HCV infection.	MSigDB C7: Immunologic Signatures (v7.1)	3.415e-06	0.0001947	27	200	MRPL23,KATNB1,TP53I13,ALKBH7,GNPTG,FASTK,SURF4,CCDC102A,GPI,NUCB1,UBE2M,CHADL,SH2D2A,TMED3,SLC35A4,FKBP8,NRBP1,DNAJC4,FAAP20,MOB2,PCYT2,TPGS1,RELB,UPF1,KCNK7,ARPC4,MFSD10
ENSG00000177051	FBXO46	0.106488	0.0706706	0.563666	1.23628e-25		Coexpression	M7509	Genes down-regulated in CD4 [GeneID=920] Tfh (T follicular helper) cells: Tfh versus Tfh from germinal center.	MSigDB C7: Immunologic Signatures (v7.1)	3.415e-06	0.0001947	27	200	RPS6KB2,AKT2,AMH,AKT1S1,ACTL10,CNFN,MYDGF,C1orf122,LMAN2,ALG1,CCDC85B,UBE2M,TFAP4,ZBTB45,THOP1,ORAI3,TSPAN15,WIZ,R3HDM4,FBXW5,NLE1,TMED9,NCLN,TELO2,SLC35F6,REX1BD,SLC25A22
ENSG00000156381	ANKRD9	0.0932942	0.113517	0.563329	1.33996e-25		Coexpression	M8494	Genes down-regulated in mock treatment during adoptive transfer therapy of B16 melanoma: day 3 versus day 7.	MSigDB C7: Immunologic Signatures (v7.1)	3.415e-06	0.0001947	27	200	ERCC2,CRB3,TOMM40,TMEM134,RPUSD1,SNRPA,NAIF1,FAM98C,SOX12,ENTR1,FADD,TXNL4A,PNPLA6,CALR,ZDHHC12,ENTPD2,CTDP1,UBE2I,TSEN34,EEFSEC,DECR2,DNAJB12,DBN1,UNC93B1,DNM2,TRIM28,SYMPK
ENSG00000103126	AXIN1	0.0517523	0.380723	0.563309	1.34638e-25		Coexpression	M9859	Genes down-regulated in CD40L and IL-2 IL-4 IL-5 stimulated at day 3 B cell IRF4intermediate versus CD40L and IL-2 IL-4 IL-5 stimulated at day 3 B cell wildtype.	MSigDB C7: Immunologic Signatures (v7.1)	3.415e-06	0.0001947	27	200	SLC43A2,ABHD17A,FAM234A,AP2A2,DDX41,FLYWCH1,DGKZ,POMT1,SIPA1,PDXK,ATP5F1D,ADAM15,CRTC1,CBR1,P2RX4,ORAI3,HAGH,ARHGAP45,PNKP,FAM89B,CLPTM1,EPN1,OSGIN1,DHX34,PTDSS2,CORO7,TPGS1
ENSG00000262246	CORO7	0.106756	0.0699608	0.562783	1.52601e-25		Coexpression	M1589	Up-regulated in HEK293 cells (kidney epithelium) by treatment with sodium arsenite [PubChem=26435].	MSigDB C2: CGP Curated Gene Sets (v7.1)	3.799e-06	0.0002155	7	15	MT1E,MT1G,MT1H,MT1M,MT1X,MT2A,FOSL1
ENSG00000188483	IER5L	0.204654	0.000463223	0.562611	1.58976e-25		Coexpression	M8948	Genes down-regulated in T reg cells from aged PPARG [GeneID=5468] knockout mice: visceral adipose tissue versus lymph node.	MSigDB C7: Immunologic Signatures (v7.1)	4.009e-06	0.0002261	22	145	GPRIN1,REXO1,ADGRL1,RNF126,DOT1L,MYO9B,PNPLA6,RHBDL1,PIP5K1C,ZNRF1,CBARP,PLD3,ATG9A,MED26,SELENOM,SPHK2,NCLN,ZSWIM4,RNPEPL1,AMDHD2,UPF1,MFSD10
ENSG00000105552	BCAT2	0.343943	1.90266e-09	0.561554	2.04385e-25		Coexpression	11906190-Table2a-1	Human Colon_Iizaka02_162genes	GeneSigDB	4.411e-06	0.0002475	21	135	ASIC1,UBTD1,TP53I13,MPG,NACC1,PACS1,MT1E,MT1X,MT2A,RAB40C,TYSND1,REEP6,BSG,ASTN2,CDC42EP1,CLPTM1,PITX1,STRN4,TBC1D10B,TRPM4,NAT14
ENSG00000123144	TRIR	0.0294813	0.617696	0.561306	2.16737e-25		Coexpression	18662380-S3-ESR1	Human Breast_Wirapati08_288genes_ESR1_Module	GeneSigDB	4.497e-06	0.0002509	33	276	FAAH,FBP1,CXXC5,YBX3,ASS1,SLPI,AKR7A3,KDM4B,POLR3K,GAMT,SUSD3,NME3,TFF1,TFF3,GSTP1,HAGH,CDH3,PFKP,KCNK15,RMND5B,IMPA2,ECI1,MALL,SSH3,NECTIN2,KCNN4,ITM2C,QDPR,KRT7,ROGDI,EEF1A2,EVA1B,SIGIRR
ENSG00000176340	COX8A	0.23888	4.07978e-05	0.560912	2.37963e-25		Coexpression	M16515	Genes in the AKT1 [GeneID=207] pathway which are independent of MTOR [GeneID=2475], insensitive to RAD001 (everolimus) [PubChem=6442177].	MSigDB C2: CGP Curated Gene Sets (v7.1)	4.636e-06	0.0002559	10	34	MMP15,RNF126,BIK,PMPCA,BSG,GPX4,UBE2M,KCTD5,TOLLIP,NECTIN2
ENSG00000173272	MZT2A	-0.00610526	0.917693	0.56076	2.46629e-25		Coexpression	17213801-RADinsensitive	Human Breast_Creighton07_34genes_RADinsensitive	GeneSigDB	4.636e-06	0.0002559	10	34	MMP15,RNF126,BIK,PMPCA,BSG,GPX4,UBE2M,KCTD5,TOLLIP,NECTIN2
ENSG00000165233	CARD19	0.160576	0.00622426	0.560568	2.58103e-25		Coexpression	16265353-SuppTable1	Human Bladder_Aaboe05_230genes	GeneSigDB	4.664e-06	0.0002561	25	180	ACTG1,MDK,CXXC1,TUBB4B,MGAT1,ALDOA,SDC1,RNASET2,MZT2A,SNRPA,NDUFV1,BSG,KDELR1,GPI,HMGA1,PGLS,LSM4,PPDPF,PPP2R1A,PTBP1,JUP,SSH3,KRT7,TRIM28,ENO1
ENSG00000238227	TMEM250	0.0413521	0.483779	0.560305	2.74621e-25		Coexpression	M253	Genes whose expression in suboptimally debulked ovarian tumors is associated with survival prognosis.	MSigDB C2: CGP Curated Gene Sets (v7.1)	4.905e-06	0.0002679	50	504	ZNF444,GMIP,PAOX,FZR1,FARSA,DCAF15,AMH,RANBP3,TRMT1,SIPA1,RRP1,SRRT,GAS2L1,SUGP1,MYO9B,ADAM15,TICAM1,BCAT2,STXBP2,SMPDL3B,GRK6,PKP3,LPAR2,CLCF1,CDKN2D,PDE4A,PPAN,PACSIN3,U2AF2,HMGA1,LRFN4,WIZ,PIK3R2,FKBP8,EPN1,HOMER3,POLD1,TNPO2,IGFBP4,KRI1,CC2D1A,TELO2,PTPRS,KCNQ1,REXO4,RARG,UPF1,COLGALT1,MYH14,ELL
ENSG00000214026	MRPL23	0.165102	0.0048944	0.560161	2.84172e-25		Coexpression	M9006	Genes down-regulated in B lymphocytes: light zone versus dark zone.	MSigDB C7: Immunologic Signatures (v7.1)	5.04e-06	0.0002739	22	147	RPS6KB2,OBSCN,TEX45,DEGS2,LRRC46,CYSTM1,SSBP4,DOT1L,AP3D1,CTXN1,B3GNT9,DIPK1B,DHRS1,PLK3,FA2H,PPP2R1A,SLC41A3,NECTIN2,SLC35F6,HS3ST1,MED25,ELL
ENSG00000187808	SOWAHD	0.0998033	0.090354	0.55939	3.408e-25		Coexpression	18537972-TableS2	Human Leukemia_San Jose-Eneriz08_1151genes	GeneSigDB	5.133e-06	0.0002769	81	962	ZNF219,VRK3,BCKDK,SCAND1,RRAD,PLEKHH3,ZBTB7A,FZR1,DOCK6,DCAF15,DEAF1,RABAC1,POMT1,SLC48A1,PTOV1,SRRT,MT1A,ITPKC,MT2A,SMARCA4,SOCS1,SMPD2,IGSF9B,DDX28,KDM4B,EDF1,FXYD5,BOK,FASTK,C8G,CA7,RAB35,GRK6,CRTC1,SH2D2A,PIP5K1C,TFAP2A,KCNH4,KPTN,SLC16A3,CTDP1,HAAO,PCBP1,CDKN1C,CDX1,PDE4A,TRIP6,FAM89B,WIZ,UBE2I,PIK3R2,TSEN34,ATG9A,USF2,MED27,EPN1,HOMER3,ZNF787,RMND5B,DNAJC4,POLD1,COX5B,TMED9,DECR2,PKN1,DNAJB…
ENSG00000169738	DCXR	0.27279	2.51511e-06	0.559295	3.485e-25		Coexpression	M2086	Genes up-regulated in ITNK cells (T-lymphocyte progenitors (DN3 cells) reprogrammed to natural killer (NK) cells by ablation of BCL11B [GeneID=64919] gene), compared to the parental DN3 cells.	MSigDB C2: CGP Curated Gene Sets (v7.1)	5.149e-06	0.0002769	36	316	RAB19,B3GNT8,ALDOA,MT1E,EPOP,PLPP2,FXYD5,SUSD3,NCF4,GADD45G,TSPO,CCDC102A,NRGN,PRR7,GSTP1,SLC2A6,PKP3,HAAO,HBA2,CDKN2A,SERPINB6,ZNF296,SDF2L1,UPP1,C9orf16,SERTAD1,TMEM158,BAG3,RAB3D,PIM3,TMEM238,SH3BGRL3,ECI1,SMCO4,DCXR,MFSD10
ENSG00000103145	HCFC1R1	0.278282	1.54334e-06	0.559218	3.54865e-25		Coexpression	M2098	Genes up-regulated in NB4 cells (acute promyelocytic leukemia, APL) in response to tretinoin [PubChem=444795]; based on Chip-seq data.	MSigDB C2: CGP Curated Gene Sets (v7.1)	5.274e-06	0.0002822	74	856	PAK4,RRAD,LRG1,B3GNT8,FZD9,ADRA2C,FBP1,AKT2,ALDH3B2,MMP15,SHB,FAM131C,MT1G,SLC7A4,ATP1A3,FXYD5,GNPTG,C1QL1,LRRC26,GNA11,GPR35,ARTN,PIP5K1C,TFF1,UNC119,NAPRT,SUSD2,NANOS3,CDKN1C,CLDN14,IL32,MNX1,THAP8,CBARP,CYP2S1,HPCAL1,KCNK15,TMPRSS3,HRAS,VEGFB,MIER2,OXER1,GAL3ST1,G0S2,SOWAHD,ZG16B,PHETA1,FSD1,NLRP6,WTIP,SLC6A20,KNDC1,CTSD,GPRIN2,PAXX,LRFN3,C2CD4C,PGAP6,FBXO2,FAM50B,JAG2,PARD6A,EMC10,METTL27,SLC…
ENSG00000130244	FAM98C	0.262963	5.87083e-06	0.55848	4.22099e-25		Coexpression	18381933-SuppTableS4	Human Breast_Vincent-Salomon08_1001genes	GeneSigDB	5.309e-06	0.0002826	69	781	ZNF444,RBM10,BCKDK,ATP9B,FAAH,CDR2L,TNFRSF12A,FBP1,MZT2B,SDC1,AMFR,MACROD1,ADGRL1,SBNO2,PTOV1,MT1E,MT1F,BRD3OS,MARK4,AKR7A3,SMARCA4,SNRNP70,KDM4B,CTSF,ADAM15,NAB2,NAPA,BCAT2,MLST8,NME3,TCEA2,TCF3,TFAP2A,GSTM1,GSTM4,P2RX4,TLE1,ORAI3,HAGH,FAM89B,HMGA1,ZNF688,KCTD5,ZNF358,TMPRSS3,GMPPA,EZR,RMND5B,LMF1,FA2H,IDH2,NCOR2,IGFBP4,CST3,MAP2K7,DCTD,FBXO2,NECTIN2,TMEM132A,HCFC1R1,KRT7,RAP2B,VPS37B,LDLR,EEF1A…
ENSG00000160209	PDXK	0.209894	0.000327106	0.558043	4.67545e-25		Coexpression	M4729	Genes up-regulated in comparison of dendritic cells (DC) stimulated with R848 at 2 h versus DCs stimulatd with R848 for 8 h.	MSigDB C7: Immunologic Signatures (v7.1)	5.355e-06	0.0002836	26	193	RPL39L,MGMT,FDXR,CDC42EP2,MPST,FOXRED1,BTBD2,SLC19A1,CHID1,ADAM15,BAD,FXYD5,NRGN,ZNF503,P2RY11,NAPRT,CDA,DHRS1,MFSD12,PHF19,SLC41A3,SNRNP25,RARG,VPS37B,SIGIRR,DCXR
ENSG00000149925	ALDOA	0.199908	0.000630206	0.557571	5.22228e-25		Coexpression	M7706	Genes up-regulated in CD4 [GeneID=920] T cells: control versus Ro 41-5253 [PubChem=5312120].	MSigDB C7: Immunologic Signatures (v7.1)	5.891e-06	0.0003103	26	194	FSTL3,RGS19,B3GNT3,RRAS,ZBTB7A,AP2A2,ATF5,B3GALT4,FADD,NMU,PDLIM2,TRAF2,NUP62,LRFN4,KCTD5,SAC3D1,GAL3ST1,NCOR2,SPHK2,LRFN3,IRF3,JUND,JUP,CTNNBIP1,KCTD17,SLC25A22
ENSG00000088038	CNOT3	0.118078	0.0448946	0.556668	6.44884e-25		Coexpression	16288205-GeneTable4	Human Breast_Charafe-Jauffret06_227genes	GeneSigDB	5.981e-06	0.0003135	24	171	KLF2,CRB3,TMEM191A,TMEM134,APRT,CCDC74A,SLPI,FZD2,PKP3,ENTPD2,CDH3,CBLC,PFKP,TUBB2A,RHOD,COX5B,TLCD1,BSPRY,SSH3,KCNK1,CKMT1A,ELMO3,PDZK1IP1,EPHA1
ENSG00000104856	RELB	0.198289	0.000698839	0.556182	7.22202e-25		Coexpression	17409405-Table1b	Human Breast_Huper07_66genes_LuminalCells	GeneSigDB	6.26e-06	0.0003255	13	59	ANXA11,BIK,RAB4B,GPRC5A,PLAAT3,IL32,HMGA1,METRN,VWA1,IDH2,IGFBP4,MALL,KRT86
ENSG00000233276	GPX1	0.0746313	0.205872	0.555405	8.65233e-25		Coexpression	M8417	Metastatic propensity markers of head and neck squamous cell carcinoma (HNSCC): down-regulated in metastatic vs non-metastatic tumors.	MSigDB C2: CGP Curated Gene Sets (v7.1)	6.271e-06	0.0003255	15	77	ALDOA,SH3GL1,ATP5F1D,TICAM1,BMP1,UBE2M,GSTP1,PHLDA2,PFKP,CKB,DTX2,PRODH,IMPA2,JUP,MALL
ENSG00000114554	PLXNA1	0.207491	0.000384088	0.555343	8.77923e-25		Coexpression	M5765	Genes down-regulated in comparison of untreated macrophages versus those treated with IL6 [GeneID=3569].	MSigDB C7: Immunologic Signatures (v7.1)	6.475e-06	0.0003344	26	195	AAMP,VRK3,MMP15,MEX3D,SH2B2,SSNA1,CAPN15,CTSF,GAMT,PNPLA6,NTHL1,RHBDL1,ARTN,DNAJA3,ENTPD2,CHMP1A,RAB11B,CABP1,SYCE1L,PTPRS,CORO7,HS3ST1,EEF1A2,EEF2KMT,RBFA,SYMPK
ENSG00000171119	NRTN	0.362404	2.13401e-10	0.555185	9.10721e-25		Coexpression	14722241-Table1a	Human Lung_Chen04_54genes	GeneSigDB	6.97e-06	0.0003582	11	43	FASTK,GNA11,ELOB,GRK6,TESK1,CD81,VEGFB,PIM3,IGFBP4,RAB3A,LTBP3
ENSG00000060069	CTDP1	0.504259	4.79191e-20	0.555077	9.33828e-25		Coexpression	M6279	Genes up-regulated in thymic macrophages versus medullary thymic epithelial cells (mTEC).	MSigDB C7: Immunologic Signatures (v7.1)	7.112e-06	0.0003636	26	196	RRAD,ATF5,TEDC2,MACROD1,DNPH1,MT1M,MRPS34,MYO9B,NDUFS6,NFIC,GMPR,ZNHIT2,CCDC85B,ELOB,GPX4,CDKN2A,B4GALT7,PRMT7,MIER2,RMND5B,POLR2L,SLC2A4RG,CST3,IMPA2,PTBP1,CORO7
ENSG00000104812	GYS1	0.388129	7.94143e-12	0.555043	9.41243e-25		Coexpression	19305503-TableS1	Rat Brain_Greco09_425genes	GeneSigDB	7.223e-06	0.0003675	41	387	MAN2B1,MPST,ISYNA1,DCPS,ANXA11,PIAS4,ANTKMT,MVD,SOD1,SCAMP4,ARRDC1,ADAM15,CPLX1,FXYD5,BCS1L,BMP1,SURF2,NUCB1,SERPINH1,KCNH4,GSTM1,PIGQ,UNC119,CD151,TNFRSF1A,NXPH4,DHRS1,HPCA,SLC35A4,HPCAL1,RHOV,FKBP8,DPP7,EZR,RAB3D,CHCHD10,RTN4R,ECI1,ITM2C,CCS,NUPR1
ENSG00000180035	ZNF48	0.088859	0.131801	0.554871	9.79433e-25		Coexpression	M12001	Cluster 5 of method A: up-regulation of these genes in patients with non-small cell lung cancer (NSCLC) predicts good survival outcome.	MSigDB C2: CGP Curated Gene Sets (v7.1)	7.741e-06	0.0003919	14	69	NR2F6,ZNF444,FZR1,DCAF15,CHERP,RANBP3,ADGRL1,SMARCA4,KDM4B,GNA11,SIN3B,ZNF358,SEZ6L2,KLHL26
ENSG00000108106	UBE2S	-0.0330249	0.576064	0.554666	1.02708e-24		Coexpression	M9912	Genes down-regulated in dendritic cells infected by Leishmania major: 2h versus 24h.	MSigDB C7: Immunologic Signatures (v7.1)	7.805e-06	0.0003933	26	197	MPST,SH3GL1,ASCL2,GAMT,TICAM1,HCN2,SSTR5,CA5BP1,CARD9,ASTN2,NME3,NPAS1,TFR2,TMED3,CCNE1,THOP1,SOX18,SLC9A3R2,PGP,IMPDH1,PPP2R3B,DBN1,TMEM132A,KCNN4,TSSC4,EEF1A2
ENSG00000162066	AMDHD2	0.185479	0.00154023	0.554128	1.16329e-24		Coexpression	M16842	Genes down-regulated in reverted NIH3T3 cells (fibroblasts transformed by activated KRAS [GeneID=3845] which then reverted to normal cells upon stable over-expression of a dominant negative form of CDC25 [GeneID=5923]) vs normal fibroblasts.	MSigDB C2: CGP Curated Gene Sets (v7.1)	7.855e-06	0.0003938	22	151	KLF2,CARD19,ANXA11,FZD2,GIPC1,GAMT,FXYD5,NFIC,TSPO,CD151,AVPI1,CARHSP1,SERPINB6,C9orf16,PNKD,IGFBP4,NDRG4,ABHD8,PNPLA2,RNPEPL1,NUPR1,EIF4EBP1
ENSG00000160439	RDH13	0.242812	3.01244e-05	0.553173	1.45049e-24		Coexpression	15220918-TableS1a	Human Viral_Wang04_1482genes	GeneSigDB	8.306e-06	0.0004144	94	1178	RGS19,MDK,ADA,F12,CDR2L,ZNF771,MGAT1,AP2A2,PLA2G10,ALDH3B2,DOCK6,SDC1,RASAL1,MPG,MPST,STAP2,RABAC1,DGKZ,GADD45GIP1,RHOC,PLPP2,SLC19A1,CNDP2,SOCS1,FUT2,CYB5R2,MYO9B,FXYD5,FADD,DPM2,H2AW,PNPLA6,PGAP2,TAPBP,MGRN1,CCDC85B,NUCB1,IL17RC,TFAP2A,TFF1,P2RX4,TIMP1,GCAT,PKP3,CD81,ADGRE5,CD151,AVPI1,TNFRSF1A,TSPAN15,IL32,SOX18,PLD3,GPX1P1,SERPINB6,METRN,HPCAL1,CLTB,HOMER3,PLXNA1,EZR,PRKD2,RHOD,FBXL14,TP53I11…
ENSG00000173992	CCS	0.209912	0.000326698	0.552936	1.53175e-24		Coexpression	M17287	Genes down-regulated in LNCaP cells (prostate cancer) by overexpression of SOX4 [GeneID=6659] and up-regulated by its RNAi knockdown.	MSigDB C2: CGP Curated Gene Sets (v7.1)	8.447e-06	0.0004195	35	310	ABHD17A,FSTL3,RBM10,RPS6KB2,ATP9B,FZR1,MELTF,FLOT2,DGKZ,SMARCA4,CAPN15,SOX12,SCAMP4,PMPCA,YDJC,NME3,GPI,SIN3B,UBE2M,CBR1,P2RX4,CTDP1,CEBPD,HMGA1,PFKL,LONP1,TMEM259,KXD1,UROS,RAB3D,PKN1,PTBP1,RASSF7,ENO1,RPL13
ENSG00000130751	NPAS1	0.30916	8.09715e-08	0.552919	1.53792e-24		Coexpression	M12307	Genes within amplicon 16q24 identified in a copy number alterations study of 191 breast tumor samples.	MSigDB C2: CGP Curated Gene Sets (v7.1)	8.538e-06	0.0004211	12	52	CTU2,ZFPM1,TUBB3,APRT,MVD,CHMP1A,SPATA2L,CYBA,DEF8,BANP,CDT1,RPL13
ENSG00000166189	HPS6	0.184953	0.00158929	0.552636	1.64128e-24		Coexpression	M8571	Genes down-regulated in T helper cells 15 days post polarization and stimulated with anti-CD3 and anti-CD28: Th1 versus Th17.	MSigDB C7: Immunologic Signatures (v7.1)	8.56e-06	0.0004211	26	198	AAMP,STUB1,TUBB4B,SAMD1,NACC1,TMEM134,RABAC1,PPP6R1,MBD3,PTOV1,MAP7D1,FAM98C,FXYD5,SUPT4H1,UBE2S,TFF3,TRIR,COX8A,IDH2,PSMB7,DAPK3,MOB2,ZNF511,NR1H3,NUPR1,DCXR
ENSG00000174915	PTDSS2	-0.0736322	0.212025	0.552316	1.76656e-24		Coexpression	11562467-Table3	Human Breast_West01_100genes	GeneSigDB	9.229e-06	0.0004507	14	70	FBP1,SLPI,NME3,GPX4,TFF1,TFF3,GSTP1,P2RX4,SERPINB6,HSPB1,IGFBP4,CST3,EMP2,ENO1
ENSG00000141994	DUS3L	-0.137298	0.0195428	0.550676	2.57306e-24		Coexpression	M6599	Genes down-regulated in bone marrow-derived macrophages: untreated (0 min) versus LPS (45 min).	MSigDB C7: Immunologic Signatures (v7.1)	9.38e-06	0.0004507	26	199	C19orf44,ALDOA,FOXRED1,HAGHL,TRMT1,MRPL28,SIPA1,GADD45GIP1,RRP1,ACTL10,EDF1,BAX,NDUFA8,SLC27A4,TOR2A,UBXN6,HAGH,HBA2,NCOR2,ZNF526,SLC35F6,PCYT2,CORO7,ZSWIM4,MFSD13A,DCXR
ENSG00000198720	ANKRD13B	0.1532	0.00909316	0.550157	2.89689e-24		Coexpression	M9613	Genes down-regulated in T reg: peripheral lymph nodes versus thymic CD24 high [GeneID=100133941].	MSigDB C7: Immunologic Signatures (v7.1)	9.38e-06	0.0004507	26	199	MAN2B1,RPS6KB2,TLE5,MZT2B,PTOV1,LSR,NDUFA8,SLC50A1,SUPT4H1,NFIC,NME3,NME4,PNKP,TUBB2A,HRAS,UBALD2,IDH2,XRCC1,CSNK1G2,PRPF31,DBP,CDT1,TPGS1,COLGALT1,ECHS1,VPS37B
ENSG00000127666	TICAM1	0.259995	7.53405e-06	0.549862	3.09858e-24		Coexpression	M8000	Genes up-regulated in macrophages (6h): IL4 [GeneID=3565] versus IL4 [GeneID=3565] and rosiglitazone [PubChem=77999].	MSigDB C7: Immunologic Signatures (v7.1)	9.38e-06	0.0004507	26	199	DPF1,BCKDK,COQ8B,ATP9B,MLLT1,MZT2B,SH2B2,YJU2,FZD2,ZNF777,GTPBP3,CBR1,GSTM4,H2AX,SWI5,SLC35A4,KXD1,LMF1,IDH2,PNKD,CSNK1G2,PRODH,TLCD1,QPCTL,SNRNP25,RBFA
ENSG00000198931	APRT	0.133088	0.0236499	0.549816	3.13104e-24		Coexpression	M8199	Genes down-regulated in double positive thymocyte from OT-2 transgenic mice: control versus HDAC7 [GeneID=51564] deltaP form after injection with agonist peptide.	MSigDB C7: Immunologic Signatures (v7.1)	9.38e-06	0.0004507	26	199	MAN2B1,RRAD,CARM1,FLOT2,ISYNA1,RANBP3,TRMT1,MBD3,TINAGL1,BMP1,SLC50A1,RNPS1,BSG,ZNF598,GRK6,CBR3,UNC119,GYS1,DIPK1B,PIK3R2,C11orf49,POLD1,G0S2,KAZALD1,RNPEPL1,B3GALT6
ENSG00000076826	CAMSAP3	-0.0199758	0.73525	0.548164	4.5577e-24		Coexpression	M19693	Genes up-regulated in NHEK cells (normal keratinocytes) by UV-B irradiation.	MSigDB C2: CGP Curated Gene Sets (v7.1)	1.011e-05	0.0004717	28	224	ERCC2,APC2,TUBB3,TUBB4B,H2AC20,TIMM44,APRT,MT1G,TXNL4A,STXBP2,UBE2S,CCDC85B,GPI,H1-10,NUCB1,UBE2M,H2AX,CDKN1C,PHLDA2,TUBB2A,CLTB,HRAS,C9orf16,NR1D1,PPP2R1A,CYBA,JUND,ECHS1
ENSG00000125534	PPDPF	0.00364778	0.950767	0.548075	4.65124e-24		Coexpression	M12527	Down-regulated genes that vary between HNSCC (head and neck squamous cell carcinoma) groups formed on the basis of their level of pathological differentiation: well vs poorly differentiated tumors.	MSigDB C2: CGP Curated Gene Sets (v7.1)	1.018e-05	0.0004717	40	379	DOCK6,SDC1,KLC3,NACC1,GAS2L1,MAP7D1,GIPC1,MSRB1,TICAM1,BAK1,BMP1,BSG,SLC27A4,B3GNT9,DUSP14,CDC37,CARHSP1,HMOX2,LRFN4,R3HDM4,DDA1,KCTD5,RHOV,PLAUR,UPP1,HOMER3,SLC39A3,RAB3D,NR1D1,SH3BGRL3,IMPDH1,METRNL,ANKRD9,DAPK3,SERINC2,JUP,SLC35F6,NECTIN4,OCEL1,MCOLN1
ENSG00000141867	BRD4	0.0633222	0.283321	0.547783	4.9693e-24		Coexpression	M6476	Genes up-regulated in T cells: CD8A [GeneID=925] versus CD8A CD8B [GeneID=925;926].	MSigDB C7: Immunologic Signatures (v7.1)	1.027e-05	0.0004717	26	200	COMTD1,ALDOA,APRT,MT1E,LSR,MT2A,SSBP4,PRELID1,ATG4B,GPI,GTF2F1,AIFM2,GYS1,HMGA1,PFKL,PFKP,METRN,CLTB,PGLS,UPP1,MRPL41,PRPF31,PTPRS,SLC35F6,NUPR1,THAP4
ENSG00000127191	TRAF2	0.0506845	0.390641	0.54758	5.20268e-24		Coexpression	M9050	Genes down-regulated in T reg: untreated versus ZM 241385 [PubChem=176407].	MSigDB C7: Immunologic Signatures (v7.1)	1.027e-05	0.0004717	26	200	ABHD17A,MAN2B1,ACTG1,GMIP,FEM1A,DNPH1,PLPP2,FTH1,GADD45G,NFIC,GNA11,AP3D1,GRIN2D,NRM,CDKN2D,FAM89B,HPCAL1,PGLS,PGP,PPM1G,ADAMTSL5,CHCHD10,METRNL,JUND,RAB3A,DCXR
ENSG00000165688	PMPCA	0.288944	5.79958e-07	0.546541	6.57771e-24		Coexpression	M327	Genes down-regulated in Sez-2 cells (T cell lymphoma): untreated versus IL5 [GeneID=3567].	MSigDB C7: Immunologic Signatures (v7.1)	1.027e-05	0.0004717	26	200	EPHB3,ANKRD13B,RGS19,AP2A1,CARM1,ZNF703,RHOC,ZDHHC24,CAPN15,CPLX1,BSG,NFKBIE,HNRNPA0,RNF208,SH2D2A,GSK3A,PKMYT1,THOP1,DTX2,ZNF324B,C19orf47,RAC3,ZNF628,COQ4,RPL13,SYMPK
ENSG00000162585	FAAP20	0.0432792	0.463619	0.54586	7.66863e-24		Coexpression	M3394	Genes down-regulated in comparison of naive CD4 [GeneID=920] T cells versus natural regulatory T cell (Treg).	MSigDB C7: Immunologic Signatures (v7.1)	1.027e-05	0.0004717	26	200	PPM1J,MZT2B,ZNF703,FLOT2,SGTA,FBRSL1,METTL26,NDUFV1,NFKBIE,NFKBIL1,NMB,CHMP1A,SDHAF1,SCAF1,LONP1,NR1H2,DPP7,SELENOM,ZNF213,NCLN,DCTD,ZYX,JUND,FBXO6,UNC93B1,PDZK1IP1
ENSG00000174516	PELI3	0.354216	5.73035e-10	0.545406	8.49202e-24		Coexpression	M9771	Genes up-regulated in MME+ [GeneID=4311] germinal center B lymphocytes: control versus over-expressing viral (EBV) gene LMP2A.	MSigDB C7: Immunologic Signatures (v7.1)	1.027e-05	0.0004717	26	200	AP2A1,TOMM40,DCPS,TBL3,MBD3,LSR,WNT10A,ST6GALNAC4,NFKBIB,TCEA2,TFF1,CCNE1,PHLDA2,PLAUR,USF2,PLXNA1,NRBP1,PRKCSH,DOHH,DBP,URM1,CHPF,REX1BD,B3GALT6,EEF1A2,EMP2
ENSG00000175634	RPS6KB2	0.186327	0.00146396	0.545159	8.97648e-24		Coexpression	M9847	Genes up-regulated in CD40L and IL-2 IL-4 IL-5 stimulated at day 1 B cell IRF4high versus CD40L and IL-2 IL-4 IL-5 stimulated at day 1 B cell wildtype.	MSigDB C7: Immunologic Signatures (v7.1)	1.027e-05	0.0004717	26	200	AP2A2,TLE5,FLYWCH1,ANXA11,MRPL28,POMT1,MBD3,C15orf61,FAM98C,GTPBP3,ALG1,TCF3,ABHD14B,THOP1,ORAI3,C11orf49,OSGIN1,AATK,PPP5C,RAB11FIP3,ACD,CDT1,ABHD8,METTL27,ZDHHC14,TRAPPC12
ENSG00000174177	CTU2	-0.00179378	0.975778	0.544953	9.40186e-24		Coexpression	M8517	Genes up-regulated in CD8 T cells: over-expressing ID3 [GeneID=3399] versus ID3 [GeneID=3399] knockout.	MSigDB C7: Immunologic Signatures (v7.1)	1.027e-05	0.0004717	26	200	SPNS1,ISYNA1,RANBP3,PHPT1,NAB2,FXYD5,SH2D2A,CBR1,ABCB9,ZNRF1,TNFRSF1A,HBA2,TMC6,FAM89B,PLD3,PFKP,HPCAL1,RBM42,PRKCSH,CTSD,KCNN4,ITM2C,ABHD8,RAC2,ATP13A1,VPS37B
ENSG00000131650	KREMEN2	0.220252	0.000160327	0.544043	1.15267e-23		Coexpression	M9953	Genes up-regulated in tumor-infiltrating CD8 T cells: BTLA+ [GeneID=151888] versus BTLA- [GeneID=151888].	MSigDB C7: Immunologic Signatures (v7.1)	1.027e-05	0.0004717	26	200	MRPL23,ERF,FBP1,ALDOA,RABAC1,PTOV1,ATG4B,BSG,TSPO,MYDGF,C1orf216,CNOT3,ELOB,NUCB1,TESK1,GSTP1,HCFC1,KXD1,HRAS,HOMER3,RBM42,TMED9,CTSD,CYBA,DNM2,FOSL1
ENSG00000140406	TLNRD1	0.141928	0.0157547	0.543744	1.23233e-23		Coexpression	15260889-TableS2a	Human Breast_Dairkee04_479genes	GeneSigDB	1.047e-05	0.0004788	39	366	ERCC2,ADA,TOMM40,SDHA,FLOT2,APRT,RRP1,CHTF18,SSNA1,SNRPA,DDX28,MVD,DPM2,NDUFV1,H2AW,PMPCA,UBE2S,MLST8,ZNHIT2,RAB35,NTHL1,PKMYT1,ZDHHC12,H2AX,PCBP1,CKB,CKMT1B,SAC3D1,POLD1,MRPL41,ACD,TPRN,DYNC2I2,MED16,LDLR,TRAP1,LIPE,MRPS2,ALG3
ENSG00000205220	PSMB10	0.236429	4.9162e-05	0.543505	1.29989e-23		Coexpression	15231654-Table1	Human Kidney_Myers04_59genes	GeneSigDB	1.121e-05	0.0005079	11	45	MRPL23,SCARA3,SYN1,SLC16A3,CD151,PFKL,CLU,DUSP8,FADS3,ENDOG,SYMPK
ENSG00000065054	SLC9A3R2	0.268985	3.50602e-06	0.543244	1.37783e-23		Coexpression	M2703	Genes up-regulated in primary epithelial breast cancer cell culture over-expressing activated CTNNB1 [Gene ID=1499] gene.	MSigDB C6: Oncogenic Signatures (v7.1)	1.121e-05	0.0005079	11	45	ZNF703,SCAMP4,STXBP2,CNOT3,TCF3,CALR,CD151,DTX2,CTSD,NDRG4,EEF2
ENSG00000125652	ALKBH7	0.127547	0.0301768	0.542285	1.70548e-23		Coexpression	M2238	Genes up-regulated upon overexpression of PARVB [GeneID=29780] in MDA-MB-231 cells (breast cancer) cultured in 3D collagen I and 3D Matrigel only.	MSigDB C2: CGP Curated Gene Sets (v7.1)	1.235e-05	0.000555	21	144	ACTG1,MDK,AGPAT2,SBNO2,LSR,SCAMP4,FXYD5,STXBP2,BSG,CALM3,CALR,GPRC5A,CD151,RAB11B,CLPTM1,VEGFB,IGFBP4,PKN1,ZYX,NECTIN2,EEF1A2
ENSG00000101986	ABCD1	0.164843	0.00496291	0.542196	1.73988e-23		Coexpression	M8751	Genes co-regulated in uterus during a time course response to progesterone [PubChem=5994]: SOM cluster 14.	MSigDB C2: CGP Curated Gene Sets (v7.1)	1.235e-05	0.000555	21	144	RGS19,TUBB3,DDX41,CARM1,YBX3,PTOV1,SMARCA4,BAX,NUBP1,MYDGF,LMAN2,HTRA2,UBE2M,SERPINH1,GSTM1,PIGQ,THOP1,C9orf16,CTSD,GATAD2A,JAG2
ENSG00000185813	PCYT2	0.297989	2.44863e-07	0.541943	1.84014e-23		Coexpression	17952126-SuppTable2	Human Bladder_Buytaert08_651genes	GeneSigDB	1.251e-05	0.0005595	56	608	RPS6KB2,SCAND1,CXXC1,FARSA,AP2A2,AK1,DEAF1,DOLK,PYCARD,RNASET2,ANTKMT,MRPS34,POLR3K,PPP2R2D,BCS1L,DPM2,NDUFS6,NMU,SURF2,PGAP2,NMB,NME3,CCDC85B,GPR3,NRGN,NTHL1,CBR3,CCNE1,TMEM177,TM7SF2,H2AX,HMOX2,DHRS1,PITX1,CLTB,COPS7B,SAC3D1,PGP,UROS,PRMT7,PAQR4,POLR2L,NCOR2,PSMB10,FJX1,B3GAT3,CTNNBIP1,PARD6A,MALL,TMEM160,HCFC1R1,DOK1,SNRNP25,EEF2KMT,EPHA2,ENDOG
ENSG00000176978	DPP7	0.0879607	0.135766	0.54058	2.48911e-23		Coexpression	M8519	Genes down-regulated in mARMS (molecular ARMS) compared to the mERMS (molecular ERMS) class of rhabdomyosarcoma tumors.	MSigDB C2: CGP Curated Gene Sets (v7.1)	1.317e-05	0.0005869	24	179	EPHB3,ERF,ADA,MGAT1,SCARA3,SDC1,ADGRL1,CITED1,BMP1,SERPINH1,GSTM1,ADGRE5,TNFRSF1A,TRIP6,TRIP10,GMPPA,SMCO4,ITM2C,KAZALD1,DOK1,TSSC4,EVA1B,SIGIRR,EIF4EBP1
ENSG00000254531		0.30803	9.07584e-08	0.540496	2.53527e-23		Coexpression	M7942	Genes down-regulated in macrophages (12h): control versus rosiglitazone [PubChem=77999].	MSigDB C7: Immunologic Signatures (v7.1)	1.468e-05	0.0006511	25	192	STUB1,ACAD9,MT1E,MT1H,MT1X,MT2A,IGSF9B,NINJ1,C19orf25,SPRYD3,CD70,PPAN,PIK3R2,KXD1,SLC39A3,VWA1,CSKMT,PRRG2,TRNP1,UCK1,PGAP6,TMEM145,SLC52A1,COQ4,ALG3
ENSG00000167470	MIDN	0.216418	0.000209574	0.540389	2.59643e-23		Coexpression	M17481	Genes co-regulated in uterus during a time course response to progesterone [PubChem=5994]: SOM cluster 7.	MSigDB C2: CGP Curated Gene Sets (v7.1)	1.532e-05	0.0006767	14	73	ZFPM1,CHERP,MT1E,SNAI1,FZD2,BCAT2,NCDN,TAPBP,DDA1,HRAS,PGLS,SERTAD1,PPM1G,MIDN
ENSG00000176946	THAP4	0.147691	0.0119483	0.539787	2.96527e-23		Coexpression	11906190-Table3a-2	Human Colon_Iizaka02_10genes	GeneSigDB	1.636e-05	0.0007193	5	8	MT1E,MT1X,MT2A,TBC1D10B,DCXR
ENSG00000105397	TYK2	0.102807	0.0810243	0.53878	3.70059e-23		Coexpression	M12795	Genes up-regulated in basal-like breast cancer cell lines as compared to the mesenchymal-like ones.	MSigDB C2: CGP Curated Gene Sets (v7.1)	1.741e-05	0.0007625	19	125	TMEM191A,TMEM134,APRT,SLPI,PKP3,ENTPD2,CDH3,CBLC,CKMT1B,RHOD,COX5B,TLCD1,BSPRY,SSH3,KCNK1,EMC10,ELMO3,PDZK1IP1,EPHA1
ENSG00000132600	PRMT7	0.0720358	0.222128	0.537889	4.4995e-23		Coexpression	M8134	Genes up-regulated in cytotoxic T cells: wildtype versus PDK1 [GeneID=5163] knockout.	MSigDB C7: Immunologic Signatures (v7.1)	1.92e-05	0.0008375	25	195	VRK3,FBP1,SLC25A4,RANBP3,RABAC1,PRELID3A,SMARCA4,MSRB1,DIS3L2,NUBP1,GNPTG,GMPR,TCEA2,CCR10,POMGNT2,SYNGR3,ADGRE5,SERPINB6,COX5A,UPP1,G0S2,IDH2,CST3,RPP25,VPS37B
ENSG00000185338	SOCS1	0.169174	0.00392264	0.537541	4.85533e-23		Coexpression	M19245	'Early-TGFB1 signature': genes overexpressed in primary hepatocytes at an early phase of TGFB1 [GeneID=7040] treatment; is associated with a less invasive phenotype.	MSigDB C2: CGP Curated Gene Sets (v7.1)	1.943e-05	0.000844	20	137	CXXC5,METTL26,SNAI1,DDX28,MSRB1,HCN2,GADD45G,TM7SF2,CDA,DHRS1,OSGIN1,SLC2A8,BAG3,IGFBP4,SERINC2,PCYT2,ZSWIM4,REX1BD,RELB,LDLR
ENSG00000134815	DHX34	-0.0735741	0.212387	0.535943	6.8813e-23		Coexpression	M1920	Genes forming the macrophage-enriched metabolic network (MEMN) claimed to have a causal relationship with the metabolic syndrom traits.	MSigDB C2: CGP Curated Gene Sets (v7.1)	1.961e-05	0.0008453	96	1236	RAB19,MAN2B1,RGS19,ACTG1,GMIP,COMTD1,PPM1J,MELTF,UBTD1,AK1,ALDH3B1,MZT2B,SLC66A2,CARD19,SLC48A1,AK8,RHOC,GAS2L1,CHTF18,PYCARD,SLPI,CYSTM1,CNDP2,ST6GALNAC4,ATP1A3,MYO9B,FXYD5,SUSD3,UNC13D,NCF4,BCS1L,STXBP2,SYP,NINJ1,C8G,CCDC102A,HTRA2,CALM3,TOR2A,CALR,SPACA9,CBR3,ZNF503,PKMYT1,P2RX4,SLC2A6,ENTPD2,HAAO,ADGRE5,HAGH,MPND,ARHGAP45,CDH3,B4GALT7,NUMBL,PACSIN3,HMGA1,HMOX2,PLD3,PFKP,TUBB2A,SERPINB6,HPCAL1…
ENSG00000167508	MVD	0.171184	0.00351048	0.535306	7.90308e-23		Coexpression	20460542-SuppTable2	Human Colon_Dessein10_211genes	GeneSigDB	1.963e-05	0.0008453	33	296	ASPHD1,ASIC1,ADA,KLF2,MELTF,SCARA3,RASAL1,ACAD9,ADGRL1,ASCL2,FZD2,SOD3,GAMT,REEP6,TCEA2,SH2D2A,NCS1,CDH3,CDKN1C,PDE4A,CLU,CCDC74B,GAL3ST1,G0S2,PNKD,DBN1,FBXO2,TRIM8,KCNN4,KCNQ1,RAC2,SEZ6L2,CITED4
ENSG00000171853	TRAPPC12	0.00450083	0.939274	0.534373	9.67489e-23		Coexpression	M9556	Genes down-regulated in T98G cells (glioma, express MGMT [GeneID=4255]) by carmustine [PubChem=2578] at 48 h.	MSigDB C2: CGP Curated Gene Sets (v7.1)	2e-05	0.0008577	22	160	APC2,MDK,AKT2,AMH,FTH1,ATP1A3,MVD,GAMT,ADAM15,NPAS1,NRTN,ARTN,GTF2F1,H2AX,CD151,HAGH,HCFC1,CEBPB,VGF,PPM1G,RAD23A,UPF1
ENSG00000172663	TMEM134	0.205203	0.000446829	0.534189	1.00683e-22		Coexpression	17597811-SuppTable6	Human Leukemia_Mullighan07_838genes	GeneSigDB	2.156e-05	0.000914	60	679	ABHD17A,MAZ,KATNB1,MDK,SLC8B1,FBP1,AKT2,ALDH3B1,DCPS,TRMT1,SIPA1,ZNF446,SRRT,PYCARD,ASS1,AKR7A3,FZD2,MSRB1,FADD,RAB4B,GTPBP3,NME4,NRGN,GRK6,DUSP14,UNC119,SLC16A3,ARHGAP45,NUP62,PLD3,CKB,SLC9A3R2,LRFN4,CLTB,TOLLIP,SAC3D1,PLAUR,RMND5B,TNPO2,COX8A,RAB3D,SAFB2,CYBA,TRPM4,KRI1,DBN1,ECI1,RAC2,SNRNP25,OCEL1,RNPEPL1,UPF1,COLGALT1,RASSF7,ELMO3,MRPS2,EGFL7,NAGPA,MFSD13A,ENO1
ENSG00000150990	DHX37	0.0607975	0.302996	0.533006	1.29978e-22		Coexpression	M14702	Genes up-regulated in gastric cancer patients refractory to chemotherapy treatment with 5-fluorouracil and cisplatin [PubChem=3385;2767] compared to the sensitive state.	MSigDB C2: CGP Curated Gene Sets (v7.1)	2.159e-05	0.000914	16	95	ZNF219,SGTA,PPFIA3,KDM4B,EIF2B4,NME4,CFAP410,CRTC1,ABCB8,H2AX,FKBP8,PPP2R1A,AATK,DOHH,B3GAT3,ALG3
ENSG00000105447	GRWD1	0.178692	0.00229467	0.532582	1.42406e-22		Coexpression	20368555-TS-1	Human Breast_Barry10_1022genes	GeneSigDB	2.161e-05	0.000914	69	815	FAAH,FBP1,MZT2B,AMFR,DCPS,PDXK,RRP1,LSR,ASS1,AKR7A3,MZT2A,SNRPA,KDM4B,CTSF,GAMT,SRM,NMU,NFKBIE,NINJ1,NME3,SH2D2A,CBR3,TFF1,TFF3,CCNE1,P2RX4,H2AX,ORAI3,CDKN2A,IL32,PDE4A,CEBPB,HMGA1,PFKP,DHRS1,METRN,COX5A,KCNK15,UPP1,MED27,HSPB1,RMND5B,RHOD,POLD1,IGFBP4,CST3,PRRG2,GATAD2A,DEF8,RPP25,MALL,KCNG1,SSH3,NECTIN2,TMEM132A,TRIM8,KCNN4,HCFC1R1,CDT1,QDPR,ROGDI,RAP2B,EVA1B,SIGIRR,COQ4,LTBP3,BCAM,EMP2,ENO1
ENSG00000105722	ERF	-0.048798	0.408542	0.530466	2.24208e-22		Coexpression	M2534	The '3/3 signature': genes consistently up-regulated in all three pools of normal mammary stem cells (defined by their ability to retain the dye PKH26).	MSigDB C2: CGP Curated Gene Sets (v7.1)	2.166e-05	0.000914	20	138	RPLP1,ACTG1,TUBB4B,AK1,MT1E,MT1F,MT1G,MT1H,MT1X,MT2A,SMARCA4,EDF1,CEBPD,TRAPPC5,TUBB2A,CLU,CLTB,C9orf16,BAG3,RPL13
ENSG00000142273	CBLC	0.140938	0.0165053	0.530427	2.26061e-22		Coexpression	M2188	Genes encoding mRNA transcripts specifically bound by DCP2 [GeneID=167227].	MSigDB C2: CGP Curated Gene Sets (v7.1)	2.187e-05	0.0009168	15	85	MRPL23,ADA,DEAF1,APRT,PDXK,EDF1,NDUFS8,ELOB,UBXN6,HMOX2,TST,POLR2L,ZNF593,ENO1,DCXR
ENSG00000123154	WDR83	0.00157515	0.97873	0.529039	3.03927e-22		Coexpression	15273739-SuppTable1	Human Intestine_Jinawath04_153genes	GeneSigDB	2.191e-05	0.0009168	19	127	FARSA,TRMT1,YDJC,GPX1,GPX4,GPRC5A,TFF3,TIMP1,PWWP3A,CD81,HMGA1,UBE2I,HSPB1,RBM42,PPM1G,ZYX,KRT7,ALG3,ENO1
ENSG00000214309	MBLAC1	-0.0704047	0.232801	0.52894	3.1039e-22		Coexpression	M1951	Genes with high-CpG-density promoters (HCP) bearing histone H3 dimethylation mark at K4 (H3K4me2) in neural precursor cells (NPC).	MSigDB C2: CGP Curated Gene Sets (v7.1)	2.234e-05	0.0009312	47	490	RRAD,GPRIN1,ADA,RASAL1,MPG,CAMSAP3,AK8,LSR,MT1X,EPOP,PLPP2,SNAI1,ATP1A3,B3GALT4,CTSF,GAS6,PGAP2,YDJC,NMB,TCEA2,NRTN,MARCHF9,GRIN2D,TENT5B,KCNH4,UNC119,MFSD2A,AIFM2,SLC2A6,SYNGR3,CDKN1C,CEBPB,DIPK1B,HMGA1,SLC9A3R2,FA2H,VWA1,AATK,WTIP,TMEM238,C2CD4C,RAC3,DRD4,DUSP15,EFNA2,HPS6,EMP2
ENSG00000129925	PGAP6	0.181946	0.00189868	0.52844	3.45143e-22		Coexpression	M5653	Genes up-regulated in comparison of peripheral blood mononuclear cells (PBMC) from patients with acute influenza infection versus PBMC from patients with acute E. coli infection.	MSigDB C7: Immunologic Signatures (v7.1)	2.434e-05	0.001011	22	162	GMIP,CXXC1,DCAF15,SH2B2,CAPN15,MYO9B,KDELR1,AP3D1,CNOT3,CALR,NUCB1,NUP62,TYK2,STRN4,NRBP1,DNAJC4,TKFC,KMT2B,IRF3,ZYX,DNM2,ATP13A1
ENSG00000105427	CNFN	0.391735	4.89114e-12	0.528347	3.52014e-22		Coexpression	15832406-Table5	Human Stomach_Yu04_21genes	GeneSigDB	2.487e-05	0.00102	7	19	RBM10,MDK,GPRC5A,SLC16A3,PHLDA2,MALL,LDLR
ENSG00000130202	NECTIN2	0.255663	1.07855e-05	0.527545	4.17296e-22		Coexpression	19904269-ST1	Human Breast_Agthoven10_251genes	GeneSigDB	2.496e-05	0.00102	25	198	APC2,HMG20B,MRPL28,HSD3B7,MT1G,MZT2A,CILP2,BOK,CCR10,GPX4,TM7SF2,ZNRF1,MPND,TNFRSF1A,MAN1B1,CDKN1C,PHLDA2,DNAJC4,NCOR2,CFD,DMWD,CARS2,RAC3,ATP13A1,DCXR
ENSG00000140995	DEF8	0.0938211	0.111484	0.526804	4.88036e-22		Coexpression	M5844	Genes up-regulated in comparison of monocytes treated with anti-TREM1 [GeneID=54210] versus monocytes treated with 5000 ng/ml LPS (TLR4 agonist).	MSigDB C7: Immunologic Signatures (v7.1)	2.496e-05	0.00102	25	198	KLF2,TNFRSF12A,MELTF,MGAT1,SLC8B1,MT1E,HSD3B7,DUSP14,ORAI3,AVPI1,CEBPB,LONP1,LRFN4,HOMER3,SERTAD1,NRBP1,BAG3,BLOC1S3,SH3BGRL3,GATAD2A,RAP2B,MCOLN1,VPS37B,TLNRD1,KLHL26
ENSG00000147813	NAPRT	0.182459	0.00184234	0.526054	5.71694e-22		Coexpression	M7401	Genes down-regulated in the neuron cell line: immature versus mature.	MSigDB C7: Immunologic Signatures (v7.1)	2.496e-05	0.00102	25	198	CD320,FARSA,TOMM40,TIMM44,ACAD9,NTMT1,YBX3,RRP1,EPOP,MRPS34,SLC38A5,C1orf216,ALG1,MFSD2A,THOP1,PPAN,TRIP6,PFKP,MED27,TLCD1,NCLN,FOSL1,TRAP1,EIF4EBP1,NPRL3
ENSG00000169692	AGPAT2	0.115804	0.049211	0.524947	7.21353e-22		Coexpression	M2466	Genes with DNA sequences bound by RARA and RARG [GeneID=5914, 5916] in ES cells.	MSigDB C2: CGP Curated Gene Sets (v7.1)	2.669e-05	0.001075	45	465	ZNF219,MDK,KLF2,FARSA,TLE5,PLA2G10,SDHA,EBF4,ALKBH7,TMEM253,MBD3,SBNO2,SRRT,LSR,CYSTM1,BCAT2,BCL3,STK11,GADD45G,CCDC102A,CALR,GPRC5A,ABCB8,NANOS3,ADGRE5,ATG4D,CDX1,WIZ,UPP1,PLK3,RMND5B,PPDPF,G0S2,PIM3,PPP5C,CST3,CTSD,NDUFA4L2,UCK1,EMC10,METTL27,LIPE,EVA1B,TRIM28,SIGIRR
ENSG00000172830	SSH3	0.163505	0.00533121	0.524586	7.78085e-22		Coexpression	M7975	Genes up-regulated in bone marrow-derived macrophages with PPARG [GeneID=5468] knockout: control versus IL4 [GeneID=3565].	MSigDB C7: Immunologic Signatures (v7.1)	2.719e-05	0.001075	25	199	TLE5,PLA2G10,RASAL1,GADD45GIP1,PRX,SPC24,YJU2,MT2A,GIPC1,SRM,TINAGL1,YDJC,TFR2,PKMYT1,PIGQ,TMEM177,PCBP1,GTF3C5,CKB,LONP1,SAC3D1,IDH2,PTDSS2,ZNF408,EGFL7
ENSG00000088256	GNA11	0.207311	0.000388717	0.524429	8.04146e-22		Coexpression	M6632	Genes down-regulated in bone marrow-derived macrophages with IL10 [GeneID=3486] knockout and 45 min stimulation by: LPS versus IL6 [GeneID=3469] and LPS.	MSigDB C7: Immunologic Signatures (v7.1)	2.719e-05	0.001075	25	199	RDH13,AK1,FLOT2,ATF5,SH3GL1,ASS1,GAMT,NFIC,C1orf122,ZNHIT2,UBE2M,ZBTB45,SUSD2,SPRYD3,TRIP6,NLE1,MED26,IGFBP4,ACD,EMC10,ABHD8,RASGEF1A,FADS3,MRPS2,DCXR
ENSG00000196498	NCOR2	-0.00964771	0.870279	0.523968	8.85707e-22		Coexpression	M6464	Genes down-regulated in CD4 [GeneID=920] T cells versus B2 B lymphocytes.	MSigDB C7: Immunologic Signatures (v7.1)	2.719e-05	0.001075	25	199	RDH13,ALDOA,PLPP2,SLC19A1,ASS1,PRELID1,NAB2,NDUFS8,SMPDL3B,CBR3,KCTD5,SDF2L1,PLAUR,PLXNA1,TMEM238,CTSD,PRPF31,FBXO6,NECTIN2,KCNN4,UNC93B1,KCTD17,RNH1,EMP2,ENO1
ENSG00000115694	STK25	0.0579385	0.326341	0.523807	9.1594e-22		Coexpression	M6970	Genes up-regulated in naÔve macrophages: untreated versus LPS.	MSigDB C7: Immunologic Signatures (v7.1)	2.719e-05	0.001075	25	199	MRPL23,B3GNT8,CHST13,CRB3,DOCK6,HAGHL,SGTA,FPGS,IGSF9B,NAIF1,HTRA2,ABHD14B,GSK3A,THOP1,PFKL,ZNF296,MFSD12,SAFB2,CCDC9,RTN4R,DMWD,METTL27,PNPLA2,INAFM1,MFSD10
ENSG00000139266	MARCHF9	0.0659901	0.263486	0.523687	9.39222e-22		Coexpression	M4074	Genes up-regulated in comparison of dendritic cells (DC) stimulated with LPS (TLR4 agonist) at 0.5 h versus those stimulated at 8 h.	MSigDB C7: Immunologic Signatures (v7.1)	2.719e-05	0.001075	25	199	ACADS,RGS19,ZNF703,DCPS,SLC25A4,RANBP3,MRPL28,YBX3,GADD45GIP1,PACS1,TXNL4A,C8G,AVPI1,CLTB,KXD1,LSM4,PNKD,SH3BGRL3,IMPA2,URM1,KCNN4,TSPAN14,MCOLN1,MIDN,DCXR
ENSG00000090674	MCOLN1	0.0405091	0.492743	0.523592	9.58096e-22		Coexpression	M8289	Genes down-regulated in spleen B lymphocytes: wildtype versus lupus susceptibility locus Sle2c1.	MSigDB C7: Immunologic Signatures (v7.1)	2.719e-05	0.001075	25	199	MAN2B1,ASIC1,MDK,ADA,FLOT2,DGKZ,MT2A,MVD,B3GALT4,NME3,GPI,NRTN,NUCB1,RHBDL1,TFAP4,CCNE1,LPAR2,CDH3,PFKL,PHLDA2,UPK3A,IMPDH1,IRF2BP1,ECI1,KCNJ12
ENSG00000105245	NUMBL	0.263124	5.79123e-06	0.523207	1.03821e-21		Coexpression	M246	Genes overexpressed in cholangiocarcinoma class 2 associated with poor prognosis.	MSigDB C2: CGP Curated Gene Sets (v7.1)	2.737e-05	0.001075	23	175	PLA2G10,ALDH3B1,NMU,BIK,SMPDL3B,GPR35,GPRC5A,SLC16A3,PKP3,CDH3,CBLC,CYP2S1,CKMT1B,PLAUR,DTX2,FA2H,SLC6A20,KCNK1,KCNN4,UNC93B1,PSCA,MYH14,EPHX3
ENSG00000231925	TAPBP	0.331996	7.27856e-09	0.523089	1.06415e-21		Coexpression	M6825	Genes up-regulated in monocytes: untreated versus anti- FcgRIIB.	MSigDB C7: Immunologic Signatures (v7.1)	2.737e-05	0.001075	23	175	RRAS,AK1,PSMG4,NUDT14,RABAC1,MSRB1,GAMT,SRM,NDUFB10,PGAP2,TSPO,CDC42EP5,LMAN2,MFSD2A,TIMP1,C9orf116,CD151,HAGH,RAB11B,SDF2L1,PSMB10,ITM2C,NAGPA
ENSG00000145494	NDUFS6	0.0277407	0.638613	0.522128	1.29984e-21		Coexpression	M5505	Genes down-regulated in basal mammary epithelial cells compared to the luminal ones.	MSigDB C2: CGP Curated Gene Sets (v7.1)	2.785e-05	0.001075	12	58	ANXA11,BIK,GPRC5A,PLAAT3,IL32,HMGA1,METRN,VWA1,IDH2,IGFBP4,MALL,KRT86
ENSG00000141526	SLC16A3	0.409803	3.93726e-13	0.521807	1.38954e-21		Coexpression	17069663-Table2	Human Breast_Hannemann06_35genes_DCIS_v_IBC	GeneSigDB	2.934e-05	0.001075	8	26	APC2,PIAS4,NFIC,KCTD5,FBXL15,DHX34,PRPF31,DAPK3
ENSG00000103415	HMOX2	0.18686	0.00141783	0.519749	2.12708e-21		Coexpression	M5186	Genes down-regulated in comparison of dendritic cells (DC) exposed to 50 worm/well B. malayi versus macrophages exposed to 50 worms/well B. malayi.	MSigDB C7: Immunologic Signatures (v7.1)	2.961e-05	0.001075	25	200	RRAS,ADA,RHOC,MT1F,MT1H,MT2A,SSNA1,MYDGF,GMPR,GPR3,CALM3,THOP1,P2RX4,LPAR2,CDKN2A,CEBPD,CBARP,TUBB2A,HPCAL1,HRAS,PLAUR,HOMER3,TP53I11,NUPR1,LDLR
ENSG00000152082	MZT2B	-0.01191	0.840229	0.519599	2.19392e-21		Coexpression	M6583	Genes down-regulated in monocytes: untreated versus CSF1 [GeneID=1435] knockout at day 3.	MSigDB C7: Immunologic Signatures (v7.1)	2.961e-05	0.001075	25	200	NAA60,BLOC1S4,MRPL28,METTL26,ZNF414,PDXK,DOT1L,TSPO,GSK3A,TLE1,H2AX,ZNRF1,AVPI1,HAGH,EPS15L1,TSEN34,TOLLIP,BAG3,POLRMT,MIB2,NCOR2,PPP2R1A,MAP2K7,ARPC4,ARMC5
ENSG00000149798	CDC42EP2	0.417798	1.22905e-13	0.518917	2.52503e-21		Coexpression	M5274	Genes down-regulated in comparison of type 2 myeloid (T2M) cells treated with IL25 [GeneID=64806] versus macrophages treated with IL25 [GeneID=64806].	MSigDB C7: Immunologic Signatures (v7.1)	2.961e-05	0.001075	25	200	ABHD17A,AXIN1,KLF2,MGAT1,MLLT1,ALKBH7,ZNF524,SH2B2,SLC5A2,ANTKMT,SUSD3,TYSND1,ALKBH2,HAAO,TRAPPC5,CACTIN,JMJD8,LMF1,FKRP,IDH2,MOB3A,NCOR2,PPP5C,PGAP6,DCXR
ENSG00000104964	TLE5	0.137043	0.0197719	0.517794	3.17942e-21		Coexpression	M5003	Genes up-regulated in comparison of plasmacytoid dendritic cells (pDC) from TIV influenza vaccinee pre-vaccination versus those at day 7 post-vaccination.	MSigDB C7: Immunologic Signatures (v7.1)	2.961e-05	0.001075	25	200	CDR2L,HKDC1,ITPKC,PRELID3A,SLC19A1,SUGP1,DOT1L,GIPC1,NFKBIB,GNA11,CACFD1,PLD3,LRFN4,ZNF358,NR1H2,MIER2,PTDSS2,FBXO2,SLC35F6,HCFC1R1,KHK,NUPR1,MCOLN1,EPHA2,EPHA1
ENSG00000116871	MAP7D1	0.249358	1.79764e-05	0.517641	3.2807e-21		Coexpression	M7648	Genes up-regulated in CD4 [GeneID=920] T cells under germ free conditions: healthy versus arthritis (KRN model).	MSigDB C7: Immunologic Signatures (v7.1)	2.961e-05	0.001075	25	200	BCKDK,FARSA,MGAT1,UBAC1,CDC42EP2,STK25,DGKZ,SH2B2,MT1A,MT1F,MT1G,BRD3OS,SNRPA,NDUFS8,TAPBP,GPX4,TESK1,UROS,POLRMT,IGFBP4,SPHK2,PSMB10,JUND,DOK1,KCTD17
ENSG00000011485	PPP5C	0.13051	0.0265175	0.516864	3.84593e-21		Coexpression	M7794	Genes up-regulated in neutrophils: untreated versus LPS.	MSigDB C7: Immunologic Signatures (v7.1)	2.961e-05	0.001075	25	200	ANKRD39,RDH13,CTU1,RHOC,ITPKC,MARK4,ST6GALNAC4,BCL3,GFER,NFIC,NINJ1,PIP5K1C,SDHAF1,LRFN4,UBE2I,NR1H2,OSGIN1,FBXL14,PIM3,MBLAC1,KCNN4,KLF16,ARPC5L,SF3A2,KLHL26
ENSG00000187479	C11orf96	0.109258	0.0636119	0.51676	3.92889e-21		Coexpression	M6442	Genes down-regulated in CD8A [GeneID=925] T cells versus B1 B lymphocytes.	MSigDB C7: Immunologic Signatures (v7.1)	2.961e-05	0.001075	25	200	GMIP,KLF2,SCARA3,PIAS4,ARRDC1,NFIC,AP1M1,TCF3,PKMYT1,GSTM1,TRPM2,HPCA,METRN,COPS7B,POLD1,SELENOM,TP53I11,JSRP1,AATK,IGFBP4,NCLN,PCYT2,RASGEF1A,TSSC4,ACTR1B
ENSG00000181027	FKRP	0.142234	0.0155285	0.51641	4.21931e-21		Coexpression	M5127	Genes up-regulated in comparison of CD8 dendritic cells (DC) versus CD4- [GeneID=920] CD8- DCs.	MSigDB C7: Immunologic Signatures (v7.1)	2.961e-05	0.001075	25	200	DEGS2,ISYNA1,APRT,LSR,CYSTM1,NUCB1,CBR3,TFR2,CD81,TNFRSF1A,MAN1B1,PFKL,PFKP,DHRS1,TYK2,HPCAL1,CST3,PRKCSH,PPP1R12C,PSMB10,UNC93B1,TPGS1,TSSC4,FOSL1,CMTM7
ENSG00000105221	AKT2	-0.175356	0.00277745	0.516174	4.42755e-21		Coexpression	M7741	Genes down-regulated in macrophages: untreated versus corticosterone [PubChem=5839].	MSigDB C7: Immunologic Signatures (v7.1)	2.961e-05	0.001075	25	200	LRG1,CARM1,MED29,MT2A,SSBP4,NCF4,NMU,SURF4,NINJ1,GTF2F1,ZNRF1,RAVER1,TRIP10,SAC3D1,PLAUR,PGP,PIM3,PCYT2,REXO4,LDLR,NUBP2,ELMO3,MRPS2,EIF4EBP1,LTBR
ENSG00000160392	C19orf47	-0.205075	0.000450598	0.51547	5.10954e-21		Coexpression	M5621	Genes down-regulated in comparison of CD4 [GeneID=920] T cells treated with TGFB3 [GeneID=7043] and IL6 [GeneID=3569] versus those treated with TGF3B [GeneID=7043], IL6 [GeneID=3569] and IL23A [GeneID=51561].	MSigDB C7: Immunologic Signatures (v7.1)	2.961e-05	0.001075	25	200	MRPL23,NR2F6,CD320,COMTD1,MRPL28,YBX3,MCRIP2,TICAM1,NAB2,GNPTG,IER5L,NFKBIB,CA7,CBR1,CBR3,MPND,PPAN,SDF2L1,UPP1,IDH2,PSMB10,NECTIN2,DYNC2I2,EFNA2,LTBP3
ENSG00000153406	NMRAL1	0.264647	5.08889e-06	0.51542	5.16205e-21		Coexpression	M4471	Genes up-regulated in comparison of dendritic cells (DC) versus monocytes.	MSigDB C7: Immunologic Signatures (v7.1)	2.961e-05	0.001075	25	200	HMG20B,RASAL1,ISYNA1,ANXA11,DOLK,DNPH1,SLC48A1,POLR3K,GAS6,CALR,CBR3,CCNE1,GSTM4,P2RY11,CD81,AVPI1,TRIP6,HMOX2,PFKP,LONP1,HSPB1,POLD1,MFSD12,MAP1S,NAGPA
ENSG00000204839	MROH6	0.248491	1.92649e-05	0.515389	5.19477e-21		Coexpression	M4093	Genes up-regulated in comparison of dendritic cells (DC) stimulated with poly(I:C) (TLR3 agonist) at 0.5 h versus those stimulated at 8 h.	MSigDB C7: Immunologic Signatures (v7.1)	2.961e-05	0.001075	25	200	NAA60,RPLP1,RGS19,SCAND1,MMP17,ZNF703,SIPA1,PDXK,AACS,TXNL4A,NUCB1,GYS1,HARS1,JMJD8,PITX1,LSM4,PRMT7,RIN1,NCOR2,PRODH,SLC41A3,GRWD1,ACTR1B,MRPS2,LTBR
ENSG00000131446	MGAT1	0.194529	0.00088587	0.514543	6.16786e-21		Coexpression	M4298	Genes down-regulated in comparison of naive CD8 T cells versus effector CD8 IL2RA [GeneID=3559] low T cells at.	MSigDB C7: Immunologic Signatures (v7.1)	2.961e-05	0.001075	25	200	REXO1,PAOX,MED29,RNF126,GADD45GIP1,AUP1,BAX,GADD45G,NFIC,C1orf122,CCDC85B,GRK6,CHADL,TRAPPC5,ZNF296,CLPTM1,PGP,MBOAT7,SAFB2,CC2D1A,SMCO4,C1orf53,URM1,RNPEPL1,MCOLN1
ENSG00000126464	PRR12	0.0622444	0.291612	0.513371	7.81862e-21		Coexpression	M8278	Genes down-regulated in B lymphocytes stimulated by anti-IgM for 8h: wildtype versus NFATC1 [GeneID=4772] knockout.	MSigDB C7: Immunologic Signatures (v7.1)	2.961e-05	0.001075	25	200	ATP9B,TNFRSF12A,RASAL1,ZDHHC16,TRMT1,DGKZ,ZNF777,TPRA1,H2AW,FASTK,TRAF2,DHRS1,DDX54,TSEN34,USF2,TNPO2,MIB2,FAM207A,ZNF526,MAP2K7,DBP,RHOT2,EEF2,NPRL3,RPL13
ENSG00000103363	ELOB	0.0391148	0.507764	0.513355	7.84391e-21		Coexpression	M9562	Genes up-regulated in KLRG1 low [GeneID=10219] CD8 T effector cells during infection: wildtype versus BCL2L11 [GeneID=10018] knockout.	MSigDB C7: Immunologic Signatures (v7.1)	2.961e-05	0.001075	25	200	PRR12,HYAL3,CRB3,ALDH3B1,MAP7D1,FZD2,GPRC5C,HCN2,GPR35,CDA,TRIP10,SLC39A3,KLC2,XRCC1,PAF1,NLRP6,DECR2,GATAD2A,DEF8,CC2D1A,PPP1R37,RARG,ECHS1,MYH14,FAHD1
ENSG00000267322	SNHG22	0.211577	0.000291974	0.512852	8.68223e-21		Coexpression	M4884	Genes up-regulated in comparison of naive follicular B cells versus early germinal center (GC) B cells.	MSigDB C7: Immunologic Signatures (v7.1)	2.961e-05	0.001075	25	200	SNORD104,DOLK,TRMT1,C15orf61,MTLN,CAPN15,DPM2,B3GNT9,HAAO,STRN4,UROS,NELFB,KLC2,UBALD2,PAF1,NCOR2,ELFN1,SAFB2,PKN1,CCDC9,BSPRY,B3GAT3,HS3ST1,REXO4,RNPEPL1
ENSG00000158156	XKR8	0.339637	3.10618e-09	0.512734	8.89073e-21		Coexpression	M9391	Genes up-regulated in follicular B lymphocytes: wildtype versus heterozygotic knockout of BCL6 [GeneID=604].	MSigDB C7: Immunologic Signatures (v7.1)	2.961e-05	0.001075	25	200	AAMP,SPNS1,RBM10,HYAL3,DDX41,NUDT14,MARK4,ADAM15,ATG4B,STXBP2,NMB,ZNF48,RHBDL1,DPP9,CIAO3,NAPRT,MPND,GTF3C5,TYK2,TSR3,RAB11FIP3,ZYX,NR1H3,MCOLN1,TRAPPC12
ENSG00000105568	PPP2R1A	0.0960269	0.103281	0.511905	1.05052e-20		Coexpression	M5842	Genes up-regulated in comparison of virus specific (gp33) exhausted CD8 T cells versus the virus specific (gp276) cells.	MSigDB C7: Immunologic Signatures (v7.1)	2.961e-05	0.001075	25	200	COMTD1,ADA,TLE5,MLLT1,PLA2G10,CARM1,HSD3B7,SNAI1,B3GALT4,BCL3,SURF4,SERPINH1,ZNRF1,TRAPPC5,CKMT1B,WIZ,DPP7,POLRMT,BCAR1,FJX1,DBP,HCFC1R1,KHK,DAZAP1,MRPS2
ENSG00000130309	COLGALT1	0.0524875	0.373985	0.511819	1.06899e-20		Coexpression	M8112	Genes up-regulated in unstimulated macrophages: IL10 [GeneID=3586] knockout versus NFKB1 [GeneID=4790] knockout.	MSigDB C7: Immunologic Signatures (v7.1)	2.961e-05	0.001075	25	200	RAB19,FAM71E1,PPM1J,UBTD1,TP53I13,APRT,PWWP2B,NCDN,NME3,CCDC102A,RAB35,NRTN,TOR2A,AZIN2,GPR35,UNC119,PCBP1,HMOX2,DDA1,JSRP1,TRPM4,TPRN,RAB3A,RAC3,EGFL7
ENSG00000089060	SLC8B1	0.220335	0.000159391	0.511447	1.15185e-20		Coexpression	M7270	Genes up-regulated in double positive thymocytes: TCF12 [GeneID=6939] knockout versus TCF3 and TCF12 [GeneID=6929;6938] knockout.	MSigDB C7: Immunologic Signatures (v7.1)	2.961e-05	0.001075	25	200	VRK3,SDHA,STK25,FOXRED1,NUDT16L1,SIPA1,SLC48A1,RNASET2,SSNA1,FADD,SLC50A1,GPX4,TFF1,ARHGAP45,PNKP,HPCAL1,PGLS,C11orf49,FAAP20,IMPA2,PTDSS2,ATP5IF1,ECHS1,LTBP3,CMTM7
ENSG00000130714	POMT1	0.2205	0.000157542	0.51128	1.19111e-20		Coexpression	M9944	Genes up-regulated in B lymphocytes treated by anti IgM for 24h: wildtype versus MAP3K7 [GeneID=6885] knockout.	MSigDB C7: Immunologic Signatures (v7.1)	2.961e-05	0.001075	25	200	ERF,TUBB3,TUBB4B,MGAT1,RABAC1,PTOV1,RHOC,SOD1,ATG4B,KDELR1,TSPO,UBE2S,NUCB1,TESK1,CDKN1C,FAM89B,HMGA1,TUBB2A,HPCAL1,HRAS,HOMER3,EZR,ECI1,FOSL1,RNH1
ENSG00000169223	LMAN2	0.223009	0.000131854	0.510991	1.26206e-20		Coexpression	19658189-TableS4	Human EmbryonicStemCell_Xu09_1801genes	GeneSigDB	3.133e-05	0.001133	107	1430	SLC43A2,ASPHD1,MAN2B1,RPS4Y1,ACTG1,GMIP,WDR54,FZD9,FANCG,TUBB3,UBTD1,ADRA2C,SLC8B1,MGMT,PLA2G10,MAD2L2,ALDH3B1,SCARA3,RASAL1,FPGS,LSR,PLPP2,CHTF18,PYCARD,RNASET2,MAST1,SOCS1,SNAI1,FUT2,SNRPA,CYB5R2,CNFN,FXYD5,SUSD3,SLC38A5,NMU,NDUFV3,TINAGL1,LDHD,CILP2,SYP,CA7,TCF3,RHBDL1,SH2D2A,CBR3,TFAP4,TENT5B,PRR7,TFF3,TLE1,PKP3,SYNGR3,ADGRE5,CDA,ARHGAP45,CLCF1,CDH3,NRM,NUMBL,CBLC,SOX18,CYP2S1,CKB,CKMT1B,METR…
ENSG00000154146	NRGN	0.207914	0.000373424	0.510928	1.27817e-20		Coexpression	M12710	Genes whose expression peaked at 120 min after stimulation of HeLa cells with EGF [GeneID=1950].	MSigDB C2: CGP Curated Gene Sets (v7.1)	3.176e-05	0.001145	13	68	CDC42EP2,TBL3,SNAI1,MVD,NAB2,CLCF1,PLAUR,JUND,JUP,VPS37B,ARPC4,FOSL1,EPHA2
ENSG00000070404	FSTL3	0.212069	0.000282407	0.510831	1.30312e-20		Coexpression	16699793-Table1	Human pancreas_Miyake06_52genes	GeneSigDB	3.267e-05	0.001173	11	50	FPGS,APRT,SOD1,CDA,UPP1,HSPB1,VEGFB,POLD1,XRCC1,IMPDH1,DCTD
ENSG00000132024	CC2D1A	-0.127086	0.0307828	0.51079	1.31411e-20		Coexpression	M3645	Genes up-regulated in papillary thyroid carcinoma (PTC) compared to normal tissue.	MSigDB C2: CGP Curated Gene Sets (v7.1)	3.532e-05	0.001264	43	442	EPHB3,FSTL3,RRAS,MDK,ALDH3B1,SDC1,SH3GL1,CITED1,LSR,PLPP2,SLPI,NAB2,FXYD5,NCDN,NMU,TSPO,NINJ1,NMB,MGRN1,GPX1,PLAAT3,TIMP1,H2AX,ADGRE5,CD151,TNFRSF1A,CDH3,TMC6,PHLDA2,PLD3,UPP1,PLK3,C9orf16,G0S2,NR1D1,CTSD,CYBA,FJX1,MALL,KCNK1,KCNN4,PDZK1IP1,EPHA2
ENSG00000184897	H1-10	0.188819	0.00125939	0.510505	1.39115e-20		Coexpression	M14529	List of genes in the 19q13 amplicon region based on a copy number alterations study of a panel of 16 pancreatic cancer cell lines and 31 primary tumors.	MSigDB C2: CGP Curated Gene Sets (v7.1)	3.561e-05	0.00127	9	34	CCNP,MAP3K10,AKT2,LRFN1,MED29,DYRK1B,PLD3,PAF1,C19orf47
ENSG00000069011	PITX1	0.166913	0.00443823	0.509766	1.61253e-20		Coexpression	16651409-SuppTable1	Mouse StemCell_Lawlor06_285genes	GeneSigDB	3.628e-05	0.001289	28	240	BCKDK,GMIP,FZD9,FANCG,RNASEH2C,CARM1,ISYNA1,ADGRL1,SLC19A1,ST6GALNAC4,BAD,TYSND1,GADD45G,UBE2S,H1-10,NRTN,GRK6,UBE2M,LSM4,PGP,POLD1,CST3,PRRG2,CDT1,COLGALT1,LDLR,PDZK1IP1,EIF4EBP1
ENSG00000105357	MYH14	0.18833	0.00129736	0.509513	1.69611e-20		Coexpression	17714734-Table5	Human pancreas_Yang09_24genes	GeneSigDB	3.659e-05	0.001296	7	20	PYCARD,CCDC85B,ORAI3,TST,SAC3D1,IGFBP4,ENDOG
ENSG00000130382	MLLT1	0.0308457	0.601511	0.509347	1.75294e-20		Coexpression	15781621-Table1	Human Intestine_Nishigaki05_159genes	GeneSigDB	4.214e-05	0.001488	21	156	FSTL3,KATNB1,RRAS,CDR2L,FZR1,PPFIA3,BBC3,ATP5F1D,NAB2,BAX,BIK,DUSP14,ARTN,FBXO46,TFR2,PLD3,SAC3D1,UROS,PRODH,DBP,DUSP8
ENSG00000177380	PPFIA3	0.0120713	0.838096	0.509222	1.79714e-20		Coexpression	M4181	Genes up-regulated in comparison of untreated CD4 [GeneID=920] T cells at 0 h versus the cells treated with IL4 [GeneID=3565] and anti-IL12 at 1 h.	MSigDB C7: Immunologic Signatures (v7.1)	4.239e-05	0.001491	24	192	PRR12,ALKBH7,ADGRL1,MCRIP2,SSBP4,TRADD,LHPP,NFIC,MGRN1,TOR2A,TMED3,ZBTB45,KXD1,PGLS,PGP,G0S2,TPRN,TMEM145,ROGDI,MCOLN1,RASSF7,SLC25A22,THAP4,CMTM7
ENSG00000165886	UBTD1	0.178021	0.00238523	0.508629	2.02256e-20		Coexpression	18497862-TableS4	Human Breast_Waddell08_200genes_BRCA2missense	GeneSigDB	4.481e-05	0.001571	20	145	PRX,ARRDC1,CCR10,CCNE1,ADGRE5,TMC6,PFKP,LONP1,EPS15L1,STRN4,ZNF526,PLAAT2,HCFC1R1,PCBP4,RAC2,RNPEPL1,RFX1,EEF2,LIPE,DAZAP1
ENSG00000126458	RRAS	0.0344691	0.559484	0.507681	2.4411e-20		Coexpression	M2136	Genes up-regulated by hypoxia in TRAMP-C cells (prostatic cancer) expressing HIF1A and FOXA2 [GeneID=3091,3170] off plasmid vectors.	MSigDB C2: CGP Curated Gene Sets (v7.1)	4.579e-05	0.0016	9	35	TLE5,CARM1,RNF126,SRM,CNOT3,GPRC5A,SLC16A3,PPM1G,JUND
ENSG00000110651	CD81	0.0844817	0.151993	0.507645	2.45848e-20		Coexpression	20460173-ImmPortAnti-IgMvsControl	Human Immune_Kong10_1790genes_ImmPort_Anti-IgMvsControl	GeneSigDB	4.804e-05	0.001673	89	1152	ERCC2,ERF,RPLP1,KATNB1,RPL39L,ADA,HMG20B,TUBB3,MLLT1,TOMM40,SDHA,MPST,RANBP3,RNF126,PTOV1,MT2A,SLPI,SMARCA4,SOCS1,ATP1A3,SNRPA,TRADD,MYO9B,TICAM1,NAB2,NAPA,BCAT2,NCF4,CIC,NCDN,NDUFV1,NDUFS8,BMP1,SUPT4H1,SURF2,SYP,NINJ1,LMAN2,GPI,ELOB,TCF3,NTHL1,SH2D2A,TESK1,TFAP4,GSK3A,CCNE1,GSTP1,UNC119,ABCB9,GCAT,CD81,ADGRE5,ARHGAP45,HCFC1,RAB11B,TMC6,HMGA1,PLD3,TUBB2A,COX5A,HPCAL1,SAC3D1,ATG9A,PLK3,HSPB1,VEGFB…
ENSG00000107140	TESK1	0.105599	0.073066	0.507426	2.56753e-20		Coexpression	M1347	Genes down-regulated in the urogenital sinus (UGS) of day E16 females exposed to the androgen dihydrotestosterone [PubChem=10635] for 6 h.	MSigDB C2: CGP Curated Gene Sets (v7.1)	5.028e-05	0.001745	44	463	AAMP,SCAND1,CXXC1,HMG20B,MGAT1,ALDH3B2,STK25,BTBD2,RRP1,PTOV1,MAP7D1,LZTS2,SNRNP70,GIPC1,SHKBP1,GADD45G,IER5L,MYDGF,HNRNPA0,SIN3B,TCF3,CALR,BRD4,ORAI3,CLPTM1,SDF2L1,UPK3A,PHETA1,PRKCSH,BCL2L12,TMEM132A,KCNK1,TRIM8,PPP1R37,HCFC1R1,RAD23A,NAT14,DOLPP1,ARPC4,DAZAP1,MED25,ELAVL1,RNF122,SYMPK
ENSG00000104884	ERCC2	0.156382	0.00773594	0.506848	2.87901e-20		Coexpression	16081686-SuppTable4	Human Lymphoma_Tome05_1333genes	GeneSigDB	5.045e-05	0.001745	57	654	ERCC2,RPLP1,MAZ,ACTG1,AKT2,TIMM44,NTMT1,APRT,SOCS1,CHID1,SNRPA,PRELID1,AUP1,MYO9B,FADD,NDUFA8,DPM2,PGAP2,KDELR1,UBE2S,GPI,ELOB,TOR2A,CALR,NTHL1,GSK3A,PKMYT1,CCNE1,CDC37,THOP1,BRD4,HCFC1,TRAF2,HMGA1,GTF3C5,HRAS,UPP1,UROS,OSGIN1,ZNF787,PPM1G,PPP2R1A,PPP5C,CSNK1G2,PKN1,PRKCSH,PRPF31,PHF19,PPP2R3B,PTBP1,PDXP,CDT1,RAD23A,TRAP1,ENO1,DCXR,RPL13
ENSG00000272933		0.218285	0.000184051	0.506808	2.90137e-20		Coexpression	M1493	Genes within amplicon 11q12-q14 identified in a copy number alterations study of 191 breast tumor samples.	MSigDB C2: CGP Curated Gene Sets (v7.1)	5.096e-05	0.001757	21	158	RPS6KB2,ALDH3B2,TMEM134,ZDHHC24,CTSF,PELI3,FADD,KLHL35,NUDT8,NDUFV1,SERPINH1,GSTP1,CLCF1,LRFN4,KLC2,RIN1,TKFC,ACY3,SSH3,TMEM132A,CCS
ENSG00000105656	ELL	0.0413588	0.483707	0.506405	3.14192e-20		Coexpression	M2183	Adipogenic genes (group 2) that are selectively repressed by SIRT1 [GeneID=23411] in mature 3T3-L1 adipocytes.	MSigDB C2: CGP Curated Gene Sets (v7.1)	5.332e-05	0.001832	8	28	ALDOA,GPI,CBR1,PFKP,IGFBP4,CHCHD10,PDXP,ENO1
ENSG00000189227	C15orf61	0.234369	5.74169e-05	0.506154	3.3014e-20		Coexpression	15785748-Table2	Human Uterine_Santin05_139genes	GeneSigDB	5.377e-05	0.001842	18	124	B3GNT3,PDXK,SLPI,NMU,BIK,GPRC5A,TFAP2A,CCNE1,SLC16A3,CDA,CDKN2A,HMGA1,PI3,PLAUR,KRT7,EEF1A2,PDZK1IP1,EPHA1
ENSG00000099625	CBARP	0.373757	5.17468e-11	0.506102	3.33554e-20		Coexpression	M4423	Genes up-regulated in comparison of naive CD4 [GeneID=920] T cells versus unstimulated NK cells.	MSigDB C7: Immunologic Signatures (v7.1)	5.919e-05	0.002014	24	196	OBSCN,ZNF771,TRMT1,SLC48A1,GAS2L1,RAB40C,GAMT,BCAT2,CALM3,ARTN,CBR3,CCNE1,UNC119,HMGA1,R3HDM4,PLK3,HSPB1,BAG3,KCNQ1,KCTD17,EEF2,LIPE,ZNF580,SF3A2
ENSG00000091073	DTX2	-0.115654	0.0495075	0.505852	3.50425e-20		Coexpression	M3519	Genes up-regulated in comparison of CD2+ plasmacytoid dendritic cells (DC) versus CD2- cells.	MSigDB C7: Immunologic Signatures (v7.1)	5.919e-05	0.002014	24	196	NR2F6,ZNF444,CDC42EP2,CIC,STK11,CDC42EP1,ENTPD2,H2AX,ORAI3,HAAO,HCFC1,PDE4A,CKB,SPATA2L,CACTIN,CLCN1,CHST7,PLXNA1,ZNF574,PPP5C,JUND,MCOLN1,MED25,NPRL3
ENSG00000198324	PHETA1	0.0892073	0.130287	0.505787	3.54921e-20		Coexpression	M2828	Genes down-regulated in SH-SY5Y cells (neuroblastoma) in response to PDGF [Gene ID=] stimulation after pre-treatment with the ERK inhibitors U0126 and PD98059 [PubChem=3006531, 4713].	MSigDB C6: Oncogenic Signatures (v7.1)	6.018e-05	0.002041	20	148	ERF,APC2,CDR2L,MGAT1,PPP6R1,MBD3,FZD2,GIPC1,FADD,CIC,PDE4A,CEBPB,FAM89B,ZNF324,SAC3D1,DTX2,FBXL14,DHX34,FAM50B,DUSP8
ENSG00000065057	NTHL1	0.105651	0.0729232	0.505377	3.84793e-20		Coexpression	17192395-TableS2b	Human StemCell_Macaulay07_516genes	GeneSigDB	6.649e-05	0.002248	45	483	ABHD17A,SPNS1,RRAS,MDK,ADA,HMG20B,MGMT,HYAL3,ANXA11,AGPAT2,BTBD2,GAS2L1,PYCARD,AACS,GIPC1,NCF4,STXBP2,SLC50A1,AP1M1,CCDC85B,TCEA2,GSTM4,SLC16A3,TM7SF2,TNFRSF1A,ARHGAP45,TSPAN15,PFKP,GPX1P1,SERPINB6,CLU,HPCAL1,SDF2L1,UPP1,PNKD,MOB3A,TRPM4,DBP,ZYX,TRIM8,RARG,TAPBPL,NR1H3,FOSL1,EVA1B
ENSG00000123159	GIPC1	-0.082553	0.1616	0.505203	3.98183e-20		Coexpression	11823860-SuppTable3	Human Breast_van'tVeer02_2460genes_Ergenes	GeneSigDB	6.679e-05	0.002251	134	1910	EPHB3,ZNF219,RPLP1,BLOC1S4,RPL39L,PPM1J,ADA,FZD9,TUBB3,FBP1,FDXR,PLA2G10,SCARA3,SDC1,EBF4,DEAF1,DCPS,CXXC5,CITED1,YBX3,NUDT16L1,PDXK,RRP1,LRRC46,MT1E,LSR,MT2A,PHPT1,ASS1,SLPI,FTH1,AKR7A3,BBC3,CYB5R2,KDM4B,SOD3,SOX12,ZNF777,CTSF,FXYD5,SUSD3,KLHL35,GPRC5C,GNPTG,NCDN,NMU,RAB4B,GADD45G,REEP6,NFKBIE,UBE2S,ASTN2,NMB,GPI,PEX11G,TOR2A,TTYH3,SH2D2A,CBR1,CBR3,TFF1,TFF3,PKMYT1,GSTP1,PLAAT3,SLC16A3,SLC2A6,TL…
ENSG00000214160	ALG3	-0.095813	0.104055	0.504968	4.17006e-20		Coexpression	M15164	Genes up-regulated in samples from B-CLL (B-cell chronic lymphocytic leukemia) with the immunoglobulin heavy chain VH3-21 gene.	MSigDB C2: CGP Curated Gene Sets (v7.1)	6.782e-05	0.002278	10	45	TOMM40,SBNO2,MYO9B,STXBP2,CNOT3,CALR,PKMYT1,HMGA1,PPP5C,PRKCSH
ENSG00000273619		0.0395896	0.502623	0.504919	4.20966e-20		Coexpression	M2840	Genes up-regulated in luminal-like breast cancer cell lines compared to the basal-like ones.	MSigDB C2: CGP Curated Gene Sets (v7.1)	6.873e-05	0.002301	38	384	ZNF444,RDH13,HMG20B,KLF2,DEGS2,ZNF703,CAMSAP3,FBRSL1,CXXC5,POMT1,RAB40C,KDM4B,SOX12,GAMT,ENTR1,GPRC5C,NDUFS8,PRRT3,ASTN2,NME3,MGRN1,CTXN1,CACFD1,TESK1,TFF1,TFF3,TSPAN15,SPATA2L,ZNF296,RAB3D,ZNF74,RAB11FIP3,DHRS13,CFD,NECTIN2,DUSP8,LRP3,EMP2
ENSG00000168040	FADD	0.211645	0.00029063	0.504782	4.32462e-20		Coexpression	M5846	Genes up-regulated in comparison of monocytes treated with anti-TREM1 [GeneID=54210] versus monocytes treated with 1 ng/ml LPS (TLR4 agonist).	MSigDB C7: Immunologic Signatures (v7.1)	6.964e-05	0.002302	24	198	BCKDK,KLF2,MELTF,MGAT1,SLC8B1,MT1E,MT1F,HSD3B7,MT1G,MT1H,MT1X,MT2A,DUSP14,ORAI3,CEBPB,LONP1,LRFN4,ZNF324,NRBP1,BLOC1S3,MCOLN1,TLNRD1,ZNF668,KLHL26
ENSG00000185761	ADAMTSL5	0.371938	6.51796e-11	0.504496	4.57437e-20		Coexpression	M298	Genes down-regulated in primary bronchial epithelial cells: control versus stimulated with IL17A [GeneID=3605].	MSigDB C7: Immunologic Signatures (v7.1)	6.964e-05	0.002302	24	198	ERCC2,BCKDK,TOMM40,TIMM44,AGPAT2,MACROD1,RABAC1,SLC7A4,SSBP4,RAB4B,NFIC,UBXN6,LPAR2,ZNF688,NR1H2,EZR,PSMB7,MOB2,JAG2,PDXP,CORO7,REX1BD,ARPC4,SYMPK
ENSG00000183020	AP2A2	0.170795	0.00358714	0.503988	5.05344e-20		Coexpression	M7549	Genes down-regulated in double positive thymocytes: untreated versus stimulated by anti-CD3.	MSigDB C7: Immunologic Signatures (v7.1)	6.964e-05	0.002302	24	198	ADRA2C,TOMM40,SCARA3,TEDC2,RNF126,SPC24,SSNA1,FAM43A,BCS1L,PMPCA,NMB,ALG1,TLE1,H2AX,NRM,PPAN,NLE1,PGP,SLC39A3,PHF19,DUS3L,ZNF511,SNRNP25,ARPC5L
ENSG00000072958	AP1M1	-0.123633	0.0356653	0.503731	5.31423e-20		Coexpression	M4978	Genes up-regulated in comparison of plasmacytoid dendritic cells (pDC) from influenza vaccinee pre-vaccination versus those at day 7 post-vaccination.	MSigDB C7: Immunologic Signatures (v7.1)	6.964e-05	0.002302	24	198	OBSCN,RNF126,ITPKC,PRELID3A,SIX5,TPRA1,UBXN6,CACFD1,KPTN,CDC42EP1,ABCB8,CDA,CKB,SLC9A3R2,METRN,PPDPF,TMEM158,ZNF428,NDRG4,NCLN,DUS2,TELO2,KHK,SEZ6L2
ENSG00000175701	MTLN	0.00514138	0.930651	0.503688	5.35862e-20		Coexpression	M7931	Genes down-regulated in bone marrow-derived macrophages with STAT6 [GeneID=6778] knockout: control versus treated with IL4 [GeneID=3565].	MSigDB C7: Immunologic Signatures (v7.1)	7.185e-05	0.002367	23	186	COMTD1,FBP1,MACROD1,HKDC1,ODF3B,GNA11,SH2D2A,SERPINH1,PLAAT3,IL32,B4GALT7,PDE4A,METRN,ZNF787,PPDPF,MYPOP,PPP2R3B,DBP,TMEM161A,EMC10,DUSP15,NUPR1,RPL13
ENSG00000255198	SNHG9	0.164169	0.0051455	0.503535	5.5224e-20		Coexpression	19408105-SuppTable4	Mouse Breast_Stein09_1780genes	GeneSigDB	7.286e-05	0.002386	47	514	MAN2B1,CD320,LRG1,AKT2,ISYNA1,SLC25A4,ANXA11,RHOC,LSR,SLPI,SMARCA4,GIPC1,NAB2,GAS6,BAX,SLC50A1,REEP6,TSPO,CALM3,NUCB1,GPX4,PKP3,TM7SF2,H2AX,CD151,TNFRSF1A,CDKN1C,CEBPB,TRIP6,DHRS1,CLU,VEGFB,RHOD,G0S2,IGFBP4,PRKCSH,CTSD,CYBA,FBXO6,KCNK1,ITM2C,ATP5IF1,NUPR1,LIPE,RNH1,EIF4EBP1,LTBR
ENSG00000159884	CCDC107	0.211345	0.000296605	0.503429	5.63715e-20		Coexpression	M5898	Genes involved in DNA repair.	MSigDB H: Hallmark Gene Sets (v7.1)	7.287e-05	0.002386	20	150	ERCC2,ADA,AK1,MPG,APRT,EDF1,SUPT4H1,NME3,NME4,GPX4,GTF2F1,CDA,GTF3C5,SAC3D1,POLD1,NELFB,VPS37D,VPS37B,BCAM,ELL
ENSG00000184986	TMEM121	0.202659	0.000527672	0.503331	5.74697e-20		Coexpression	M5254	Genes up-regulated in comparison of macrophages exposed to T. gondii versus macrophages exposed to 50 worms/well B. malayi.	MSigDB C7: Immunologic Signatures (v7.1)	7.546e-05	0.002395	24	199	HMG20B,PPFIA3,RNF126,MBD3,MT1G,MT1X,MT2A,SOCS1,SNRPA,SRM,GNA11,CFAP410,SERPINH1,TFAP4,LPAR2,CDKN1C,TRIP6,PFKP,HRAS,IDH2,IMPA2,TELO2,ZNF593,TRIM28
ENSG00000177045	SIX5	0.330688	8.40203e-09	0.503311	5.76872e-20		Coexpression	M5213	Genes up-regulated in comparison of dendritic cells (DC) exposed to L. major versus DCs exposed to M. tuberculosis.	MSigDB C7: Immunologic Signatures (v7.1)	7.546e-05	0.002395	24	199	TLE5,CARM1,SMARCA4,GADD45G,CNOT3,MGRN1,TCF3,TMED3,CTDP1,PCBP1,NXPH4,TRAF2,PFKL,COX5A,LSM4,ATG9A,UROS,USF2,CHST7,HOMER3,PLK3,SPHK2,KCNQ1,BCAM
ENSG00000149809	TM7SF2	0.163674	0.00528326	0.50321	5.88437e-20		Coexpression	M4350	Genes down-regulated in comparison of lung tissue from wild type mice versus that from TLR4 [GeneID=7099] deficient animals.	MSigDB C7: Immunologic Signatures (v7.1)	7.546e-05	0.002395	24	199	AXIN1,MT1E,MT2A,CYSTM1,ATP1A3,SNRNP70,SNRPA,BCL3,BIK,EIF2B4,BRD4,CLCF1,METRN,PRKD2,SLC6A20,PRODH,SMCO4,CFD,PPP1R37,MED16,LIPE,MYH14,ENDOG,CMTM7
ENSG00000006118	TMEM132A	0.315417	4.26863e-08	0.502448	6.82732e-20		Coexpression	M6992	Genes up-regulated in allogeneic T cells after stimulation with dendritic cells from: liver versus peripheral lymph nodes (pLN).	MSigDB C7: Immunologic Signatures (v7.1)	7.546e-05	0.002395	24	199	HMG20B,CARM1,CHERP,AGPAT2,RABAC1,ZNF414,RRP1,FTH1,LZTS2,NFIC,UBE2S,PDLIM2,UBXN6,TFR2,NAPRT,NRM,PHLDA2,HPCA,PLK3,CTSD,JAG2,REX1BD,TSSC4,LTBR
ENSG00000160226	CFAP410	0.114179	0.0525041	0.50211	7.29113e-20		Coexpression	M5753	Genes up-regulated in comparison of control RAW264.7 cells (macrophages) versus those infected with B. abortus.	MSigDB C7: Immunologic Signatures (v7.1)	7.546e-05	0.002395	24	199	RNASEH2C,AK1,ABCD1,DCPS,TBL3,ANTKMT,ST6GALNAC4,TPRA1,GAMT,CIC,NFIC,TSPO,MLST8,ARHGAP45,SDHAF1,PIK3R2,TSEN34,RAB3D,UBALD2,PARD6A,ZDHHC14,DOLPP1,DAZAP1,ALG3
ENSG00000138111	MFSD13A	0.21843	0.000182187	0.501785	7.76732e-20		Coexpression	M4739	Genes up-regulated in comparison of LSK versus lineage negative cells.	MSigDB C7: Immunologic Signatures (v7.1)	7.546e-05	0.002395	24	199	STING1,FDXR,HAGHL,AGPAT2,CAMSAP3,FAM43A,FAM98C,SPNS3,CIC,NFKBIE,CTXN1,GSTM4,TNFRSF1A,TRIP6,ZDHHC8,GMPPA,NRBP1,LENG1,PAF1,TSPAN14,EVA1B,ZC3HAV1L,MFSD13A,CMTM7
ENSG00000118162	KPTN	0.105012	0.0746847	0.500905	9.21502e-20		Coexpression	M4760	Genes up-regulated in comparison of LSK versus neutrophils.	MSigDB C7: Immunologic Signatures (v7.1)	7.546e-05	0.002395	24	199	MRM1,MZT2B,HAGHL,FPGS,MRPL28,RRP1,TPRA1,TMEM177,P2RX4,ZSCAN22,SOX18,LONP1,LRFN4,LSM4,DPP7,LMF1,PPM1G,PSMB10,DBP,UCK1,DUS3L,MAP1S,TRAPPC12,NPRL3
ENSG00000229809	ZNF688	-0.0445973	0.450102	0.50054	9.88984e-20		Coexpression	M8045	Genes up-regulated in CD8 T lymphocytes: control versus activated by anti-CD3 and anti-CD28.	MSigDB C7: Immunologic Signatures (v7.1)	7.546e-05	0.002395	24	199	AK1,SLC66A2,ANXA11,RABAC1,ANTKMT,ATP1A3,SOX12,PRR7,GYS1,HAAO,ADGRE5,ZNF688,TUBB2A,METRN,FNDC11,CC2D1A,SLC41A3,ITM2C,PAM16,EEF2,ZNF408,HPS6,DCXR,EPHA1
ENSG00000185262	UBALD2	0.146856	0.0124441	0.50037	1.02197e-19		Coexpression	M6057	Genes up-regulated in CD4 [GeneID=920] T cells: untreated (0h) versus activated by anti-CD3 and anti-CD28 and then stimulated by IL4 [GeneID=3565] (2h).	MSigDB C7: Immunologic Signatures (v7.1)	7.546e-05	0.002395	24	199	PAK4,FZR1,MLLT1,ATF5,SLC5A2,MSRB1,PRELID1,FGFRL1,MESP1,NDUFA8,RNPS1,TAPBP,SH2D2A,SERPINH1,NUP62,TMEM158,MYPOP,CHCHD10,QPCTL,FJX1,DBN1,METTL27,DNM2,ELAVL1
ENSG00000105248	YJU2	0.237032	4.69656e-05	0.499359	1.24242e-19		Coexpression	M3755	Genes down-regulated in comparison of control dendritic cells (DC) at 0 h versus those stimulated with CpG DNA (TLR9 agonist) at 0.5 h.	MSigDB C7: Immunologic Signatures (v7.1)	7.546e-05	0.002395	24	199	MRPL23,COQ8B,SCAND1,CDR2L,NTMT1,TRMT1,SLC48A1,RNF126,MT1E,CNDP2,ST6GALNAC4,NDUFB10,TINAGL1,ARTN,TESK1,EIF1AY,MPND,SDF2L1,PGP,FBXL15,ZNF428,OCEL1,DOLPP1,KCTD17
ENSG00000165804	ZNF219	-0.0109645	0.852763	0.498556	1.45035e-19		Coexpression	M12746	Genes up-regulated in NCI-H1299 cells (large cell neuroendocrine carcinoma) stably expressing SEMA3B [GeneID=7869].	MSigDB C2: CGP Curated Gene Sets (v7.1)	7.977e-05	0.002423	29	264	DPF1,ERCC2,ERF,RABAC1,ITPKC,MARK4,ST6GALNAC4,FZD2,CNFN,SRMS,GPI,PKP3,TM7SF2,LPAR2,ARHGAP45,DEDD2,CLPTM1,PITX1,PLAUR,ZNF576,ZNF428,XRCC1,PAF1,ZNF526,NECTIN2,KCNN4,DMWD,CKMT1A,CHST4
ENSG00000172534	HCFC1	0.0904914	0.124824	0.498207	1.55085e-19		Coexpression	M7896	Genes down-regulated in macrophages (12h): IFNG, TNF [GeneID=3458;7124] and rosiglitazone [PubChem=77999] versus IFNG and TNF [GeneID=3458;7124].	MSigDB C7: Immunologic Signatures (v7.1)	8.171e-05	0.002423	24	200	ACADS,KATNB1,COQ8B,ACTG1,TEX45,ALDOA,ZNF414,ITPKC,TPRA1,GPI,PNKP,TSEN34,NRBP1,PPDPF,NELFB,PPP5C,DECR2,PRKCSH,FBXO2,MOB2,BCL2L12,CCS,DOK1,LIPE
ENSG00000180822	PSMG4	0.00426108	0.942503	0.497813	1.673e-19		Coexpression	M5939	Genes involved in p53 pathways and networks.	MSigDB H: Hallmark Gene Sets (v7.1)	8.171e-05	0.002423	24	200	RRAD,ADA,FDXR,AK1,SDC1,RAB40C,SOCS1,CTSF,BAK1,BAX,H2AW,NINJ1,CD81,CDKN2A,HRAS,UPP1,PLK3,OSGIN1,CTSD,JAG2,RAP2B,NUPR1,EPHA2,DCXR
ENSG00000127837	AAMP	0.234642	5.62543e-05	0.497493	1.77872e-19		Coexpression	M5227	Genes up-regulated in comparison of dendritic cells (DC) exposed to 50 worms/well B. malayi versus DC exposed to M. tuberculosis	MSigDB C7: Immunologic Signatures (v7.1)	8.171e-05	0.002423	24	200	ERF,RGS19,TLE5,MPST,DEAF1,SGTA,GAS2L1,SOCS1,ADAM15,FADD,NDUFS6,TXNL4A,PNPLA6,KDELR1,CBR3,TFAP4,TRAF2,TMC6,TMEM158,NCOR2,SPHK2,CFD,HS3ST1,RAC2
ENSG00000090565	RAB11FIP3	0.160164	0.0063599	0.496662	2.08553e-19		Coexpression	M7996	Genes down-regulated in bone marrow-derived macrophages with STAT6 [GeneID=6778] knockout: control versus treated with rosiglitazone [PubChem=77999].	MSigDB C7: Immunologic Signatures (v7.1)	8.171e-05	0.002423	24	200	STUB1,COQ8B,ZBTB7A,MLLT1,FPGS,MAP7D1,CAPN15,SPNS3,UBE2S,RAB35,SWI5,ARHGAP45,CHMP1A,TRIR,ZNF574,APBA3,CSNK1G2,PPP1R12C,PPP1R37,TSPAN14,UNC93B1,REX1BD,SLC25A22,ENO1
ENSG00000141524	TMC6	0.153822	0.00881254	0.496495	2.15327e-19		Coexpression	M6602	Genes up-regulated in bone marrow-derived macrophages: untreated (0 min) versus IL10 [GeneID=3586] and LPS (45 min).	MSigDB C7: Immunologic Signatures (v7.1)	8.171e-05	0.002423	24	200	VRK3,FEM1A,WDR24,MPG,RABAC1,ANTKMT,NFKBIL1,HTRA2,UNC119,TMEM177,AIFM2,BRD4,ADGRE5,PDE4A,DNAJC4,AATK,DECR2,CTSD,UCK1,B3GAT3,TSPAN17,ITM2C,DOK1,TAPBPL
ENSG00000162076	FLYWCH2	0.257763	9.07092e-06	0.495961	2.38444e-19		Coexpression	M6466	Genes up-regulated in CD4 [GeneID=920] T cells versus B1 B lymphocytes.	MSigDB C7: Immunologic Signatures (v7.1)	8.171e-05	0.002423	24	200	STK32C,ARRDC1,BAD,NDUFV3,UBE2S,NCS1,PIGQ,CEP89,TLE1,PKP3,GYS1,CKB,METRN,PAQR4,TP53I11,PIM3,IGFBP4,CST3,ZYX,JUND,ROGDI,KCTD17,TRIM28,LTBP3
ENSG00000106348	IMPDH1	0.125432	0.0330453	0.495222	2.74449e-19		Coexpression	M6431	Genes down-regulated in CD4 [GeneID=920] T cells versus NKT cells.	MSigDB C7: Immunologic Signatures (v7.1)	8.171e-05	0.002423	24	200	MAZ,FZR1,MZT2B,TRAF7,ZDHHC16,PPP6R1,SSNA1,ATP1A3,TUBGCP2,GADD45G,TSPO,AIFM2,DPP9,MAN1B1,METRN,TSEN34,NR1H2,PGP,RMND5B,FAAP20,FBXL14,SLC41A3,DMWD,DAZAP1
ENSG00000167685	ZNF444	-0.126521	0.031541	0.495069	2.82546e-19		Coexpression	M7745	Genes up-regulated in macrophages: untreated versus corticosterone [PubChem=5839].	MSigDB C7: Immunologic Signatures (v7.1)	8.171e-05	0.002423	24	200	VRK3,COQ8B,UBTD1,AKT2,RDH16,PYCARD,MVD,SLC38A5,GFER,PNPLA6,ZNHIT2,BRD4,HAAO,CHMP1A,NELFB,APBA3,UBALD1,RTN4R,KRI1,PGAP6,SLC35F6,DOK1,THAP4,LTBR
ENSG00000077312	SNRPA	-0.06749	0.252764	0.494506	3.14479e-19		Coexpression	M4143	Genes up-regulated in comparison of dendritic cells (DC) stimulated with Gardiquimod (TLR7 agonist) at 0.5 h versus those stimulated with Gardiquimod (TLR7 agonist) at 24 h.	MSigDB C7: Immunologic Signatures (v7.1)	8.171e-05	0.002423	24	200	SLC25A4,LSR,PLPP2,SSBP4,ATP1A3,NDUFB10,SLC50A1,LMAN2,ABCB9,KXD1,DDX54,LSM4,CHST7,VEGFB,AATK,CSNK1G2,UBALD1,CTNNBIP1,EMC10,ATP5IF1,RAP2B,RARG,DOLPP1,SIGIRR
ENSG00000184709	LRRC26	0.151044	0.0101292	0.493552	3.76793e-19		Coexpression	M4135	Genes up-regulated in comparison of dendritic cells (DC) stimulated with Gardiquimod (TLR7 agonist) at 0.5 h versus those stimulated with Gardiquimod (TLR7 agonist) at 12 h.	MSigDB C7: Immunologic Signatures (v7.1)	8.171e-05	0.002423	24	200	AAMP,TNFRSF12A,ALDOA,SLC66A2,TRMT1,YBX3,LSR,PHPT1,NDUFS6,NMB,GPX4,SIL1,GTF2F1,FAM89B,ZNF358,PRMT7,POLD1,CSNK1G2,CTNNBIP1,KCNN4,TSPAN14,RAP2B,ECHS1,TRAPPC12
ENSG00000170892	TSEN34	-0.0128048	0.828405	0.493536	3.77978e-19		Coexpression	M9063	Genes down-regulated in T reg cells: wildtype versus GATA3 [GeneID=2625] knockout.	MSigDB C7: Immunologic Signatures (v7.1)	8.171e-05	0.002423	24	200	MAN2B1,BCKDK,RNASEH2C,SLC25A4,CARD19,PHPT1,RNASET2,NDUFA8,MLST8,NME3,BRD4,ABCB8,HAGH,ARHGAP45,FAM89B,HMGA1,UBE2I,LSM4,RAB3D,NCOR2,CST3,TMEM160,SNRNP25,EEF2
ENSG00000109089	CDR2L	0.204555	0.000466236	0.49323	4.0049e-19		Coexpression	M9074	Genes down-regulated in memory CD8 T cells from brain: ITGAE- [GeneID=3682] versus ITGAE+ [GeneID=3682].	MSigDB C7: Immunologic Signatures (v7.1)	8.171e-05	0.002423	24	200	BCKDK,RDH13,FARSA,MZT2B,PRX,HSD3B7,MT2A,FUT2,B3GALT4,NUBP1,CIC,RAB4B,GADD45G,UBE2S,UBE2M,TFF3,EIF1AY,TIMP1,CDKN2D,BAG3,APBA3,PPP2R1A,NUPR1,MIDN
ENSG00000102981	PARD6A	0.307415	9.65467e-08	0.492262	4.80729e-19		Coexpression	M8221	Genes up-regulated in Pmel-1 CD8 T cells: naÔve versus primed with cognate antigen (gp100) and IL-12.	MSigDB C7: Immunologic Signatures (v7.1)	8.171e-05	0.002423	24	200	SPNS1,RPL39L,KLF2,MGAT1,SH3GL1,APRT,PDXK,ST6GALNAC4,MSRB1,BSG,AP1M1,LMAN2,TCF3,HMOX2,PLD3,TSEN34,USF2,EPN1,TNPO2,IDH2,MRPL41,IMPA2,ZDHHC14,NR1H3
ENSG00000071564	TCF3	-0.111122	0.0591962	0.492116	4.94166e-19		Coexpression	M9647	Genes down-regulated in CD4 [GeneID=920] T helper cells (20h): Th0 versus TGFB1 and IL6 [GeneID=7040;3569].	MSigDB C7: Immunologic Signatures (v7.1)	8.171e-05	0.002423	24	200	MAN2B1,MMP15,FLOT2,RANBP3,SSNA1,B3GALT4,GIPC1,NAB2,TXNL4A,RAB4B,PMPCA,SIN3B,THOP1,ADGRE5,HBA2,TUBB2A,PLAUR,PPP5C,CST3,DOHH,PTDSS2,RAC3,VPS37B,EEF2
ENSG00000103152	MPG	0.300116	1.99047e-07	0.49196	5.08887e-19		Coexpression	M9385	Genes down-regulated in follicular B lymphocytes with BCL6 [GeneID=604] knockout: heterozygotic versus homozygotic strains.	MSigDB C7: Immunologic Signatures (v7.1)	8.171e-05	0.002423	24	200	VRK3,DDX41,CARM1,DCPS,ZDHHC16,HSD3B7,CYSTM1,FZD2,MSRB1,BAD,FXYD5,STXBP2,TSPO,NME3,SERPINH1,PFKL,TST,ZNF688,PITX1,LMF1,PPDPF,MRPL41,CHCHD10,TPGS1
ENSG00000079805	DNM2	0.141099	0.0163811	0.491902	5.14496e-19		Coexpression	M9441	Genes down-regulated in normal T reg (nTreg): FOXO1 [GeneID=2308] versus wildtype.	MSigDB C7: Immunologic Signatures (v7.1)	8.171e-05	0.002423	24	200	FAM234A,NMRAL1,CD320,LRG1,MZT2B,RASAL1,LRFN1,MCRIP2,SPC24,PYCARD,CYSTM1,BAX,NUBP1,SMPDL3B,SYN1,TFF1,TM7SF2,CD70,HMOX2,ZNF296,TRPM4,CFD,RNH1,INKA1
ENSG00000105327	BBC3	0.318732	3.02255e-08	0.491104	5.97739e-19		Coexpression	M7354	Genes up-regulated in HMC-1 (mast leukemia) cells: stimulated with T cell membranes versus incubated with the peptide ALL1 and then stimulated with T cell membranes.	MSigDB C7: Immunologic Signatures (v7.1)	8.171e-05	0.002423	24	200	DPF1,BCKDK,PAK4,MPG,TRMT1,MT1E,PRELID3A,CNDP2,ZNHIT2,IL17RC,SERPINH1,TESK1,C2CD4B,DHRS1,SCAF1,MYPOP,ACD,DBP,DCTD,PPP1R37,KAZALD1,METTL27,RASGEF1A,RASSF7
ENSG00000067057	PFKP	0.229171	8.44287e-05	0.490757	6.37934e-19		Coexpression	M7340	Genes up-regulated in HMC-1 (mast leukemia) cells incubated with: the peptide ALL1 versus Cl-IB-MECA [PubChem=3035850].	MSigDB C7: Immunologic Signatures (v7.1)	8.171e-05	0.002423	24	200	SNORD104,NR2F6,ZFPM1,NACC1,DGKZ,LSR,ZNF598,CDC42EP1,HCFC1,HMGA1,CKMT1B,KXD1,HRAS,RHOD,CSNK1G2,BLOC1S3,DUS3L,KCNG1,EMC10,PCBP4,REX1BD,PAM16,MIDN,MRPS2
ENSG00000171159	C9orf16	0.0452904	0.443086	0.490076	7.247e-19		Coexpression	M8764	Genes up-regulated in monocytes: CD16- versus CD16+.	MSigDB C7: Immunologic Signatures (v7.1)	8.171e-05	0.002423	24	200	ZNF703,PTGES2,ISYNA1,DOLK,SLC48A1,MCRIP2,MT1E,PYCARD,SSBP4,MVD,GAMT,IER5L,GMPR,AZIN2,CCNE1,PFKP,SLC35A4,COPS7B,COX8A,CHCHD10,PSMB10,LDLR,FADS3,NAGPA
ENSG00000130529	TRPM4	0.153272	0.00906024	0.48996	7.40668e-19		Coexpression	M3906	Genes up-regulated in comparison of dendritic cells (DC) stimulated with LPS (TLR4 agonist) at 0.5 h versus DC cells stimulated with Pam3Csk4 (TLR1/2 agonist) at 0.5 h.	MSigDB C7: Immunologic Signatures (v7.1)	8.171e-05	0.002423	24	200	STUB1,ALDH3B1,MRPL28,MBD3,PTOV1,SMPD2,ENTR1,C8G,TOR2A,PLAAT3,CYP2S1,KXD1,TSEN34,COPS7B,UBALD2,PNKD,FAM207A,CHCHD10,B3GAT3,BANP,PAM16,DUSP15,PDZK1IP1,ENDOG
ENSG00000130881	LRP3	0.234711	5.59621e-05	0.489666	7.82404e-19		Coexpression	M3636	Genes up-regulated in comparison of unstimulated CD8 T cells at 48 h versus CD8 T cells at 48 h after treatment with trichostatin A (TSA) [PubChem=5562].	MSigDB C7: Immunologic Signatures (v7.1)	8.171e-05	0.002423	24	200	ACTG1,RRAD,AKT2,NUDT16L1,MT1E,MT2A,FTH1,CNDP2,BCL3,DPM2,GADD45G,GPI,P2RX4,H2AX,FAM89B,PLD3,CTSD,DBP,JUND,ABHD8,RAC2,ECHS1,RNH1,PDZK1IP1
ENSG00000225556	C2CD4D	0.0554121	0.347913	0.48944	8.16238e-19		Coexpression	M7206	Genes up-regulated in B lymphocytes: naÔve versus transitional CR2 [GeneID=1380] low.	MSigDB C7: Immunologic Signatures (v7.1)	8.171e-05	0.002423	24	200	STING1,TP53I13,AKT2,FPGS,RNF126,SSBP4,BCL3,GADD45G,MYDGF,UBE2S,C19orf25,GPX4,NCS1,TIMP1,CDKN2D,CEBPB,NLE1,IGFBP4,KRI1,PTDSS2,NUBP2,MIDN,RNH1,SIGIRR
ENSG00000163702	IL17RC	0.42949	2.11606e-14	0.488896	9.0332e-19		Coexpression	15817677-TableS1b	Human Leukemia_Falt05_50genes_UpRegulatedVH3	GeneSigDB	8.276e-05	0.002447	10	46	TOMM40,SBNO2,MYO9B,STXBP2,CNOT3,CALR,PKMYT1,HMGA1,PPP5C,PRKCSH
ENSG00000063244	U2AF2	-0.00316474	0.95728	0.488588	9.56687e-19		Coexpression	M17753	Set 'Myc targets2': targets of c-Myc [GeneID=4609] and Max [GeneID=4149] identified by ChIP on chip in a Burkitt's lymphoma cell line; overlap set.	MSigDB C2: CGP Curated Gene Sets (v7.1)	8.835e-05	0.002605	64	775	DPF1,RPLP1,STUB1,SCAND1,GMIP,RRAS,CXXC1,MMP15,DDX41,TIMM44,FLOT2,RANBP3,YBX3,PTOV1,LSR,MT2A,RNASET2,FTH1,CNDP2,ST6GALNAC4,SNRPA,SOD1,SOX12,POLR3K,WDR4,NUBP1,DPM2,NDUFV1,NDUFS6,RNPS1,NFKBIB,HTRA2,CALR,KCNH4,H2AX,ADGRE5,HARS1,NUP62,GTF3C5,TYK2,TSEN34,SDF2L1,SERTAD1,VGF,APBA3,NR1D1,PRKCSH,MAP2K7,CYBA,PSMB7,IRF3,DBP,KHK,RAB3A,RAC2,RAP2B,ZNF593,ARPC4,NUBP2,TRAP1,FADS3,NAGPA,ELL,RPL13
ENSG00000127663	KDM4B	0.229131	8.46769e-05	0.486895	1.31e-18		Coexpression	M15103	Genes up-regulated in A4573 cells (Ewing's sarcoma, ESFT) after knockdown of BMI1 [GeneID=648] by RNAi.	MSigDB C2: CGP Curated Gene Sets (v7.1)	9.049e-05	0.002661	50	563	ASIC1,RGS19,MRM1,OBSCN,CD320,ADA,MGAT1,TLE5,DOCK6,SDC1,CARM1,SAMD1,SGTA,AKT1S1,PWWP2B,BRD3OS,PLPP2,POLR3K,FXYD5,TYSND1,C1QL1,EIF2B4,CTXN1,TCF3,MFSD2A,NXPH4,PDE4A,HMGA1,TUBB2A,CKB,HRAS,ATG9A,MBOAT7,FAAP20,TP53I11,FSD1,NCOR2,ZMYND19,IMPDH1,UCK1,NCLN,DUS3L,ZYX,CARS2,PCBP4,RAP2B,EMP2,RNF122,CMTM7,DCXR
ENSG00000260260	SNHG19	0.282862	1.01863e-06	0.486885	1.31252e-18		Coexpression	20460173-ImmPortCD40LandAnti-IgMvsControl	Human Immune_Kong10_2491genes_ImmPort_CD40LandAnti-IgMvsControl	GeneSigDB	9.254e-05	0.002713	114	1586	MRPL23,NR2F6,ERCC2,RPLP1,RGS19,KATNB1,ACTG1,RPL39L,ADA,HMG20B,TUBB3,TUBB4B,MGMT,TLE5,UBAC1,FDXR,MLLT1,TOMM40,SDHA,MPST,AMH,SLC25A4,RANBP3,RABAC1,CITED1,PPP6R1,SIPA1,PTOV1,SLC7A4,SLPI,SUGP1,SMARCA4,SOCS1,ST6GALNAC4,ATP5F1D,MYO9B,NAB2,BAX,BCAT2,NCF4,BCS1L,CIC,NDUFS8,BMP1,BSG,NFKBIE,SYP,NINJ1,LMAN2,CNOT3,CCDC85B,GPI,TCF3,NTHL1,NUCB1,GPX4,TESK1,TFAP4,GSK3A,PKMYT1,CCNE1,GSTP1,ABCB9,TIMP1,GCAT,TM7SF2,C…
ENSG00000188026	RILPL1	0.0160391	0.786006	0.484613	1.99567e-18		Coexpression	M6688	Genes up-regulated in fibroblasts: untreated versus IFNG [GeneID=3458].	MSigDB C7: Immunologic Signatures (v7.1)	9.468e-05	0.002768	22	177	KATNB1,OBSCN,RDH13,ZFPM1,DCAF15,SLC48A1,RNF126,EPOP,ST6GALNAC4,FUT1,BOK,TCF3,METRN,TMPRSS3,SLC39A3,GATAD2A,DMWD,TAPBPL,DOLPP1,ACTR1B,CACNG8,MED25
ENSG00000172216	CEBPB	-0.0939929	0.110827	0.484542	2.02207e-18		Coexpression	16269622-Table1	Mouse StemCell_Biswas06_71genes	GeneSigDB	9.856e-05	0.002873	11	56	SDC1,RHOC,SLPI,NUBP1,SERPINH1,GSTP1,TIMP1,CD81,PLAUR,IGFBP4,DAPK3
ENSG00000099617	EFNA2	0.22786	9.29202e-05	0.484253	2.13223e-18		Coexpression	M1107	Genes down-regulated in ME-A cells (breast cancer, sensitive to apoptotic stimuli) exposed to doxorubicin [PubChem=31703] in the presence of medium concentrate (MC) from ME-C cells (breast cancer, resistant to apoptotic stimuli).	MSigDB C2: CGP Curated Gene Sets (v7.1)	0.0001005	0.002922	63	763	VRK3,RGS19,RBM10,FAAH,ZNF771,C19orf44,TP53I13,TOMM40,MAD2L2,TIMM44,PSMG4,DCPS,NUDT16L1,MBD3,MT1E,SCAMP4,WDR4,NUBP1,BCL3,BCS1L,SHKBP1,RAB4B,NFIC,UBE2S,CCDC102A,TCF3,GPR35,TFAP4,THOP1,P2RX4,ZSCAN22,GYS1,CLCF1,HCFC1,RAVER1,TRAF2,CEBPB,LMF1,TMEM186,SLC39A3,PPDPF,C16orf91,POLD1,RAB3D,ADAMTSL5,MAP2K7,CCDC9,DNAJB12,PRPF31,KRI1,IRF3,PTDSS2,FJX1,DBN1,TMEM161A,PTPRS,NECTIN2,RAD23A,OCEL1,MED16,LDLR,DAZAP1,A…
ENSG00000105220	GPI	0.201812	0.000557456	0.483527	2.43573e-18		Coexpression	16542501-SuppTable3	Human Colon_Graudens06_863genes	GeneSigDB	0.0001028	0.002981	59	702	RPLP1,RRAD,CD320,TNFRSF12A,ALDOA,MPG,DHX37,DOLK,CXXC5,MBD3,PDXK,RHOC,MT1H,MARCHF3,ASS1,ST6GALNAC4,ATP1A3,SNRPA,MVD,GIPC1,PRELID1,TICAM1,FXYD5,SLC38A5,FGFRL1,BCL3,RAB4B,FASTK,GPX1,EIF1AY,GSTM4,PLAAT3,TIMP1,CDKN1C,CDKN2D,PPAN,CEBPB,TRIP6,PACSIN3,HMGA1,CKB,SDF2L1,LSM4,PLK3,FA2H,FSD1,IGFBP4,NDRG4,GPRIN2,IRF2BP1,TPRN,DBN1,RPP25,PDXP,URM1,KHK,RAB3A,CCS,CKMT1A
ENSG00000127528	KLF2	0.210191	0.000320626	0.483136	2.61642e-18		Coexpression	M12816	Genes down-regulated in MDA-MB-453 cells (class A ER(-) [GeneID=2099] breast cancer) after exposure to the androgen R1881 [PubChem=13766].	MSigDB C2: CGP Curated Gene Sets (v7.1)	0.0001067	0.003085	27	242	ERF,RRAS,CDC42EP2,SGTA,RANBP3,PLPP2,PYCARD,ATP5F1D,NCDN,NMU,TINAGL1,SERPINH1,TFF1,ABCB9,TRAF2,PHLDA2,TUBB2A,CKB,PPDPF,PAQR4,IDH2,KREMEN2,DUS2,HCFC1R1,KHK,PCBP4,EEF1A2
ENSG00000078902	TOLLIP	0.0869991	0.140112	0.48304	2.66302e-18		Coexpression	19074828-TableS4	Human Leukemia_Agirre08_1149genes	GeneSigDB	0.0001079	0.00311	61	734	ZNF219,VRK3,BCKDK,SCAND1,RRAD,FZR1,ABCD1,DOCK6,DEAF1,RABAC1,POMT1,PTOV1,MT1A,ITPKC,MT2A,SMARCA4,SOCS1,SMPD2,DDX28,EDF1,FXYD5,BOK,FASTK,C8G,CA7,RAB35,GRK6,SH2D2A,PIP5K1C,TFAP2A,KCNH4,KPTN,SLC16A3,CTDP1,HAAO,PCBP1,CDKN1C,CDX1,PDE4A,TRIP6,WIZ,UBE2I,PIK3R2,USF2,EPN1,HOMER3,DNAJC4,POLD1,COX5B,DECR2,DNAJB12,SPHK2,LRFN3,DAPK3,DBP,HCFC1R1,DMWD,RARG,PSCA,THAP4,TRAPPC12
ENSG00000275807		0.0935253	0.112622	0.482933	2.71521e-18		Coexpression	18081427-TableS8	Mouse Breast_Crawford07_981genes	GeneSigDB	0.0001093	0.003144	57	673	SLC43A2,FAM234A,COQ8B,RRAS,AK1,ALDOA,DOCK6,SLC66A2,NUDT14,ALKBH7,CXXC5,STAP2,BTBD2,RHOC,PHPT1,SLPI,FAM43A,FGFRL1,NDUFV3,PGAP2,KDELR1,NME3,NME4,TAPBP,CCDC85B,AZIN2,UBXN6,TTYH3,RILPL1,ABHD14B,SERPINH1,GSTM1,GSTM4,PLAAT3,P2RX4,BRD4,CDA,MPND,MAN1B1,CEBPB,CKB,VEGFB,RAB3D,CSNK1G2,DECR2,TRPM4,DBP,TSPAN17,FBXO6,CTNNBIP1,SARDH,METTL27,DYNC2I2,MED16,NUPR1,ZC3HAV1L,DCXR
ENSG00000161513	FDXR	0.474766	1.18443e-17	0.482033	3.20009e-18		Coexpression	M9110	Genes down-regulated in CD4 T conv: control versus over-expression of LEF1 and FOXP3 [GeneID=51176;50943].	MSigDB C7: Immunologic Signatures (v7.1)	0.0001119	0.003208	22	179	NMRAL1,ZFPM1,HYAL3,BTBD2,SIRT6,AKT1S1,TUBGCP2,GRK6,TMED3,CARHSP1,TMPRSS3,EPN1,PPP5C,PAXX,PTPRS,NECTIN4,OCEL1,ZDHHC14,TSSC4,ARPC5L,RNF122,SYMPK
ENSG00000279413		0.151212	0.0100447	0.480813	3.9951e-18		Coexpression	20068100-TableS5	Human Leukemia_Bomben10_212genes	GeneSigDB	0.0001146	0.003277	19	143	COMTD1,SLC48A1,SMARCA4,CCDC107,PELI3,GTPBP3,MPND,FAM89B,TUBB2A,HRAS,BMP8A,VEGFB,PPDPF,TP53I11,SLC2A4RG,PTDSS2,FBXO2,SIGIRR,NPRL3
ENSG00000125520	SLC2A4RG	-0.0909702	0.122833	0.480438	4.27671e-18		Coexpression	M3174	Genes up-regulated in plasma cells versus naive B cells.	MSigDB C7: Immunologic Signatures (v7.1)	0.0001266	0.003609	23	193	AAMP,FAM71E1,ADA,SDHA,MPST,ISYNA1,RABAC1,AACS,ST6GALNAC4,GSTP1,SELENOM,IDH2,CST3,KNDC1,TMED9,TRPM4,NDUFA4L2,DAPK3,TMEM132A,ITM2C,ABHD8,OCEL1,NUPR1
ENSG00000198925	ATG9A	0.0823682	0.162544	0.480262	4.41482e-18		Coexpression	M2670	Genes down-regulated by everolimus [PubChem = 6442177] in prostate tissue.	MSigDB C6: Oncogenic Signatures (v7.1)	0.0001318	0.003748	22	181	KLF2,FZD9,HYAL3,MLLT1,SCARA3,SIX5,NCF4,H1-10,TCF3,NTHL1,ARTN,UNC119,SLC39A13,DTX2,OSGIN1,TMEM186,NR1D1,SLC6A20,ZNF213,PTPRS,KCNQ1,METTL27
ENSG00000089639	GMIP	0.149081	0.0111618	0.480084	4.55962e-18		Coexpression	M1759	Genes up-regulated after Cre-lox knockout of LSD1 [GeneID=23028] in pituitary.	MSigDB C2: CGP Curated Gene Sets (v7.1)	0.0001367	0.00387	7	24	MDK,PYCARD,GAS6,GADD45G,CCNE1,CDKN1C,EZR
[truncated: 721 more rows]

## Sheet: chocolate2
Module Summary							Pathway Analysis of Module
Ensembl	geneSymbol	GS.MSI	p.GS.MSI	MM.chocolate2	p.MM.chocolate2		Category	ID	Name	Source	p-value	q-value FDR B&H	Hit Count in Query List	Hit Count in Genome	Hit in Query List
[truncated: 1,179 more rows]

## Sheet: coral2
Module Summary							Pathway Analysis of Module
[truncated: 8,362 more rows]

## Sheet: cornflowerblue
Module Summary							Pathway Analysis of Module
[truncated: 847 more rows]

[truncated: 11 more sheets: darkolivegreen2, darkseagreen2, darkseagreen3, darkslateblue, darkturquoise, deeppink2, indianred3, lightblue1, lightblue4, paleturquoise4, tomato]
